# Supplementary material for: Isolation and Characterization of Cow-, Buffalo-, Sheep- and Goat-Milk-Derived Extracellular Vesicles
Source: Cells. 2023 Oct 20;12(20):2491. doi: 10.3390/cells12202491 (PMC10605021; doi:10.3390/cells12202491)
Supplement: Supplementary file 1 [file cells-12-02491-s001.zip]

Archive with 2 entries (2 files):
- Supplementary figures.pdf
- Table _S1.xlsx
