# Supplementary material for: Isolation and Characterization of Cow-, Buffalo-, Sheep- and Goat-Milk-Derived Extracellular Vesicles
Source: Cells. 2023 Oct 20;12(20):2491. doi: 10.3390/cells12202491 (PMC10605021; doi:10.3390/cells12202491)
Supplement: Supplementary file 1 [file cells-12-02491-s001.zip › Table _S1.xlsx]

## Sheet: CM
Supplementary Table S1: List of proteins identified in cow milk EVs
Entrez ID	Symbol	Description	Synonym	UniProtID	NSpC
280677	C3	complement C3	-	CO3_BOVIN	40.5849
280685	F2	coagulation factor II, thrombin	-	THRB_BOVIN	1.0546
280687	F5	coagulation factor V	-	FA5_BOVIN	1.0546
280691	H4	histone H4	-	H4_BOVIN	4.8059
280692	HP	haptoglobin	-	HPT_BOVIN;A0A0M4MD57_BOVIN	10.4383
280699	SERPINA1	serpin family A member 1	PI	A1AT_BOVIN	9.9687
280701	PPA1	pyrophosphatase (inorganic) 1	PP	IPYR_BOVIN	7.6213
280705	TF	transferrin	-	TRFE_BOVIN	4.8059
280715	AK1	adenylate kinase 1	-	KAD1_BOVIN	1.0546
280717	ALB	albumin	-	ALBU_BOVIN;A0A140T897_BOVIN	127.796
280720	BRB	brain ribonuclease	BRN	RNBR_BOVIN	1.0546
280726	ASS1	argininosuccinate synthase 1	ASS|CN	ASSY_BOVIN	1.9921
280729	B2M	beta-2-microglobulin	-	B2MG_BOVIN	3.3988
280746	CD9	CD9 molecule	-	CD9_BOVIN	33.0312
280750	CLU	clusterin	gpIII	CLUS_BOVIN	8.5601
280752	CNP	2',3'-cyclic nucleotide 3' phosphodiesterase	-	CN37_BOVIN	1.5233
280760	DCN	decorin	-	PGS2_BOVIN	2.461
280792	FGG	fibrinogen gamma chain	-	FIBG_BOVIN;Q3SZZ9_BOVIN	1.5233
280794	FN1	fibronectin 1	FN	B8Y9S9_BOVIN;B8Y9T0_BOVIN;G5E5A9_BOVIN	1.0546
280808	GPI	glucose-6-phosphate isomerase	-	G6PI_BOVIN	7.152
280813	HBB	hemoglobin, beta	GLNA1	HBB_BOVIN;D4QBB4_BOVIN	7.6213
280814	HCK	HCK proto-oncogene, Src family tyrosine kinase	-	F1MTD8_BOVIN	1.0546
280816	CFH	complement factor H	HF1	CFAH_BOVIN	1.0546
280838	PAEP	progestagen-associated endometrial protein	BLG|LGB	LACB_BOVIN;G5E5H7_BOVIN	66.1627
280843	LPL	lipoprotein lipase	-	LIPL_BOVIN	3.8678
280844	LPO	lactoperoxidase	-	PERL_BOVIN	3.8678
280846	LTF	lactotransferrin	Lf	TRFL_BOVIN;B9VPZ5_BOVIN	37.2788
280851	CD46	CD46 molecule	MCP	MCP_BOVIN;F6K7J0_BOVIN;A6QNU3_BOVIN;F6K7I9_BOVIN;F6K7I8_BOVIN;F6K7I7_BOVIN;F6K7J2_BOVIN	12.787
280855	MET	MET proto-oncogene, receptor tyrosine kinase	HGFR|c-met	MET_BOVIN	1.5233
280858	MIF	macrophage migration inhibitory factor	-	MIF_BOVIN;A0A0F7RPX0_BOVIN	6.2134
280872	MX1	MX dynamin like GTPase 1	Mx1-b|Mx1B	MX1_BOVIN;I3QQD7_BOVIN	1.0546
280873	MX2	MX dynamin like GTPase 2	-	MX2_BOVIN;F1MZT4_BOVIN	1.0546
280891	PDP1	pyruvate dehyrogenase phosphatase catalytic subunit 1	PDP|PPM2C	PDP1_BOVIN	1.0546
280910	RGN	regucalcin	GNL	RGN_BOVIN	1.0546
280916	RP1	RP1, axonemal microtubule associated	-	RP1_BOVIN	1.0546
280930	RNASE1	ribonuclease, RNase A family, 1 (pancreatic)	RAC1|SRN	RNS_BOVIN;W0UV03_BOVIN	1.0546
280934	SULT1E1	sulfotransferase family 1E member 1	ST1E1|STE	Q3ZC30_BOVIN	1.0546
280948	TTR	transthyretin	-	TTHY_BOVIN	1.0546
280950	TXN	thioredoxin	-	THIO_BOVIN	6.2134
280960	XDH	xanthine dehydrogenase	XOR	XDH_BOVIN	410.939
280977	ACP1	acid phosphatase 1	-	PPAC_BOVIN	3.3988
280979	ACTB	actin beta	-	ACTB_BOVIN	67.1125
280981	PLIN2	perilipin 2	ADFP	PLIN2_BOVIN;F1MHI1_BOVIN	95.691
280987	AGRP	agouti related neuropeptide	-	AGRP_BOVIN;D2CNK1_BOVIN	1.0546
280988	AHSG	alpha 2-HS glycoprotein	-	FETUA_BOVIN;B0JYN6_BOVIN	13.2568
280994	ALPL	alkaline phosphatase, liver/bone/kidney	TNS-AP	PPBT_BOVIN	19.3692
281004	APOE	apolipoprotein E	-	APOE_BOVIN	9.0296
281017	ATRN	attractin	-	Q8MJ16_BOVIN	10.4383
281023	AP3D1	adaptor related protein complex 3 delta 1 subunit	BLVR	AP3D1_BOVIN	1.5233
281036	CALR	calreticulin	-	CALR_BOVIN	1.9921
281037	CATHL3	cathelicidin antimicrobial peptide	BAC7|CAMP|PR-59|PR59	CTHL3_BOVIN	1.0546
281043	CCL2	chemokine (C-C motif) ligand 2	MCP-1|MCP-1A|MCP1|MCP1A|SCYA2	CCL2_BOVIN	1.0546
281047	CCT8	chaperonin containing TCP1 subunit 8	-	TCPQ_BOVIN	1.5233
281048	CD14	CD14 molecule	-	CD14_BOVIN;A6QNL0_BOVIN	9.0296
281052	CD36	CD36 molecule	GPIIIB|GPIV|PAS-4	CD36_BOVIN	233.194
281057	CD44	CD44 molecule (Indian blood group)	-	Q0VD03_BOVIN	6.6827
281061	CDK1	cyclin dependent kinase 1	CDC2	CDK1_BOVIN	1.0546
281066	CDK5	cyclin dependent kinase 5	-	CDK5_BOVIN	1.0546
281072	LYST	lysosomal trafficking regulator	CHS1	LYST_BOVIN;F1MLZ4_BOVIN	2.9299
281073	CHUK	conserved helix-loop-helix ubiquitous kinase	-	IKKA_BOVIN	1.0546
281080	CLTC	clathrin heavy chain	-	CLH1_BOVIN	21.2514
281093	CRYZ	crystallin zeta	-	QOR_BOVIN	3.3988
281115	DHX9	DExH-box helicase 9	DDX9|RHA	DHX9_BOVIN	1.0546
281124	DPYD	dihydropyrimidine dehydrogenase	-	DPYD_BOVIN	2.9299
281129	DSC3	desmocollin 3	-	E1BB21_BOVIN	1.0546
281131	DSG1	desmoglein 1	-	DSG1_BOVIN	1.9921
281133	ECE1	endothelin converting enzyme 1	-	ECE1_BOVIN;Q28010_BOVIN	1.0546
281138	EEF2	eukaryotic translation elongation factor 2	EF-2	EF2_BOVIN	44.366
281141	ENO1	enolase 1	-	ENOA_BOVIN	25.96
281152	FASN	fatty acid synthase	-	FAS_BOVIN	159.622
281156	FDPS	farnesyl diphosphate synthase	-	FPPS_BOVIN	3.3988
281160	FGF1	fibroblast growth factor 1	ECGF|EDGF|EDGF II|FGF-1|HBGF-1|aFGF	FGF1_BOVIN	1.0546
281169	FNTA	farnesyltransferase, CAAX box, alpha	-	FNTA_BOVIN;F1N081_BOVIN	1.9921
281181	GAPDH	glyceraldehyde-3-phosphate dehydrogenase	GAPD	G3P_BOVIN	15.6068
281183	GART	phosphoribosylglycinamide formyltransferase, phosphoribosylglycinamide synthetase, phosphoribosylaminoimidazole synthetase	-	PUR2_BOVIN	1.9921
281188	GDI1	GDP dissociation inhibitor 1	-	GDIA_BOVIN	26.4311
281189	GFAP	glial fibrillary acidic protein	-	GFAP_BOVIN	3.8678
281196	GLG1	golgi glycoprotein 1	-	E1BDY3_BOVIN	15.1368
281199	GLUL	glutamate-ammonia ligase	-	GLNA_BOVIN	1.0546
281201	GNB1	G protein subunit beta 1	-	GBB1_BOVIN	29.2587
281202	GNB2	G protein subunit beta 2	-	GBB2_BOVIN	25.96
281206	GOT1	glutamic-oxaloacetic transaminase 1	cAspAT|cCAT	AATC_BOVIN	3.3988
281209	GPX1	glutathione peroxidase 1	-	GPX1_BOVIN	1.0546
281217	GUK1	guanylate kinase 1	-	KGUA_BOVIN;G8JKX7_BOVIN	1.0546
281225	UBE2K	ubiquitin conjugating enzyme E2 K	E2-25K|HIP2|HYPG|LIG	UBE2K_BOVIN	1.5233
281229	HPRT1	hypoxanthine phosphoribosyltransferase 1	HGPRT|HPRT	HPRT_BOVIN	1.9921
281235	IDH1	isocitrate dehydrogenase (NADP(+)) 1, cytosolic	-	IDHC_BOVIN;A0A140T8A5_BOVIN	74.2419
281258	F11R	F11 receptor	JAM1	JAM1_BOVIN	1.0546
281259	DNAJC12	DnaJ heat shock protein family (Hsp40) member C12	JDP1	DJC12_BOVIN	2.461
281268	KRT5	keratin 5	-	K2C5_BOVIN	40.5849
281269	KRT8	keratin 8	KRT2-8	K2C8_BOVIN	5.7442
281274	LDHA	lactate dehydrogenase A	-	LDHA_BOVIN	1.9921
281275	LDHB	lactate dehydrogenase B	-	LDHB_BOVIN	9.0296
281278	ADGRL2	adhesion G protein-coupled receptor L2	LEC2|LPHN2	AGRL2_BOVIN	3.8678
281287	LYZ1	lysozyme 1	-	LYSM_BOVIN	2.461
281312	MSRA	methionine sulfoxide reductase A	-	MSRA_BOVIN	2.9299
281333	MUC1	mucin 1, cell surface associated	mucin	MUC1_BOVIN	45.3117
281335	MYF5	myogenic factor 5	-	MYF5_BOVIN	1.0546
281337	MYH1	myosin heavy chain 1	-	MYH1_BOVIN	1.9921
281339	MYH8	myosin heavy chain 8	MHC 67	F1N775_BOVIN	1.5233
281341	MYL6	myosin light chain 6	-	MYL6_BOVIN	1.5233
281363	NT5E	5'-nucleotidase ecto	-	5NTD_BOVIN	44.366
281370	UBB	ubiquitin B	-	UBB_BOVIN	38.2232
281373	P4HB	prolyl 4-hydroxylase subunit beta	PDI	PDIA1_BOVIN	2.9299
281401	PIGR	polymeric immunoglobulin receptor	-	PIGR_BOVIN	33.0312
281405	PKP1	plakophilin 1	-	PKP1_BOVIN	1.5233
281418	PPIA	peptidylprolyl isomerase A	-	PPIA_BOVIN;Q864S5_BOVIN	62.8397
281419	PPIB	peptidylprolyl isomerase B	-	PPIB_BOVIN	1.0546
281427	PRNP	prion protein	AltPrP|PrP	APRIO_BOVIN;PRIO_BOVIN;A6YK35_BOVIN	3.8678
281440	RAC1	Rac family small GTPase 1	-	RAC1_BOVIN	17.4876
281465	ROM1	retinal outer segment membrane protein 1	-	ROM1_BOVIN	1.0546
281474	SAA3	serum amyloid A 3	-	Q8SQ28_BOVIN	3.8678
281476	SARS	seryl-tRNA synthetase	-	SYSC_BOVIN	2.461
281477	SCG2	secretogranin II	-	SCG2_BOVIN	1.0546
281482	DHRS3	dehydrogenase/reductase 3	SDR1|retSDR1	DHRS3_BOVIN	1.5233
281495	SOD1	superoxide dismutase 1	SOD1L1	SODC_BOVIN	21.722
281509	SVIL	supervillin	-	SVIL_BOVIN	1.9921
281518	TCN2	transcobalamin 2	-	TCO2_BOVIN	1.0546
281534	TLR2	toll like receptor 2	-	TLR2_BOVIN;F1N720_BOVIN;A0A0P0QLR2_BOVIN	35.8625
281536	TLR4	toll like receptor 4	-	TLR4_BOVIN	2.9299
281543	TPI1	triosephosphate isomerase 1	-	TPIS_BOVIN	5.2751
281544	TPM1	tropomyosin 1	-	TPM1_BOVIN	1.5233
281555	TUBB2B	tubulin, beta 2B class IIb	-	TBB2B_BOVIN	5.7442
281565	UGP2	UDP-glucose pyrophosphorylase 2	-	UGPA_BOVIN	12.3171
281568	UMPS	uridine monophosphate synthetase	-	UMPS_BOVIN	1.9921
281574	EZR	ezrin	VIL2	EZRI_BOVIN	122.991
281576	WARS	tryptophanyl-tRNA synthetase	-	SYWC_BOVIN	14.6667
281581	YARS	tyrosyl-tRNA synthetase	tyrS	SYYC_BOVIN	4.8059
281588	ABCC1	ATP binding cassette subfamily C member 1	-	MRP1_BOVIN	1.5233
281589	ABCF1	ATP binding cassette subfamily F member 1	-	E1BGH0_BOVIN	1.0546
281590	ACACA	acetyl-CoA carboxylase alpha	ACC1|ACCA	ACACA_BOVIN;E1BGH6_BOVIN	10.4383
281592	ACTA1	actin, alpha 1, skeletal muscle	-	ACTS_BOVIN	40.5849
281595	ACTG2	actin, gamma 2, smooth muscle, enteric	-	ACTH_BOVIN	38.6954
281597	ACTR3	ARP3 actin related protein 3 homolog	-	ARP3_BOVIN	3.3988
281609	AIPL1	aryl hydrocarbon receptor interacting protein like 1	-	AIPL1_BOVIN	1.5233
281610	AKAP3	A-kinase anchoring protein 3	-	AKAP3_BOVIN;F1MJS8_BOVIN	1.5233
281614	ALCAM	activated leukocyte cell adhesion molecule	-	CD166_BOVIN;F1MHN8_BOVIN	1.9921
281615	ALDH1A1	aldehyde dehydrogenase 1 family member A1	ALDH1	AL1A1_BOVIN	11.8474
281625	ANXA4	annexin A4	-	ANXA4_BOVIN	9.9687
281631	APOA1	apolipoprotein A1	-	APOA1_BOVIN;V6F9A2_BOVIN	6.2134
281640	ATP5PO	ATP synthase peripheral stalk subunit OSCP	ATP5O|OSCP	ATPO_BOVIN	1.0546
281650	BLVRB	biliverdin reductase B	-	BLVRB_BOVIN	2.461
281662	CAPN2	calpain 2, (m/II) large subunit	-	CAN2_BOVIN	1.5233
281664	CAPNS1	calpain small subunit 1	CAPN4	CPNS1_BOVIN	2.9299
281691	DNAJC14	DnaJ heat shock protein family (Hsp40) member C14	DNAJ1|jiv	DJC14_BOVIN	1.0546
281696	CLIC5	chloride intracellular channel 5	-	CLIC5_BOVIN	1.0546
281706	COPB2	coatomer protein complex subunit beta 2	-	COPB2_BOVIN	1.0546
281725	CRYL1	crystallin lambda 1	-	CRYL1_BOVIN	1.0546
281728	CSN3	casein kappa	CSN10|CSN3K|CSNK	CASK_BOVIN	41.0574
281751	EIF4E	eukaryotic translation initiation factor 4E	-	IF4E_BOVIN	1.9921
281758	FABP3	fatty acid binding protein 3	FABP|FABP-3|H-FABP	FABPH_BOVIN	123.471
281768	FGFR1	fibroblast growth factor receptor 1	-	A4IFL5_BOVIN	1.0546
281781	B4GALT1	beta-1,4-galactosyltransferase 1	GGTB2	B4GT1_BOVIN	1.0546
281788	GNA11	G protein subunit alpha 11	-	GNA11_BOVIN	7.152
281789	GNA14	G protein subunit alpha 14	-	GNA14_BOVIN	4.3369
281790	GNAI1	G protein subunit alpha i1	-	GNAI1_BOVIN	17.0174
281791	GNAI2	G protein subunit alpha i2	-	A7MBH9_BOVIN	17.958
281792	GNAO1	G protein subunit alpha o1	-	GNAO_BOVIN	21.722
281793	GNAS	GNAS complex locus	GNAS1|NESP55|SCG6	GNAS2_BOVIN;GNAS3_BOVIN	19.8396
281794	GNAT1	G protein subunit alpha transducin 1	-	GNAT1_BOVIN	6.6827
281795	GNAT2	G protein subunit alpha transducin 2	-	GNAT2_BOVIN	7.152
281801	GRK5	G protein-coupled receptor kinase 5	GPRK5	GRK5_BOVIN	1.0546
281806	GSTP1	glutathione S-transferase pi 1	-	GSTP1_BOVIN	1.9921
281812	FGFBP1	fibroblast growth factor binding protein 1	FGFBP	FGFP1_BOVIN	1.0546
281817	HINT3	histidine triad nucleotide binding protein 3	-	HINT3_BOVIN	1.0546
281827	HSPA2	heat shock protein family A (Hsp70) member 2	HSPA3	HSP72_BOVIN	20.7807
281831	HSPA8	heat shock protein family A (Hsp70) member 8	HSPA10|Hsc70	HSP7C_BOVIN	74.2419
281832	HSP90AA1	heat shock protein 90 alpha family class A member 1	HSPCA	HS90A_BOVIN	28.7873
281840	ICAM3	intercellular adhesion molecule 3	-	ICAM3_BOVIN	1.9921
281849	IGF2R	insulin like growth factor 2 receptor	CI-MPR|CIMPR	MPRI_BOVIN	6.2134
281865	IMPA1	inositol monophosphatase 1	-	IMPA1_BOVIN	3.3988
281871	ISG15	ISG15 ubiquitin-like modifier	-	ISG15_BOVIN	1.0546
281875	ITGAV	integrin subunit alpha V	-	ITAV_BOVIN;F1N1A9_BOVIN	3.8678
281876	ITGB1	integrin subunit beta 1	-	ITB1_BOVIN;A0A140T8D2_BOVIN	1.0546
281888	KRT10	keratin 10	-	K1C10_BOVIN	38.6954
281889	KRT17	keratin 17	-	K1C17_BOVIN;A0A140T867_BOVIN	13.2568
281894	LALBA	lactalbumin alpha	a-LACTA|alfaLA	LALBA_BOVIN;B6V3I5_BOVIN	15.1368
281898	RPSA	ribosomal protein SA	LAMR1	RSSA_BOVIN;F8UZU9_BOVIN	1.0546
281904	LOXL4	lysyl oxidase like 4	-	LOXL4_BOVIN	6.6827
281913	MFGE8	milk fat globule-EGF factor 8 protein	-	MFGM_BOVIN;F1MXX6_BOVIN	250.399
281923	MTIF2	mitochondrial translational initiation factor 2	-	IF2M_BOVIN	1.0546
281937	MYO1C	myosin IC	MMIb	MYO1C_BOVIN	21.2514
281961	OSTF1	osteoclast stimulating factor 1	-	OSTF1_BOVIN	5.2751
281973	PDE6A	phosphodiesterase 6A	-	PDE6A_BOVIN	1.0546
281994	PPM1A	protein phosphatase, Mg2+/Mn2+ dependent 1A	PP2C-alpha	PPM1A_BOVIN	3.3988
281995	PPM1B	protein phosphatase, Mg2+/Mn2+ dependent 1B	-	PPM1B_BOVIN	1.5233
281999	PRDX4	peroxiredoxin 4	-	PRDX4_BOVIN	3.3988
282004	PRKG1	protein kinase, cGMP-dependent, type I	CGKI|cGK 1|cGKI-beta	KGP1_BOVIN;F1MY76_BOVIN	1.5233
282005	PROCR	protein C receptor	EPCR	EPCR_BOVIN	1.9921
282006	PROS1	protein S	-	PROS_BOVIN	1.0546
282010	PSEN2	presenilin 2	-	PSN2_BOVIN	1.9921
282029	RAB3A	RAB3A, member RAS oncogene family	-	RAB3A_BOVIN	17.4876
282030	RAB3B	RAB3B, member RAS oncogene family	-	RAB3B_BOVIN	13.2568
282031	RAP1A	RAP1A, member of RAS oncogene family	-	RAP1A_BOVIN	20.3102
282053	RPS3A	ribosomal protein S3A	RPS3AE	RS3A_BOVIN	1.0546
282090	THTPA	thiamine triphosphatase	-	THTPA_BOVIN	1.0546
282094	TIMP3	TIMP metallopeptidase inhibitor 3	TIMP-3	TIMP3_BOVIN	1.0546
282101	TRPC2	transient receptor potential channel 2	-	E1BMQ7_BOVIN	1.0546
282102	TRPC4	transient receptor potential cation channel subfamily C member 4	-	TRPC4_BOVIN;A0A140T877_BOVIN	1.0546
282116	VAMP2	vesicle associated membrane protein 2	-	VAMP2_BOVIN	4.8059
282125	YWHAE	tyrosine 3-monooxygenase/tryptophan 5-monooxygenase activation protein epsilon	-	1433E_BOVIN	18.8987
282126	YWHAH	tyrosine 3-monooxygenase/tryptophan 5-monooxygenase activation protein eta	-	1433F_BOVIN	13.7268
282132	ADAM10	ADAM metallopeptidase domain 10	ADAM 10	ADA10_BOVIN	10.9079
282135	ADRA2A	adrenoceptor alpha 2A	-	ADA2A_BOVIN	1.5233
282136	GRK3	G protein-coupled receptor kinase 3	ADRBK2	ARBK2_BOVIN	1.5233
282138	AKR1C4	aldo-keto reductase family 1, member C4 (chlordecone reductase; 3-alpha hydroxysteroid dehydrogenase, type I; dihydrodiol dehydrogenase 4)	AKR1C1	DDBX_BOVIN	4.8059
282139	ALOX15	arachidonate 15-lipoxygenase	15-LOX|ALOX12	LOX15_BOVIN	10.9079
282142	ANXA11	annexin A11	-	ANX11_BOVIN	11.3776
282146	ATP2B4	ATPase plasma membrane Ca2+ transporting 4	PMCA4	AT2B4_BOVIN	5.7442
282165	CATHL2	cathelicidin 2	Bac5	CTHL2_BOVIN	1.0546
282166	CATHL4	cathelicidin 4	-	CTHL4_BOVIN	1.0546
282167	CATHL5	cathelicidin 5	-	CTHL5_BOVIN	1.0546
282208	CSN1S1	casein alpha s1	CSN1	CASA1_BOVIN	57.1482
282209	CSN1S2	casein alpha-S2	-	CASA2_BOVIN	15.1368
282220	EEF1A1	eukaryotic translation elongation factor 1 alpha 1	EF-1-alpha-1|EF-Tu|eEF1A-1	EF1A1_BOVIN	20.7807
282229	FCGR2B	Fc fragment of IgG receptor IIb	CD32|FCGR2|fcRII	FCGR2_BOVIN;G3N1P1_BOVIN	1.0546
282254	HSPA1A	heat shock 70kDa protein 1A	HSP70|HSP70-1|HSP70-2|HSPA1|HSPA1B|HSPA2	HS71A_BOVIN;HS71B_BOVIN	34.9186
282262	IGFBP4	insulin like growth factor binding protein 4	-	IBP4_BOVIN	1.0546
282296	PABPC1	poly(A) binding protein cytoplasmic 1	PABP-1	PABP1_BOVIN	2.9299
282301	PDGFRA	platelet derived growth factor receptor alpha	-	F1MX49_BOVIN	1.0546
282305	PGLYRP1	peptidoglycan recognition protein 1	PGLYRP	PGRP1_BOVIN	1.5233
282309	PI4KA	phosphatidylinositol 4-kinase alpha	PIK4CA	PI4KA_BOVIN	12.787
282318	PPP1CC	protein phosphatase 1 catalytic subunit gamma	-	PP1G_BOVIN	3.3988
282320	PPP2CA	protein phosphatase 2 catalytic subunit alpha	-	PP2AA_BOVIN	1.9921
282322	PRKACA	protein kinase cAMP-activated catalytic subunit alpha	-	KAPCA_BOVIN	3.8678
282323	PRKACB	protein kinase cAMP-activated catalytic subunit beta	-	KAPCB_BOVIN;E1BEN2_BOVIN	3.3988
282324	PRKAG1	protein kinase AMP-activated non-catalytic subunit gamma 1	-	AAKG1_BOVIN	1.5233
282340	RNASE1	ribonuclease, RNase A family, 1 (pancreatic)	RNS1	RNAS1_BOVIN	1.0546
282353	SLC1A1	solute carrier family 1 member 1	-	EAA3_BOVIN	5.7442
282355	SLC1A5	solute carrier family 1 member 5	ASCT2	AAAT_BOVIN;A0A0A8J2N9_BOVIN	2.461
282363	SLC6A2	solute carrier family 6 member 2	-	SC6A2_BOVIN	1.0546
282366	SLC6A6	solute carrier family 6 member 6	-	SC6A6_BOVIN	1.0546
282367	SLC6A8	solute carrier family 6 member 8	-	SC6A8_BOVIN	9.4991
282369	SLC7A5	solute carrier family 7 member 5	-	Q9TU26_BOVIN	1.5233
282378	STXBP1	syntaxin binding protein 1	Unc18-1	STXB1_BOVIN;F6R0H3_BOVIN	17.958
282379	TAGLN2	transgelin 2	-	TAGL2_BOVIN	7.152
282388	TXNRD1	thioredoxin reductase 1	-	TRXR1_BOVIN	1.9921
282430	GLYCAM1	glycosylation-dependent cell adhesion molecule 1	PP3	GLCM1_BOVIN	15.6068
282438	PRDX6	peroxiredoxin 6	AOP2	PRDX6_BOVIN	6.6827
282463	PRKAR2B	protein kinase cAMP-dependent type II regulatory subunit beta	-	KAP3_BOVIN	3.8678
282466	S100A10	S100 calcium binding protein A10	p11	S10AA_BOVIN	1.0546
282467	S100A12	S100 calcium binding protein A12	CAAF1|CAGC|CO-AG|EN-RAGE	S10AC_BOVIN	1.0546
282472	SLCO1A2	solute carrier organic anion transporter family member 1A2	SLC21A3	A2VDW7_BOVIN;Q95KY9_BOVIN	1.0546
282483	SLC34A1	solute carrier family 34 member 1	-	A7YY70_BOVIN	9.4991
282484	SLC34A2	solute carrier family 34 member 2	-	NPT2B_BOVIN;F1N6D4_BOVIN	156.237
282485	SULT1A1	sulfotransferase family, cytosolic, 1A, phenol-preferring, member 1	ST1A1	ST1A1_BOVIN	1.9921
282513	PAFAH1B1	platelet activating factor acetylhydrolase 1b regulatory subunit 1	LIS-1|LIS1|MDCR	LIS1_BOVIN	1.9921
282515	PAFAH1B3	platelet activating factor acetylhydrolase 1b catalytic subunit 3	-	PA1B3_BOVIN	4.8059
282573	KCNMA1	potassium calcium-activated channel subfamily M alpha 1	-	KCMA1_BOVIN	1.0546
282601	ARF2	ADP-ribosylation factor 2	-	ARF2_BOVIN	22.6635
282646	HSP90B1	heat shock protein 90 beta family member 1	TRA1	ENPL_BOVIN	1.5233
282661	CD47	CD47 molecule	IAP	Q08DW0_BOVIN	10.4383
282682	GRK2	G protein-coupled receptor kinase 2	ADRBK1	ARBK1_BOVIN	1.9921
282684	CSNK1A1	casein kinase 1 alpha 1	-	KC1A_BOVIN;Q32LI4_BOVIN	1.9921
282689	ANXA2	annexin A2	-	ANXA2_BOVIN	25.96
282691	HMGB1	high mobility group box 1	-	HMGB1_BOVIN	1.0546
282705	PSEN1	presenilin 1	-	PSN1_BOVIN;A7MBA9_BOVIN	3.8678
282714	MYH7	myosin heavy chain 7	-	MYH7_BOVIN	1.0546
282858	RAB27B	RAB27B, member RAS oncogene family	-	RB27B_BOVIN	1.0546
282868	SLC2A5	solute carrier family 2 (facilitated glucose/fructose transporter), member 5	GLUT5	GTR5_BOVIN	1.0546
282869	UBA1	ubiquitin like modifier activating enzyme 1	UBE1|UBE1X	UBA1_BOVIN	7.6213
282877	RPS28	ribosomal protein S28	-	RS28_BOVIN	1.0546
282885	PRDX5	peroxiredoxin 5	Prx V	PRDX5_BOVIN	2.461
286793	PRDX2	peroxiredoxin 2	-	PRDX2_BOVIN	1.9921
286796	NEDD8	neural precursor cell expressed, developmentally down-regulated 8	-	NEDD8_BOVIN	1.0546
286798	TNS1	tensin 1	TNS	TENS1_BOVIN;A0A1P8NW33_BOVIN	1.5233
286803	UBE2V2	ubiquitin conjugating enzyme E2 V2	DDVIT1	UB2V2_BOVIN	5.2751
286809	GPX4	glutathione peroxidase 4	PHGPx	GPX4_BOVIN	3.8678
286811	EIF6	eukaryotic translation initiation factor 6	ITGB4BP	IF6_BOVIN	1.5233
286818	PREP	prolyl endopeptidase	-	PPCE_BOVIN	1.5233
286819	EIF4A2	eukaryotic translation initiation factor 4A2	-	IF4A2_BOVIN	4.3369
286823	CLIC4	chloride intracellular channel 4	p64H1	CLIC4_BOVIN	22.1927
286839	RPS27A	ribosomal protein S27a	-	RS27A_BOVIN	38.2232
286850	GNG12	G protein subunit gamma 12	-	GBG12_BOVIN	4.3369
286854	SERPINB6	serpin peptidase inhibitor, clade B (ovalbumin), member 6	-	SPB6_BOVIN	6.6827
286858	PTGDS	prostaglandin D2 synthase	-	PTGDS_BOVIN;B1H0W7_BOVIN	1.5233
286862	YWHAG	tyrosine 3-monooxygenase/tryptophan 5-monooxygenase activation protein gamma	-	A7Z057_BOVIN	12.3171
286863	YWHAB	tyrosine 3-monooxygenase/tryptophan 5-monooxygenase activation protein beta	-	1433B_BOVIN;A0A140T894_BOVIN	15.6068
286867	RPS2	ribosomal protein S2	RPS2E	RS2_BOVIN;M5FJW2_BOVIN	1.0546
286876	CFDP2	craniofacial development protein 2	bcnt|p97	CFDP2_BOVIN	4.3369
287016	H2AFZ	H2A histone family, member Z	-	H2AZ_BOVIN	4.8059
287017	ATP6V1E1	ATPase H+ transporting V1 subunit E1	-	VATE1_BOVIN	1.5233
287018	GNG5	G protein subunit gamma 5	-	GBG5_BOVIN	2.461
287022	YWHAZ	tyrosine 3-monooxygenase/tryptophan 5-monooxygenase activation protein zeta	-	1433Z_BOVIN	17.958
288380	NDUFS1	NADH:ubiquinone oxidoreductase core subunit S1	-	NDUS1_BOVIN	1.0546
317650	CAMP	cathelicidin antimicrobial peptide	CATHL7	CTHL7_BOVIN	1.5233
317651	CATHL6	cathelicidin 6	-	CTHL6_BOVIN	1.0546
317655	MYH10	myosin heavy chain 10	-	MYH10_BOVIN	2.9299
317663	CYB561	cytochrome b561	-	CY561_BOVIN;A0A140T8A6_BOVIN	2.9299
317696	FGFR4	fibroblast growth factor receptor 4	-	F1MN51_BOVIN	1.0546
317699	BSP5	binder of sperm 5	BSPH1	SFP4_BOVIN	1.5233
317721	MFAP3	microfibril associated protein 3	-	F1MGZ1_BOVIN	1.0546
326579	BZW2	basic leucine zipper and W2 domains 2	HSPC028	A6H7D7_BOVIN	1.0546
326580	VAPB	VAMP associated protein B and C	-	VAPB_BOVIN	1.5233
326581	EEF1G	eukaryotic translation elongation factor 1 gamma	-	EF1G_BOVIN	1.0546
326582	RPS12	ribosomal protein S12	-	RS12_BOVIN	1.9921
326583	UBE2D3	ubiquitin conjugating enzyme E2 D3	UBE2D3P	UB2D3_BOVIN	1.9921
326588	RPS3	ribosomal protein S3	-	RS3_BOVIN	2.461
326597	CALM	calmodulin-like	CALM2	F1MLH6_BOVIN	1.5233
326599	TPT1	tumor protein, translationally-controlled 1	TCTP	TCTP_BOVIN;M5FK91_BOVIN	3.8678
326600	ARPC1B	actin related protein 2/3 complex subunit 1B	-	ARC1B_BOVIN	1.5233
326601	H3F3A	H3 histone, family 3A	-	H33_BOVIN	1.0546
327662	ANXA1	annexin A1	p35	ANXA1_BOVIN	9.4991
327666	SIRPA	signal regulatory protein alpha	MYD-1|PTPNS1	SHPS1_BOVIN	11.3776
327669	IDH2	isocitrate dehydrogenase (NADP(+)) 2, mitochondrial	-	IDHP_BOVIN	4.8059
327671	RAC2	Rac family small GTPase 2	-	RAC2_BOVIN;B0JYN9_BOVIN	8.0907
327672	MAPK1	mitogen-activated protein kinase 1	ERK2	MK01_BOVIN	3.3988
327677	CD38	CD38 molecule	-	Q9TTF5_BOVIN	1.5233
327678	GLTP	glycolipid transfer protein	-	GLTP_BOVIN	1.5233
327680	NDUFS4	NADH:ubiquinone oxidoreductase subunit S4	-	NDUS4_BOVIN	1.0546
327682	RACK1	receptor for activated C kinase 1	GNB2L1	RACK1_BOVIN	1.9921
327683	TBCA	tubulin folding cofactor A	-	TBCA_BOVIN	1.5233
327685	ANXA6	annexin A6	-	ANXA6_BOVIN	3.3988
327693	HINT1	histidine triad nucleotide binding protein 1	-	HINT1_BOVIN	1.9921
327694	EIF2S1	eukaryotic translation initiation factor 2 subunit alpha	-	IF2A_BOVIN	1.0546
327705	ASAP1	ArfGAP with SH3 domain, ankyrin repeat and PH domain 1	DDEF1|DEF-1	ASAP1_BOVIN	1.0546
327708	RAP1B	RAP1B, member of RAS oncogene family	-	RAP1B_BOVIN	19.8396
327709	GSTM1	glutathione S-transferase M1	-	GSTM1_BOVIN	6.2134
337888	RPS15A	ribosomal protein S15a	-	RS15A_BOVIN	1.0546
337919	MUC15	mucin 15, cell surface associated	-	MUC15_BOVIN;E1BGW1_BOVIN;G5E6S0_BOVIN	27.3734
338049	RHOA	ras homolog family member A	ARHA	RHOA_BOVIN	45.3117
338052	CAPZB	capping actin protein of muscle Z-line beta subunit	-	CAPZB_BOVIN	5.7442
338054	ARHGDIA	Rho GDP dissociation inhibitor alpha	-	GDIR1_BOVIN	17.4876
338058	ARF1	ADP ribosylation factor 1	-	ARF1_BOVIN	27.8447
338074	AOX1	aldehyde oxidase 1	-	AOXA_BOVIN	1.0546
338082	ATP6V1B2	ATPase H+ transporting V1 subunit B2	-	VATB2_BOVIN	1.0546
338085	COPE	coatomer protein complex subunit epsilon	-	COPE_BOVIN	1.5233
338089	ATP6V1C1	ATPase H+ transporting V1 subunit C1	vatC	VATC1_BOVIN	1.0546
338100	RAB3C	RAB3C, member RAS oncogene family	-	RAB3C_BOVIN	17.0174
338419	SCGB1D	secretoglobin, family 1D, member 2	LppAB|SCGB1D2	SG1D_BOVIN	1.5233
338471	PC	pyruvate carboxylase	-	PYC_BOVIN	1.0546
352959	RHOT2	ras homolog family member T2	MIRO-2|MIRO2	MIRO2_BOVIN	1.5233
353121	CAPG	capping actin protein, gelsolin like	-	CAPG_BOVIN	6.6827
360006	DNAJA2	DnaJ heat shock protein family (Hsp40) member A2	-	DNJA2_BOVIN	3.8678
373543	STK25	serine/threonine kinase 25	-	STK25_BOVIN	6.2134
399559	NAPRT	nicotinate phosphoribosyltransferase	NAPRT1	PNCB_BOVIN;B0JYM3_BOVIN;F1N3B0_BOVIN	4.8059
399683	PLP2	proteolipid protein 2	-	PLP2_BOVIN	1.0546
404053	TUBA1A	tubulin, alpha 1a	-	F2Z4C1_BOVIN	8.0907
404074	ALOX5	arachidonate 5-lipoxygenase	-	F1MQ78_BOVIN	1.0546
404098	SND1	staphylococcal nuclease and tudor domain containing 1	-	SND1_BOVIN	10.9079
404115	KRT6B	keratin 6B	KERIV	F1MUY2_BOVIN	30.2015
404122	ACTG1	actin gamma 1	-	ACTG_BOVIN	66.6376
404123	FAHD2A	fumarylacetoacetate hydrolase domain containing 2A	FAHD2	FAHD2_BOVIN	1.9921
404132	NAXE	NAD(P)HX epimerase	AIBP|APOA1BP	NNRE_BOVIN	1.0546
404134	TMBIM1	transmembrane BAX inhibitor motif containing 1	RECS1	Q6QRN7_BOVIN	14.1967
404135	LAPTM4A	lysosomal protein transmembrane 4 alpha	-	LAP4A_BOVIN	1.0546
404138	PFDN2	prefoldin subunit 2	-	PFD2_BOVIN	1.0546
404148	PGAM1	phosphoglycerate mutase 1	-	PGAM1_BOVIN	11.8474
404151	DYNLL1	dynein light chain LC8-type 1	CDLC2|DNCL1	DYL1_BOVIN	1.0546
404152	ATP6V1D	ATPase H+ transporting V1 subunit D	VATD	F1N270_BOVIN	1.0546
404153	CLDN3	claudin 3	-	CLD3_BOVIN	3.3988
404156	CD63	CD63 molecule	-	CD63_BOVIN	9.0296
404159	TXNDC17	thioredoxin domain containing 17	TXNL5	F1MHF7_BOVIN	1.9921
404165	NOP56	NOP56 ribonucleoprotein	NOL5A	NOP56_BOVIN	1.0546
404170	PAICS	phosphoribosylaminoimidazole carboxylase, phosphoribosylaminoimidazole succinocarboxamide synthetase	-	Q2HJ26_BOVIN	1.0546
407178	gzmA	granzyme A	-	GRAA_BOVIN	1.0546
407190	CSNK1G3	casein kinase 1 gamma 3	-	KC1G3_BOVIN;G3X7B2_BOVIN;Q3MHQ2_BOVIN	3.8678
408000	SEPT7	septin 7	CDC10	SEPT7_BOVIN;A6QNM0_BOVIN	1.9921
408009	APOC3	apolipoprotein C-III	-	APOC3_BOVIN;V6F9A3_BOVIN	1.0546
408010	GARS	glycyl-tRNA synthetase	-	A5D7A2_BOVIN	5.2751
414921	CLDN4	claudin 4	-	CLD4_BOVIN	1.0546
415113	HSPA5	heat shock protein family A (Hsp70) member 5	BiP|grp78	GRP78_BOVIN	6.6827
431786	PEBP1	phosphatidylethanolamine binding protein 1	PBP|PEBP	PEBP1_BOVIN	16.077
444874	UBC	ubiquitin C	-	UBC_BOVIN	36.8066
444990	EIF5A	eukaryotic translation initiation factor 5A	-	IF5A1_BOVIN	2.9299
445425	TKT	transketolase	-	TKT_BOVIN	20.3102
445543	JUP	junction plakoglobin	-	PLAK_BOVIN	5.2751
493637	LYSB	intestinal lysozyme	-	LYSI_BOVIN	1.0546
493728	CAPZA2	capping actin protein of muscle Z-line alpha subunit 2	-	CAZA2_BOVIN	1.0546
497015	TPM2	tropomyosin 2	-	TPM2_BOVIN	1.0546
497019	TPM3	tropomyosin 3	-	TPM3_BOVIN	1.5233
497032	MTHFR	methylenetetrahydrofolate reductase	-	MTHR_BOVIN;F1MF22_BOVIN	1.0546
497199	CFLAR	CASP8 and FADD like apoptosis regulator	FLIP	Q5FX62_BOVIN	1.0546
497202	GPAM	glycerol-3-phosphate acyltransferase, mitochondrial	-	GPAT1_BOVIN;F1MDT6_BOVIN	2.9299
504206	PCDHB1	protocadherin beta 1	-	F1MLJ1_BOVIN	1.0546
504244	TUBA1C	tubulin, alpha 1c	TUBA1|TUBA4A	TBA1C_BOVIN	6.6827
504285	SPPL2B	signal peptide peptidase like 2B	-	E1BKF8_BOVIN	3.8678
504290	NDUFAF7	NADH:ubiquinone oxidoreductase complex assembly factor 7	C11H2orf56	NDUF7_BOVIN	1.0546
504334	RGL2	ral guanine nucleotide dissociation stimulator like 2	-	Q0VCY4_BOVIN	1.0546
504339	ERICH5	glutamate rich 5	C14H8orf47|C8orf47	ERIC5_BOVIN	1.0546
504353	ATP2B3	ATPase plasma membrane Ca2+ transporting 3	-	F1MS16_BOVIN	5.2751
504390	RIDA	reactive intermediate imine deaminase A homolog	HRSP12	RIDA_BOVIN	2.461
504397	CWC27	CWC27 spliceosome associated protein homolog	SDCCAG10	CWC27_BOVIN;F1MBE0_BOVIN	1.0546
504440	EXOC1	exocyst complex component 1	-	F1MC63_BOVIN	7.152
504456	TMEM50A	transmembrane protein 50A	SMP1	Q17QR3_BOVIN	1.0546
504463	SIRT2	sirtuin 2	-	F6QK60_BOVIN	5.2751
504472	DNAJC13	DnaJ heat shock protein family (Hsp40) member C13	-	F1MDR7_BOVIN	1.0546
504499	NDRG1	N-myc downstream regulated 1	-	NDRG1_BOVIN	9.4991
504506	RNPS1	RNA binding protein with serine rich domain 1	-	RNPS1_BOVIN;M5FJW8_BOVIN	1.0546
504519	CAP1	cyclase associated actin cytoskeleton regulatory protein 1	-	CAP1_BOVIN;A6QLB7_BOVIN	6.6827
504565	STUB1	STIP1 homology and U-box containing protein 1	-	E1B7G3_BOVIN;Q32LG7_BOVIN	1.0546
504584	ALDOC	aldolase, fructose-bisphosphate C	-	Q3ZBY4_BOVIN	11.3776
504596	BLVRA	biliverdin reductase A	-	A5D7K0_BOVIN	4.8059
504599	LOC504599	histone H3.2	-	H32_BOVIN	1.0546
504625	SORBS1	sorbin and SH3 domain containing 1	-	Q0VCF1_BOVIN	1.0546
504634	MORC2	MORC family CW-type zinc finger 2	-	E1BGP4_BOVIN	1.0546
504687	CXHXorf56	chromosome X CXorf56 homolog	CXorf56	CX056_BOVIN	1.0546
504727	RIPK1	receptor interacting serine/threonine kinase 1	-	Q3SZK6_BOVIN	1.0546
504735	CCT3	chaperonin containing TCP1 subunit 3	-	TCPG_BOVIN	1.5233
504741	COLEC12	collectin subfamily member 12	-	COL12_BOVIN	1.0546
504750	SH3GLB2	SH3 domain containing GRB2 like, endophilin B2	-	SHLB2_BOVIN	1.0546
504761	KIAA1468	KIAA1468	-	E1BM42_BOVIN	1.0546
504763	FAM49A	family with sequence similarity 49 member A	-	FA49A_BOVIN	3.3988
504785	RABEP1	rabaptin, RAB GTPase binding effector protein 1	-	F1MQH8_BOVIN	1.0546
504820	BLZF1	basic leucine zipper nuclear factor 1	-	F1N7E1_BOVIN;Q2KJ95_BOVIN	1.0546
504832	OS9	OS9, endoplasmic reticulum lectin	-	OS9_BOVIN	3.3988
504889	GMPPA	GDP-mannose pyrophosphorylase A	-	E1BEN4_BOVIN	2.461
504912	TOM1	target of myb1 membrane trafficking protein	-	Q5BIP4_BOVIN	1.0546
504914	UROD	uroporphyrinogen decarboxylase	-	E1BEX4_BOVIN	1.0546
504923	SLC7A4	solute carrier family 7 member 4	-	E1BCI3_BOVIN	20.3102
504951	GALNT9	polypeptide N-acetylgalactosaminyltransferase 9	WBSCR17	A4IFK8_BOVIN;E1BPR6_BOVIN	1.0546
504958	EIF4A1	eukaryotic translation initiation factor 4A1	-	IF4A1_BOVIN	3.3988
504991	ANKRD22	ankyrin repeat domain 22	-	A2VDV1_BOVIN	2.9299
505009	CPTP	ceramide-1-phosphate transfer protein	GLTPD1	CPTP_BOVIN	2.461
505050	PSMA7	proteasome subunit alpha 7	-	PSA7_BOVIN	2.9299
505053	LARP7	La ribonucleoprotein domain family member 7	-	F1MR14_BOVIN	1.0546
505054	SCPEP1	serine carboxypeptidase 1	-	Q2NKZ9_BOVIN	1.5233
505073	PRRC2B	proline rich coiled-coil 2B	BAT2L|BAT2L1	E1BGB2_BOVIN	1.0546
505089	SEC24A	SEC24 homolog A, COPII coat complex component	-	SC24A_BOVIN	1.0546
505094	PRODH	proline dehydrogenase (oxidase) 1	-	PROD_BOVIN	1.0546
505103	PHGDH	phosphoglycerate dehydrogenase	-	SERA_BOVIN	1.9921
505154	LOR	loricrin	-	Q17QL6_BOVIN	1.5233
505158	ICAM5	intercellular adhesion molecule 5	-	E1BLR0_BOVIN	1.0546
505176	PSMA3	proteasome subunit alpha 3	-	PSA3_BOVIN	2.461
505184	SERPINB2	serpin family B member 2	PAI2	F1N529_BOVIN	1.5233
505206	EHD4	EH domain containing 4	-	E1BJV0_BOVIN	17.958
505212	HSD17B7	hydroxysteroid 17-beta dehydrogenase 7	-	A4FUD2_BOVIN	2.461
505238	RALB	RAS like proto-oncogene B	-	A5D977_BOVIN	22.6635
505242	SLC9A3R1	SLC9A3 regulator 1	EBP50|NHERF-1	NHRF1_BOVIN	32.0878
505297	PPP1R7	protein phosphatase 1 regulatory subunit 7	-	PP1R7_BOVIN	2.9299
505313	CCT2	chaperonin containing TCP1 subunit 2	-	TCPB_BOVIN	1.9921
505323	OAT	ornithine aminotransferase	-	OAT_BOVIN	1.0546
505328	OSBPL2	oxysterol binding protein like 2	-	Q3ZC69_BOVIN;E1BL67_BOVIN	1.5233
505376	FBXO15	F-box protein 15	-	FBX15_BOVIN	1.0546
505379	VAMP3	vesicle associated membrane protein 3	-	VAMP3_BOVIN	8.0907
505472	PYGL	glycogen phosphorylase L	-	PYGL_BOVIN	2.9299
505499	CLK3	CDC like kinase 3	-	CLK3_BOVIN	1.0546
505511	AHCYL1	adenosylhomocysteinase like 1	-	A5PKK6_BOVIN;F1MWH2_BOVIN	2.9299
505515	ADH5	alcohol dehydrogenase 5 (class III), chi polypeptide	-	ADHX_BOVIN	2.9299
505538	STX12	syntaxin 12	-	A7MAZ2_BOVIN	1.0546
505574	CD59	CD59 molecule (CD59 blood group)	-	Q32PA1_BOVIN	9.0296
505581	GRAMD1C	GRAM domain containing 1C	-	A6QPS2_BOVIN	1.5233
505605	LRRC8A	leucine rich repeat containing 8 VRAC subunit A	LLRC8A	Q08E42_BOVIN	5.2751
505628	SNF8	SNF8, ESCRT-II complex subunit	-	Q08DR7_BOVIN	4.3369
505650	BCDIN3D	BCDIN3 domain containing RNA methyltransferase	-	BN3D2_BOVIN	1.0546
505687	PLS3	plastin 3	-	PLST_BOVIN;Q2KJ75_BOVIN	3.3988
505710	MIEN1	migration and invasion enhancer 1	C17orf37|C19H17orf37	MIEN1_BOVIN	1.9921
505719	MINDY1	MINDY lysine 48 deubiquitinase 1	FAM63A	MINY1_BOVIN;F1N422_BOVIN	2.9299
505721	RTEL1	regulator of telomere elongation helicase 1	RTEL	RTEL1_BOVIN	1.0546
505775	SLC16A1	solute carrier family 16 member 1	MCT1	MOT1_BOVIN	25.4889
505789	CETN4	centrin 4	-	Q32LH2_BOVIN	1.0546
505792	MVK	mevalonate kinase	-	KIME_BOVIN	2.9299
505794	KLHL41	kelch like family member 41	KBTBD10	A4FV78_BOVIN	1.5233
505797	TMEM30A	transmembrane protein 30A	-	CC50A_BOVIN	5.2751
505842	AACS	acetoacetyl-CoA synthetase	-	F1N412_BOVIN	5.7442
505919	HIP1	huntingtin interacting protein 1	-	F1MWF0_BOVIN	1.9921
505949	RDH14	retinol dehydrogenase 14 (all-trans/9-cis/11-cis)	-	Q17QW3_BOVIN	1.5233
505987	GK	glycerol kinase	-	GLPK_BOVIN	4.8059
506002	UBTD1	ubiquitin domain containing 1	-	UBTD1_BOVIN	2.461
506005	RIC1	RIC1 homolog, RAB6A GEF complex partner 1	-	F1MKR0_BOVIN	1.0546
506011	AFP	alpha fetoprotein	-	FETA_BOVIN	4.3369
506017	RBM12B	RNA binding motif protein 12B	-	E1B7G5_BOVIN	1.0546
506060	CSNK1G2	casein kinase 1 gamma 2	-	A7MB90_BOVIN	3.8678
506132	CH25H	cholesterol 25-hydroxylase	-	Q0P599_BOVIN	1.0546
506138	APOOL	apolipoprotein O like	APOL	MIC27_BOVIN	1.0546
506203	PSMB4	proteasome subunit beta 4	-	PSB4_BOVIN	1.5233
506229	RPS5	ribosomal protein S5	-	RS5_BOVIN	1.0546
506242	SH2D4A	SH2 domain containing 4A	-	E1BBL1_BOVIN	1.0546
506263	PTGR2	prostaglandin reductase 2	ZADH1	PTGR2_BOVIN;A7E3P5_BOVIN	1.5233
506286	ICK	intestinal cell kinase	-	A5PK06_BOVIN	1.5233
506290	IQCK	IQ motif containing K	-	F1MDB5_BOVIN	1.5233
506295	MYADM	myeloid associated differentiation marker	-	Q0VCK1_BOVIN	1.5233
506307	EIF5A2	eukaryotic translation initiation factor 5A2	-	F1MN49_BOVIN	1.5233
506308	PDXP	pyridoxal phosphatase	-	PLPP_BOVIN	1.9921
506309	C8H9orf72	chromosome 8 C9orf72 homolog	-	A6QR41_BOVIN	1.0546
506322	NRAS	NRAS proto-oncogene, GTPase	-	A5D7R9_BOVIN	11.3776
506343	ATIC	5-aminoimidazole-4-carboxamide ribonucleotide formyltransferase/IMP cyclohydrolase	-	PUR9_BOVIN	9.4991
506398	ZNF165	zinc finger protein 165	-	F1MBI0_BOVIN	1.0546
506411	PDCD10	programmed cell death 10	-	Q0VCQ6_BOVIN	2.9299
506412	SAA2	serum amyloid A2	SAA|SAA1	SAA_BOVIN	3.3988
506421	NOP16	NOP16 nucleolar protein	HSPC111	NOP16_BOVIN	1.0546
506430	VTA1	vesicle trafficking 1	-	F1N318_BOVIN	6.2134
506459	ACSS2	acyl-CoA synthetase short chain family member 2	-	A7YWF1_BOVIN	13.7268
506480	KRT18	keratin 18	-	F6S1Q0_BOVIN	3.8678
506482	RAB25	RAB25, member RAS oncogene family	-	RAB25_BOVIN	9.9687
506494	PITHD1	PITH domain containing 1	C2H1orf128	A5PK88_BOVIN	1.0546
506544	PFKM	phosphofructokinase, muscle	ATP-PFK|PFK-M	PFKAM_BOVIN	1.0546
506553	CAMSAP1	calmodulin regulated spectrin associated protein 1	-	F1MYW2_BOVIN	1.0546
506596	ARPC3	actin related protein 2/3 complex subunit 3	-	ARPC3_BOVIN	2.461
506604	ISG20	interferon stimulated exonuclease gene 20	-	E1BNM5_BOVIN	1.0546
506646	SUDS3	SDS3 homolog, SIN3A corepressor complex component	-	SDS3_BOVIN	1.0546
506676	UBXN1	UBX domain protein 1	SAKS1	UBXN1_BOVIN	1.0546
506683	TWF1	twinfilin actin binding protein 1	PTK9	TWF1_BOVIN	3.3988
506713	CD82	CD82 molecule	-	A5D7E6_BOVIN	15.6068
506724	PDCD4	programmed cell death 4	-	A4IFD1_BOVIN	1.0546
506740	ESPL1	extra spindle pole bodies like 1, separase	-	F1MW01_BOVIN	1.0546
506760	CARHSP1	calcium regulated heat stable protein 1	-	Q2NKU4_BOVIN	1.0546
506781	CNKSR3	CNKSR family member 3	-	F1MVE4_BOVIN	1.5233
506900	HIST1H2AC	histone cluster 1, H2ac	-	F2Z4J1_BOVIN	4.8059
506944	SFT2D2	SFT2 domain containing 2	-	F6RF48_BOVIN	3.3988
506969	ALS2CL	ALS2 C-terminal like	-	AL2CL_BOVIN	1.5233
506980	PGM2	phosphoglucomutase 2	-	A6QQ11_BOVIN	14.6667
507031	STX7	syntaxin 7	-	STX7_BOVIN	3.8678
507066	SRSF7	serine and arginine rich splicing factor 7	SFRS7	SRSF7_BOVIN	3.3988
507107	SLC3A2	solute carrier family 3 member 2	-	Q08DL0_BOVIN;Q3T0F0_BOVIN	13.7268
507115	BIN3	bridging integrator 3	-	Q08DY1_BOVIN	1.5233
507130	LTA4H	leukotriene A4 hydrolase	-	LKHA4_BOVIN	4.8059
507148	REST	RE1-silencing transcription factor	-	A7MBK4_BOVIN	2.461
507169	TRRAP	transformation/transcription domain associated protein	-	E1BKJ5_BOVIN	2.9299
507196	SHC1	SHC adaptor protein 1	p66shc	SHC1_BOVIN;E1B716_BOVIN	1.0546
507199	MVB12A	multivesicular body subunit 12A	FAM125A	MB12A_BOVIN	4.8059
507213	PSMA6	proteasome subunit alpha 6	-	PSA6_BOVIN	1.5233
507243	CLIC6	chloride intracellular channel 6	-	E1BAI4_BOVIN	1.5233
507264	SERPINB1	serpin family B member 1	LEI	ILEU_BOVIN	5.2751
507275	CCDC25	coiled-coil domain containing 25	-	CCD25_BOVIN	5.7442
507276	DHRS12	dehydrogenase/reductase 12	-	DHR12_BOVIN	1.0546
507280	TM4SF18	transmembrane 4 L six family member 18	-	T4S18_BOVIN	1.0546
507289	SCCPDH	saccharopine dehydrogenase (putative)	-	SCPDL_BOVIN	2.9299
507306	CAPSL	calcyphosine like	-	F1MV68_BOVIN;A6H790_BOVIN	1.5233
507307	USP9X	ubiquitin specific peptidase 9, X-linked	-	G5E630_BOVIN	1.0546
507309	VAMP8	vesicle associated membrane protein 8	EDB	VAMP8_BOVIN	12.3171
507313	MPST	mercaptopyruvate sulfurtransferase	-	Q3MHG3_BOVIN	1.5233
507345	VCP	valosin containing protein	p97	TERA_BOVIN	4.8059
507371	PRPF8	pre-mRNA processing factor 8	-	A7Z025_BOVIN	1.0546
507409	YKT6	YKT6 v-SNARE homolog	-	YKT6_BOVIN	15.1368
507436	G0S2	G0/G1 switch 2	-	G3N127_BOVIN	1.9921
507464	KRT15	keratin 15	-	Q17QL7_BOVIN	15.6068
507476	PGK1	phosphoglycerate kinase 1	-	PGK1_BOVIN	14.6667
507477	ALDH7A1	aldehyde dehydrogenase 7 family member A1	-	AL7A1_BOVIN	4.3369
507483	ASB7	ankyrin repeat and SOCS box containing 7	-	E1B9S2_BOVIN	1.5233
507488	RAB21	RAB21, member RAS oncogene family	-	RAB21_BOVIN	9.9687
507596	TRMO	tRNA methyltransferase O	C8H9orf156|NAP1	A5D7V4_BOVIN	1.0546
507624	MAP4K3	mitogen-activated protein kinase kinase kinase kinase 3	-	E1BJH5_BOVIN	1.0546
507632	YES1	YES proto-oncogene 1, Src family tyrosine kinase	-	A7MB57_BOVIN	8.5601
507659	TSG101	tumor susceptibility 101	-	A3KN51_BOVIN	22.1927
507664	TRPV2	transient receptor potential cation channel subfamily V member 2	-	Q5EA32_BOVIN	1.0546
507672	FOLR2	folate receptor 2 (fetal)	-	Q0VCN9_BOVIN	3.3988
507686	SLC25A29	solute carrier family 25 member 29	-	MCATL_BOVIN	1.0546
507722	CHMP3	charged multivesicular body protein 3	VPS24	CHMP3_BOVIN	3.3988
507804	KPNB1	karyopherin subunit beta 1	-	E1BFV0_BOVIN	1.9921
507837	BAIAP2	BAI1 associated protein 2	-	BAIP2_BOVIN;F1N7V7_BOVIN	10.4383
507912	RPA2	replication protein A2	-	Q2KI86_BOVIN	1.0546
507914	SORBS3	sorbin and SH3 domain containing 3	-	Q29RN1_BOVIN;A6QLW6_BOVIN	1.5233
507936	UBXN6	UBX domain protein 6	UBXD1	UBXN6_BOVIN	1.5233
507993	HABP2	hyaluronan binding protein 2	-	HABP2_BOVIN	1.0546
507997	FAM120A	family with sequence similarity 120A	OSSA	F120A_BOVIN	1.0546
508014	TMEM102	transmembrane protein 102	-	TM102_BOVIN	1.5233
508028	SLC28A3	solute carrier family 28 member 3	-	F1MGR1_BOVIN	17.4876
508059	CPNE6	copine 6	-	CPNE6_BOVIN	1.5233
508132	NAGK	N-acetylglucosamine kinase	-	NAGK_BOVIN	1.9921
508133	SDC4	syndecan 4	-	E1BKS1_BOVIN	1.5233
508148	HPN	hepsin	-	A1L5C6_BOVIN	6.6827
508158	AHCY	adenosylhomocysteinase	-	SAHH_BOVIN	6.2134
508162	NCOA2	nuclear receptor coactivator 2	-	E1BPY4_BOVIN	2.461
508175	PLXNB2	plexin B2	-	G3X755_BOVIN	4.3369
508193	SLC39A8	solute carrier family 39 member 8	-	E1BQ28_BOVIN	8.0907
508199	EPN1	epsin 1	-	Q2TBG2_BOVIN;F1N579_BOVIN	1.5233
508202	KRT79	keratin 79	-	K2C79_BOVIN	16.5472
508345	APIP	APAF1 interacting protein	-	MTNB_BOVIN	1.5233
508353	AIDA	axin interactor, dorsalization associated	-	E1BG08_BOVIN	1.9921
508373	RAB2A	RAB2A, member RAS oncogene family	RAB2	Q148J4_BOVIN	20.3102
508402	ARPC1A	actin related protein 2/3 complex subunit 1A	-	ARC1A_BOVIN	1.0546
508431	ITCH	itchy E3 ubiquitin protein ligase	-	F1MGQ5_BOVIN;A2VE03_BOVIN	4.3369
508460	DXO	decapping exoribonuclease	DOM3Z	DXO_BOVIN;Q0VBZ7_BOVIN;G3N048_BOVIN	1.9921
508482	CPNE5	copine 5	-	E1BID8_BOVIN	1.5233
508493	PNPLA2	patatin like phospholipase domain containing 2	ATGL	PLPL2_BOVIN;D6BQM3_BOVIN;G5E5T0_BOVIN	1.0546
508535	FKBP4	FK506 binding protein 4	FKBP-4|FKBP-52	FKBP4_BOVIN	5.2751
508541	STAT3	signal transducer and activator of transcription 3	-	STAT3_BOVIN;F1MX38_BOVIN;Q32LP6_BOVIN	1.5233
508566	NQO2	N-ribosyldihydronicotinamide:quinone reductase 2	-	Q3SZT2_BOVIN	1.5233
508605	BAG6	BCL2 associated athanogene 6	BAT3	F1MY28_BOVIN	1.0546
508683	PFKL	phosphofructokinase, liver type	ATP-PFK|PFK-L	PFKAL_BOVIN	5.2751
508704	CCDC120	coiled-coil domain containing 120	-	A6QR27_BOVIN;G3MZL0_BOVIN	1.0546
508716	BSG	basigin	EMMPRIN|RPE7	Q3ZBX0_BOVIN	14.1967
508717	ABHD2	abhydrolase domain containing 2	-	ABHD2_BOVIN	1.0546
508724	FAH	fumarylacetoacetate hydrolase	FAA	FAAA_BOVIN	3.8678
508727	VBP1	VHL binding protein 1	-	PFD3_BOVIN	1.0546
508840	FNDC3A	fibronectin type III domain containing 3A	-	E1B8X1_BOVIN	1.5233
508890	LCK	LCK proto-oncogene, Src family tyrosine kinase	-	Q3ZCM0_BOVIN	1.5233
508900	IST1	IST1, ESCRT-III associated factor	-	IST1_BOVIN;F1MXJ5_BOVIN	14.1967
508901	ERH	ERH, mRNA splicing and mitosis factor	-	ERH_BOVIN	1.0546
508903	TMEM106B	transmembrane protein 106B	-	T106B_BOVIN	1.5233
508905	ZRANB2	zinc finger RANBP2-type containing 2	-	A7YWH2_BOVIN	1.0546
508918	SCP2	sterol carrier protein 2	SCPX	NLTP_BOVIN	1.9921
508945	TEX26	testis expressed 26	C12H13orf26	A6H746_BOVIN	1.0546
508954	SORD	sorbitol dehydrogenase	-	DHSO_BOVIN	1.5233
509037	TMX1	thioredoxin related transmembrane protein 1	TXNDC1	TMX1_BOVIN	1.0546
509041	NAPG	NSF attachment protein gamma	-	SNAG_BOVIN	9.4991
509050	C21H15orf40	chromosome 21 open reading frame, human C15orf40	C15orf40	CO040_BOVIN;A8E4M8_BOVIN	1.0546
509101	TMEM125	transmembrane protein 125	-	TM125_BOVIN	1.0546
509123	PDCD5	programmed cell death 5	TFAR19	PDCD5_BOVIN	1.5233
509188	WBP1	WW domain binding protein 1	-	Q3ZBK4_BOVIN	1.0546
509227	FRK	fyn related Src family tyrosine kinase	-	E1BPI3_BOVIN	1.9921
509235	ACE2	angiotensin I converting enzyme 2	-	ACE2_BOVIN;Q2HJI5_BOVIN	5.2751
509264	JADE1	jade family PHD finger 1	PHF17	JADE1_BOVIN;F1MVP3_BOVIN	1.0546
509274	HAGH	hydroxyacylglutathione hydrolase	-	GLO2_BOVIN;M5FMT6_BOVIN	2.9299
509292	UBA5	ubiquitin like modifier activating enzyme 5	-	UBA5_BOVIN	2.461
509302	DNAJC21	DnaJ heat shock protein family (Hsp40) member C21	-	DJC21_BOVIN	1.0546
509349	TFIP11	tuftelin interacting protein 11	STIP	TFP11_BOVIN;F1MR60_BOVIN	1.0546
509365	TATDN1	TatD DNase domain containing 1	-	TATD1_BOVIN	1.0546
509382	SETDB2	SET domain bifurcated 2	-	F1MXG0_BOVIN	1.5233
509418	CSF1R	colony stimulating factor 1 receptor	-	A7Z067_BOVIN	1.0546
509425	EFTUD2	elongation factor Tu GTP binding domain containing 2	-	U5S1_BOVIN;F1N6D5_BOVIN	1.0546
509439	NECAP2	NECAP endocytosis associated 2	-	NECP2_BOVIN	1.0546
509460	THUMPD2	THUMP domain containing 2	-	E1B8U2_BOVIN	1.9921
509473	NIF3L1	NGG1 interacting factor 3 like 1	-	NIF3L_BOVIN	1.0546
509488	SEC24C	SEC24 homolog C, COPII coat complex component	-	E1BIU0_BOVIN	1.9921
509535	NUDT18	nudix hydrolase 18	-	F1N0N5_BOVIN	1.5233
509566	ALDOA	aldolase, fructose-bisphosphate A	-	A6QLL8_BOVIN	8.0907
509619	APOBEC2	apolipoprotein B mRNA editing enzyme catalytic subunit 2	-	ABEC2_BOVIN	1.0546
509643	PLPBP	pyridoxal phosphate binding protein	PROSC	PLPHP_BOVIN	2.461
509764	EIF1	eukaryotic translation initiation factor 1	SUI1	EIF1_BOVIN	2.461
509769	SNX2	sorting nexin 2	-	SNX2_BOVIN	2.461
509786	BCL2L15	BCL2 like 15	-	B2L15_BOVIN	1.9921
509796	DPYSL3	dihydropyrimidinase like 3	-	A7MBI5_BOVIN	1.0546
509832	GDI2	GDP dissociation inhibitor 2	-	GDIB_BOVIN	47.2037
509857	PSME2	proteasome activator subunit 2	-	PSME2_BOVIN	2.9299
509864	PABPC1L	poly(A) binding protein cytoplasmic 1 like	-	E1BNB4_BOVIN	2.461
509917	PCBP1	poly(rC) binding protein 1	hnRNP-E1	PCBP1_BOVIN	6.2134
509920	LSM7	LSM7 homolog, U6 small nuclear RNA and mRNA degradation associated	-	F1N6T3_BOVIN	1.0546
509965	CMPK1	cytidine/uridine monophosphate kinase 1	CK|CMPK	KCY_BOVIN	6.6827
509966	OLA1	Obg like ATPase 1	-	OLA1_BOVIN	3.8678
509970	RAB7A	RAB7A, member RAS oncogene family	-	RAB7A_BOVIN;F1MJQ1_BOVIN	27.3734
510019	FAM49B	family with sequence similarity 49 member B	-	FA49B_BOVIN	2.9299
510041	PSME1	proteasome activator subunit 1	-	Q2KJE7_BOVIN	3.3988
510059	TFAM	transcription factor A, mitochondrial	-	TFAM_BOVIN	1.0546
510069	PSMB6	proteasome subunit beta 6	-	PSB6_BOVIN	2.461
510075	TARS	threonyl-tRNA synthetase	-	SYTC_BOVIN	12.3171
510101	RAB33A	RAB33A, member RAS oncogene family	-	E1BJA0_BOVIN	1.5233
510125	LIN7C	lin-7 homolog C, crumbs cell polarity complex component	-	LIN7C_BOVIN	1.9921
510128	CORO1B	coronin 1B	-	H7BWW0_BOVIN	2.9299
510136	ZBTB21	zinc finger and BTB domain containing 21	ZNF295	A2VDQ3_BOVIN	1.0546
510141	CIB1	calcium and integrin binding 1	-	CIB1_BOVIN	10.9079
510154	SELENBP1	selenium binding protein 1	-	SBP1_BOVIN	8.5601
510155	PSMA5	proteasome subunit alpha 5	-	PSA5_BOVIN	1.0546
510183	EHD3	EH domain containing 3	-	A5D7E1_BOVIN	5.7442
510187	MEDAG	mesenteric estrogen dependent adipogenesis	C12H13orf33	MEDAG_BOVIN	1.0546
510200	DPP3	dipeptidyl peptidase 3	-	Q58CS3_BOVIN;F2Z4F5_BOVIN	5.2751
510209	SLC4A7	solute carrier family 4 member 7	-	G3MWI1_BOVIN	1.0546
510245	PPP5C	protein phosphatase 5 catalytic subunit	-	F1N719_BOVIN	1.9921
510264	DHRS11	dehydrogenase/reductase 11	-	DHR11_BOVIN	4.3369
510272	PRRC1	proline rich coiled-coil 1	-	E1BLF0_BOVIN	1.0546
510369	LOC510369	hypoxanthine-guanine phosphoribosyltransferase	-	G3N0T0_BOVIN	1.9921
510423	PSMA4	proteasome subunit alpha 4	-	PSA4_BOVIN	1.5233
510434	MAP2K2	mitogen-activated protein kinase kinase 2	-	Q17QH2_BOVIN	1.0546
510458	SUSD2	sushi domain containing 2	-	F1MSE7_BOVIN	6.6827
510494	ST13	ST13, Hsp70 interacting protein	-	A7E3S8_BOVIN	5.2751
510502	EVPL	envoplakin	-	E1B9N6_BOVIN	1.0546
510504	LARGE2	LARGE xylosyl- and glucuronyltransferase 2	-	E1BHU3_BOVIN	1.0546
510505	PRDM13	PR/SET domain 13	-	F1MMF1_BOVIN	1.0546
510506	CPS1	carbamoyl-phosphate synthase 1	-	F1ML89_BOVIN	1.0546
510512	ZNF438	zinc finger protein 438	-	F1N281_BOVIN	1.0546
510522	FGB	fibrinogen beta chain	-	F1MAV0_BOVIN;A6QPX7_BOVIN	1.0546
510529	SNRNP200	small nuclear ribonucleoprotein U5 subunit 200	ASCC3L1	E1BH78_BOVIN	1.0546
510566	MAIP1	matrix AAA peptidase interacting protein 1	C2H2orf47|C2orf47	MAIP1_BOVIN	1.0546
510574	VPS26A	VPS26, retromer complex component A	-	VP26A_BOVIN	2.9299
510575	ITM2B	integral membrane protein 2B	Bri|imBRI2	ITM2B_BOVIN	1.0546
510595	FSD1	fibronectin type III and SPRY domain containing 1	-	FSD1_BOVIN	1.5233
510596	CHMP6	charged multivesicular body protein 6	-	Q148L0_BOVIN	6.2134
510618	CDK4	cyclin dependent kinase 4	-	CDK4_BOVIN	1.0546
510660	HAUS5	HAUS augmin like complex subunit 5	-	A6QNR2_BOVIN;F1N7Z4_BOVIN	1.0546
510679	ALAD	aminolevulinate dehydratase	-	HEM2_BOVIN	2.9299
510698	VAT1	vesicle amine transport 1	-	F1MUP9_BOVIN	33.0312
510719	TXNL4B	thioredoxin like 4B	-	Q5EA04_BOVIN	1.0546
510741	PSMG3	proteasome assembly chaperone 3	-	PSMG3_BOVIN	1.5233
510792	ATP13A2	ATPase cation transporting 13A2	-	F1MF00_BOVIN	1.0546
510796	LONP1	lon peptidase 1, mitochondrial	PRSS15	LONM_BOVIN;A0A140T842_BOVIN	1.0546
510816	DDX1	DEAD-box helicase 1	-	DDX1_BOVIN	1.5233
510825	PPP1R10	protein phosphatase 1 regulatory subunit 10	-	E1BF96_BOVIN	1.9921
510842	LPCAT4	lysophosphatidylcholine acyltransferase 4	AGPAT7	A0JNE8_BOVIN	1.0546
510850	SERPINH1	serpin family H member 1	-	SERPH_BOVIN	1.0546
510920	CDK20	cyclin dependent kinase 20	CCRK	A6H7E6_BOVIN	1.0546
510921	GTF2E2	general transcription factor IIE subunit 2	-	T2EB_BOVIN	1.0546
510932	SLC29A1	solute carrier family 29 member 1 (Augustine blood group)	-	Q3ZC83_BOVIN;Q0V8K9_BOVIN	13.7268
510933	AARS	alanyl-tRNA synthetase	AlaRS	A6QLT9_BOVIN	2.461
510937	HARS	histidyl-tRNA synthetase	HARSL	SYHC_BOVIN	2.9299
510977	LY6E	lymphocyte antigen 6 family member E	-	Q1RMM2_BOVIN	1.0546
510978	PMM2	phosphomannomutase 2	-	PMM2_BOVIN;M5FJZ1_BOVIN	6.2134
510979	SDCBP	syndecan binding protein	-	Q3SZA6_BOVIN	6.6827
510994	ARF3	ADP ribosylation factor 3	-	ARF3_BOVIN	27.8447
511007	FBXL20	F-box and leucine rich repeat protein 20	FBXL2	FXL20_BOVIN	3.8678
511030	GOSR1	golgi SNAP receptor complex member 1	-	GOSR1_BOVIN	1.0546
511037	TMPRSS2	transmembrane serine protease 2	-	A2VDV7_BOVIN	4.8059
511048	RUVBL2	RuvB like AAA ATPase 2	-	RUVB2_BOVIN	1.5233
511050	IDUA	iduronidase, alpha-L-	-	E1BDR2_BOVIN	1.0546
511058	PPP6C	protein phosphatase 6 catalytic subunit	-	Q2KIC7_BOVIN	1.0546
511062	TBC1D31	TBC1 domain family member 31	WDR67	TBC31_BOVIN	2.461
511082	ACAT1	acetyl-CoA acetyltransferase 1	-	THIL_BOVIN	1.0546
511083	ACTR10	actin related protein 10 homolog	-	ARP10_BOVIN	1.0546
511087	OBSL1	obscurin like 1	-	E1BNH9_BOVIN	1.5233
511088	CCZ1	CCZ1 homolog, vacuolar protein trafficking and biogenesis associated	C25H7orf28A|C7orf28A	CCZ1_BOVIN	1.5233
511094	TNNI3	troponin I3, cardiac type	-	TNNI3_BOVIN	1.5233
511147	CDK13	cyclin dependent kinase 13	CDC2L5	CDK13_BOVIN	1.0546
511160	RAB18	RAB18, member RAS oncogene family	-	RAB18_BOVIN	74.2419
511175	LOC511175	uncharacterized LOC511175	-	A4IFU9_BOVIN	1.0546
511223	VPS36	vacuolar protein sorting 36 homolog	-	VPS36_BOVIN	3.3988
511268	PARK7	Parkinsonism associated deglycase	DJ-1|DJ1	PARK7_BOVIN	11.8474
511380	ALKBH2	alkB homolog 2, alpha-ketoglutarate dependent dioxygenase	-	ALKB2_BOVIN;F1N437_BOVIN	1.0546
511422	COL6A1	collagen type VI alpha 1 chain	-	E1BI98_BOVIN	1.0546
511424	C6H4orf19	chromosome 6 C4orf19 homolog	-	F1MD47_BOVIN;A6QQZ1_BOVIN	2.461
511435	CD81	CD81 molecule	-	CD81_BOVIN	17.958
511451	CAB39	calcium binding protein 39	-	CAB39_BOVIN	13.7268
511483	F13B	coagulation factor XIII B chain	-	Q2TBQ1_BOVIN	1.0546
511528	GLRX3	glutaredoxin 3	PICOT|TXNL2	GLRX3_BOVIN	1.0546
511540	KRT25	keratin 25	-	K1C25_BOVIN	11.3776
511556	SLC46A2	solute carrier family 46 member 2	TSCOT	Q58D30_BOVIN	1.0546
511583	FAM114A1	family with sequence similarity 114 member A1	-	E1BFB9_BOVIN	1.9921
511594	IGSF5	immunoglobulin superfamily member 5	-	E1BPQ9_BOVIN	3.8678
511614	GPAT4	glycerol-3-phosphate acyltransferase 4	AGPAT6	GPAT4_BOVIN;A6H7D4_BOVIN	7.152
511644	TPMT	thiopurine S-methyltransferase	-	TPMT_BOVIN	1.0546
511690	ST6GALNAC2	ST6 N-acetylgalactosaminide alpha-2,6-sialyltransferase 2	-	Q148L9_BOVIN	1.5233
511735	HBG	hemoglobin, gamma	-	HBBF_BOVIN	5.7442
511754	CDK6	cyclin dependent kinase 6	-	E1BC36_BOVIN	1.0546
511776	RAB9A	RAB9A, member RAS oncogene family	-	Q08DW1_BOVIN	1.9921
511794	ZKSCAN8	zinc finger with KRAB and SCAN domains 8	ZNF192	A6QQG2_BOVIN	1.0546
511803	PSMD1	proteasome 26S subunit, non-ATPase 1	-	A7MBA2_BOVIN	1.0546
511826	HUWE1	HECT, UBA and WWE domain containing 1, E3 ubiquitin protein ligase	-	E1BNY9_BOVIN	3.8678
511861	SERINC3	serine incorporator 3	-	SERC3_BOVIN	1.0546
511866	RAB9B	RAB9B, member RAS oncogene family	-	Q0VCB4_BOVIN	1.5233
511908	EHD1	EH-domain containing 1	-	EHD1_BOVIN	9.4991
511917	FSCN3	fascin actin-bundling protein 3	-	G3N0V3_BOVIN	1.0546
511918	ARF5	ADP ribosylation factor 5	-	A4IFP7_BOVIN	12.3171
511940	MAL2	mal, T cell differentiation protein 2	-	MAL2_BOVIN	1.9921
511942	GLP2R	glucagon like peptide 2 receptor	-	E1BAY1_BOVIN	1.0546
511951	DDB1	damage specific DNA binding protein 1	-	DDB1_BOVIN	1.9921
511969	IMPDH2	inosine monophosphate dehydrogenase 2	-	IMDH2_BOVIN	1.0546
511983	SCRN3	secernin 3	-	SCRN3_BOVIN	1.0546
511999	SHPK	sedoheptulokinase	CARKL	Q1JPE3_BOVIN	2.9299
512002	HIBADH	3-hydroxyisobutyrate dehydrogenase	-	3HIDH_BOVIN	1.0546
512029	SNX1	sorting nexin 1	-	SNX1_BOVIN;F1MYH6_BOVIN	1.9921
512033	CHMP1B	charged multivesicular body protein 1B	CHMP1.5	CHM1B_BOVIN	2.461
512043	TCP1	t-complex 1	CCT|TRiC	TCPA_BOVIN	1.0546
512072	PTPRF	protein tyrosine phosphatase, receptor type F	-	PTPRF_BOVIN	1.9921
512149	LOC512149	myeloid-associated differentiation marker	-	E1BFB1_BOVIN	1.5233
512152	CEP162	centrosomal protein 162	-	F1MZ01_BOVIN	1.0546
512299	GNPNAT1	glucosamine-phosphate N-acetyltransferase 1	-	Q08DV2_BOVIN	3.8678
512324	SETD3	SET domain containing 3	-	F6R2J7_BOVIN	1.0546
512405	OCLN	occludin	-	A2VE81_BOVIN	3.8678
512450	SH3GL2	SH3 domain containing GRB2 like 2, endophilin A1	-	Q08DX1_BOVIN	1.0546
512457	WWP2	WW domain containing E3 ubiquitin protein ligase 2	-	A3KMV3_BOVIN	2.9299
512464	LOC512464	solute carrier family 11 (proton-coupled divalent metal ion transporters), member 2-like	-	Q2HJ28_BOVIN	1.0546
512466	BCCIP	BRCA2 and CDKN1A interacting protein	-	BCCIP_BOVIN	1.0546
512479	HNRNPR	heterogeneous nuclear ribonucleoprotein R	-	A3KMV6_BOVIN	1.5233
512484	TYK2	tyrosine kinase 2	-	F1MCX4_BOVIN	1.0546
512495	SLC38A5	solute carrier family 38 member 5	SN2	S38A5_BOVIN	1.0546
512526	PYCR3	pyrroline-5-carboxylate reductase 3	PYCRL	P5CR3_BOVIN	2.9299
512545	ITFG1	integrin alpha FG-GAP repeat containing 1	-	Q2TBX9_BOVIN	1.0546
512570	LZTFL1	leucine zipper transcription factor like 1	-	LZTL1_BOVIN	3.3988
512571	PKM	pyruvate kinase M1/2	-	A5D984_BOVIN	25.96
512573	PNPO	pyridoxamine 5'-phosphate oxidase	-	PNPO_BOVIN	1.5233
512610	TMC4	transmembrane channel like 4	-	A8YXZ0_BOVIN;E1BNW4_BOVIN	13.7268
512626	CNDP2	carnosine dipeptidase 2	-	CNDP2_BOVIN	17.958
512637	ADGRF1	adhesion G protein-coupled receptor F1	GPR110	E1BEC6_BOVIN	3.8678
512642	TRAFD1	TRAF-type zinc finger domain containing 1	FLN29	TRAD1_BOVIN	1.5233
512662	CHP1	calcineurin like EF-hand protein 1	CHP	CHP1_BOVIN	2.9299
512719	SH3GL1	SH3 domain containing GRB2 like 1, endophilin A2	-	SH3G1_BOVIN	2.461
512741	H3F3C	H3 histone, family 3C	-	H3C_BOVIN	1.0546
512750	UBE3B	ubiquitin protein ligase E3B	-	E1BCU1_BOVIN	1.0546
512771	ASL	argininosuccinate lyase	ASAL	ARLY_BOVIN;F1MTV7_BOVIN	1.5233
512803	SLC30A3	solute carrier family 30 member 3	-	ZNT3_BOVIN	1.0546
512805	CSTB	cystatin B (stefin B)	-	CYTB_BOVIN;A0A140T831_BOVIN	1.9921
512824	PUF60	poly(U) binding splicing factor 60	-	PUF60_BOVIN	1.0546
512841	CRK	CRK proto-oncogene, adaptor protein	-	E1BQ32_BOVIN	2.461
512846	UEVLD	UEV and lactate/malate dehyrogenase domains	-	A5PJF9_BOVIN	2.461
512975	CLDN7	claudin 7	-	CLD7_BOVIN	1.9921
512977	RBBP8	RB binding protein 8, endonuclease	CtIP|RBBP-8|RIM|SAE2	CTIP_BOVIN	1.5233
512995	ACO1	aconitase 1	-	ACOC_BOVIN	36.8066
513059	ATAD5	ATPase family, AAA domain containing 5	-	E1BCE1_BOVIN	1.5233
513078	CC2D1A	coiled-coil and C2 domain containing 1A	-	A5PKI6_BOVIN	1.0546
513083	RTRAF	RNA transcription, translation and transport factor	C10H14orf166	Q3T0S7_BOVIN	1.0546
513107	STYXL1	serine/threonine/tyrosine interacting like 1	-	A7MBF3_BOVIN	1.0546
513138	EXOC3	exocyst complex component 3	-	EXOC3_BOVIN	5.2751
513152	RHOC	ras homolog family member C	-	RHOC_BOVIN	32.5595
513156	XPNPEP1	X-prolyl aminopeptidase 1	-	XPP1_BOVIN	1.0546
513158	TSTA3	tissue specific transplantation antigen P35B	-	Q2KIT8_BOVIN	8.0907
513177	PTGR1	prostaglandin reductase 1	LTB4DH	PTGR1_BOVIN	2.461
513193	PLSCR2	phospholipid scramblase 1	-	PLS2_BOVIN	5.7442
513209	ZCCHC6	zinc finger CCHC-type containing 6	-	E1BAR2_BOVIN	1.5233
513223	RASEF	RAS and EF-hand domain containing	-	A7Z031_BOVIN	1.5233
513237	SBDS	SBDS, ribosome maturation factor	-	SBDS_BOVIN	1.9921
513267	DSTN	destrin, actin depolymerizing factor	-	DEST_BOVIN	2.9299
513276	RBKS	ribokinase	-	E1BJH7_BOVIN	1.0546
513277	NUDC	nuclear distribution C, dynein complex regulator	-	NUDC_BOVIN	1.5233
513315	PSMD9	proteasome 26S subunit, non-ATPase 9	-	PSMD9_BOVIN;C3V9V8_BOVIN	3.8678
513324	LETM1	leucine zipper and EF-hand containing transmembrane protein 1	-	LETM1_BOVIN	1.0546
513340	GNB3	G protein subunit beta 3	-	E1BB14_BOVIN	2.461
513342	DYNLRB1	dynein light chain roadblock-type 1	-	DLRB1_BOVIN	1.5233
513428	PPIH	peptidylprolyl isomerase H	-	PPIH_BOVIN	1.0546
513431	EXOC2	exocyst complex component 2	-	E1BDW9_BOVIN	7.6213
513453	TALDO1	transaldolase 1	-	TALDO_BOVIN;G5E5C8_BOVIN	4.8059
513479	RNF114	ring finger protein 114	Znf313	RN114_BOVIN	1.0546
513481	EIF1B	eukaryotic translation initiation factor 1B	-	Q32LJ9_BOVIN	1.9921
513483	FBP1	fructose-bisphosphatase 1	-	F16P1_BOVIN	11.3776
513586	MPI	mannose phosphate isomerase	-	MPI_BOVIN	3.3988
513621	VAMP1	vesicle associated membrane protein 1	-	VAMP1_BOVIN	2.9299
513642	RHNO1	RAD9-HUS1-RAD1 interacting nuclear orphan 1	C12orf32|C5H12orf32	RHNO1_BOVIN	1.0546
513666	HIST2H2AC	histone cluster 2, H2ac	-	H2A2C_BOVIN	5.2751
513673	PAK2	p21 (RAC1) activated kinase 2	-	G3MZE2_BOVIN	6.2134
513700	ITIH4	inter-alpha-trypsin inhibitor heavy chain family member 4	-	ITIH4_BOVIN;F1MMD7_BOVIN	1.0546
513707	IPO7	importin 7	-	E1BGE5_BOVIN	1.0546
513742	DAAM1	dishevelled associated activator of morphogenesis 1	-	A2VDK3_BOVIN	1.0546
513751	DCTN6	dynactin subunit 6	-	DCTN6_BOVIN	1.0546
513758	ESS2	ess-2 splicing factor homolog	DGCR14	A6QQU2_BOVIN	1.0546
513789	WWP1	WW domain containing E3 ubiquitin protein ligase 1	-	Q32PG0_BOVIN	1.0546
513802	AKAP10	A-kinase anchoring protein 10	-	A5D7T9_BOVIN;F1MP39_BOVIN	1.5233
513804	COL17A1	collagen type XVII alpha 1 chain	BP180|BPAG2	COHA1_BOVIN	1.0546
513825	SERPINB8	serpin peptidase inhibitor, clade B (ovalbumin), member 8	-	SPB8_BOVIN	1.0546
513840	VPS29	VPS29, retromer complex component	-	VPS29_BOVIN	1.5233
513856	A2M	alpha-2-macroglobulin	-	A2MG_BOVIN	4.3369
513859	PPP1R3F	protein phosphatase 1 regulatory subunit 3F	-	E1BHP3_BOVIN	1.5233
513870	HPCAL1	hippocalcin like 1	-	HPCL1_BOVIN	23.1343
513895	PFN1	profilin 1	-	PROF1_BOVIN	9.4991
513924	PSTPIP1	proline-serine-threonine phosphatase interacting protein 1	-	F1MZI1_BOVIN	1.5233
513978	DUSP23	dual specificity phosphatase 23	-	A3KN00_BOVIN	1.5233
513984	SLC15A3	solute carrier family 15 member 3	-	F1MYU7_BOVIN	1.0546
514035	DTD2	D-tyrosyl-tRNA deacylase 2 (putative)	C21H14orf126	E1B937_BOVIN	1.5233
514039	EPCAM	epithelial cell adhesion molecule	TACSTD1	EPCAM_BOVIN	5.7442
514066	FBP2	fructose-bisphosphatase 2	-	F16P2_BOVIN	2.461
514072	C20H5orf34	chromosome 20 C5orf34 homolog	C5orf34	CE034_BOVIN	1.5233
514085	E2F6	E2F transcription factor 6	-	E2F6_BOVIN	1.0546
514161	GMPPB	GDP-mannose pyrophosphorylase B	-	GMPPB_BOVIN	2.9299
514168	PDXK	pyridoxal kinase	-	PDXK_BOVIN	37.7509
514170	CSTB	cystatin B (stefin B)	-	A6QPZ0_BOVIN	1.9921
514205	SAMD9	sterile alpha motif domain containing 9	-	F1MF27_BOVIN	1.0546
514209	ASNS	asparagine synthetase (glutamine-hydrolyzing)	-	ASNS_BOVIN	4.8059
514237	PSMB1	proteasome subunit beta 1	-	PSB1_BOVIN	1.5233
514239	TNFSF15	TNF superfamily member 15	TNLG1B	E1BF06_BOVIN	1.0546
514259	EFHD2	EF-hand domain family member D2	-	EFHD2_BOVIN	6.6827
514261	KIF5B	kinesin family member 5B	KIF5A	F1N1G7_BOVIN	5.7442
514286	RAB42	RAB42, member RAS oncogene family	RAB42P|RAB42P1	F1MX39_BOVIN	8.0907
514293	IDI1	isopentenyl-diphosphate delta isomerase 1	-	IDI1_BOVIN;A0A140T853_BOVIN	3.8678
514327	DCTN3	dynactin subunit 3	-	DCTN3_BOVIN	1.5233
514355	CCT7	chaperonin containing TCP1 subunit 7	CCT-ETA|TCP-1-ETA	TCPH_BOVIN	1.9921
514360	DSP	desmoplakin	-	E1BKT9_BOVIN	7.152
514371	ACTR1A	ARP1 actin related protein 1 homolog A	-	F2Z4F0_BOVIN	1.0546
514407	GMFG	glia maturation factor gamma	-	GMFG_BOVIN	1.0546
514423	SNX5	sorting nexin 5	-	SNX5_BOVIN	1.5233
514427	SLC27A4	solute carrier family 27 member 4	-	Q0VCQ2_BOVIN	1.0546
514443	TAF10	TATA-box binding protein associated factor 10	-	A5PJW1_BOVIN	1.5233
514453	ARHGEF16	Rho guanine nucleotide exchange factor 16	-	F1MFR9_BOVIN;A7E3Q3_BOVIN	1.0546
514456	GPD1L	glycerol-3-phosphate dehydrogenase 1 like	-	A6QQR7_BOVIN	10.4383
514460	PTPA	protein phosphatase 2 phosphatase activator	PPP2R4	PTPA_BOVIN	3.8678
514472	TRAP1	TNF receptor associated protein 1	-	TRAP1_BOVIN;M5FJZ9_BOVIN	2.9299
514487	STX19	syntaxin 19	-	STX19_BOVIN	2.9299
514493	DTD1	D-tyrosyl-tRNA deacylase 1	DTD|DUE-B	DTD1_BOVIN	1.0546
514504	EPS8L1	EPS8 like 1	-	E1BKS0_BOVIN	4.8059
514541	RAB13	RAB13, member RAS oncogene family	-	RAB13_BOVIN	14.1967
514586	QARS	glutaminyl-tRNA synthetase	glnRS	SYQ_BOVIN	1.5233
514624	STARD10	StAR related lipid transfer domain containing 10	-	F1MXU5_BOVIN	2.9299
514636	METTL26	methyltransferase like 26	C25H16orf13	MTL26_BOVIN;M5FHQ6_BOVIN	1.5233
514644	PHACTR4	phosphatase and actin regulator 4	-	PHAR4_BOVIN	2.461
514706	DBNL	drebrin like	-	DBNL_BOVIN	4.3369
514787	STK38L	serine/threonine kinase 38 like	-	A7MB32_BOVIN	1.5233
514791	HAPLN2	hyaluronan and proteoglycan link protein 2	-	Q0VD13_BOVIN	1.0546
514812	KRT19	keratin 19	-	K1C19_BOVIN	8.5601
514870	WDR3	WD repeat domain 3	-	E1BM03_BOVIN	1.5233
514903	DHRS13	dehydrogenase/reductase 13	-	DHR13_BOVIN	1.0546
514919	WDR41	WD repeat domain 41	-	Q0VBY5_BOVIN	1.0546
514939	PGD	phosphogluconate dehydrogenase	-	Q3ZCI4_BOVIN	20.3102
514966	RPL7	ribosomal protein L7	-	RL7_BOVIN	1.0546
514991	ABCE1	ATP binding cassette subfamily E member 1	-	A4IFE6_BOVIN	2.9299
515021	PSMD5	proteasome 26S subunit, non-ATPase 5	-	PSMD5_BOVIN	1.0546
515046	ARV1	ARV1 homolog, fatty acid homeostasis modulator	-	ARV1_BOVIN	1.0546
515051	DTX3L	deltex E3 ubiquitin ligase 3L	-	E1BH71_BOVIN	1.0546
515059	ACTL7B	actin like 7B	-	ACL7B_BOVIN	1.5233
515063	NDRG2	NDRG family member 2	-	NDRG2_BOVIN	3.3988
515067	PGAM2	phosphoglycerate mutase 2	-	PGAM2_BOVIN	4.8059
515118	RHOB	ras homolog family member B	-	RHOB_BOVIN	11.8474
515145	EIF4A3	eukaryotic translation initiation factor 4A3	-	IF4A3_BOVIN	1.0546
515146	XYLB	xylulokinase	-	XYLB_BOVIN	1.9921
515158	SPDL1	spindle apparatus coiled-coil protein 1	CCDC99	SPDLY_BOVIN;F1MGX8_BOVIN	1.5233
515176	DNASE1L1	deoxyribonuclease 1 like 1	-	DNSL1_BOVIN	2.461
515177	TAZ	tafazzin	-	E1BJ23_BOVIN	1.0546
515181	RAP2C	RAP2C, member of RAS oncogene family	-	RAP2C_BOVIN	6.6827
515194	MRPL39	mitochondrial ribosomal protein L39	-	Q05B74_BOVIN	1.5233
515216	AP2A2	adaptor related protein complex 2 alpha 2 subunit	-	AP2A2_BOVIN	7.152
515218	PPP6R3	protein phosphatase 6 regulatory subunit 3	SAPS3	A7Z051_BOVIN	1.0546
515233	EEF1A2	eukaryotic translation elongation factor 1 alpha 2	-	EF1A2_BOVIN	12.787
515278	ELMOD2	ELMO domain containing 2	-	ELMD2_BOVIN	1.5233
515321	BDH2	3-hydroxybutyrate dehydrogenase 2	DHRS6	BDH2_BOVIN;F1MLA4_BOVIN	1.5233
515407	MOB1B	MOB kinase activator 1B	MOBKL1A	E1BMG1_BOVIN	6.6827
515416	GLRX	glutaredoxin	GLRXL	GLRX1_BOVIN	1.0546
515491	CEMIP2	cell migration inducing hyaluronidase 2	BHLHB2|TMEM2	F1MNY2_BOVIN	12.787
515503	PSMA1	proteasome subunit alpha 1	-	PSA1_BOVIN	1.9921
515509	SUGT1	SGT1 homolog, MIS12 kinetochore complex assembly cochaperone	-	SGT1_BOVIN	1.0546
515562	TAGLN3	transgelin 3	-	TAGL3_BOVIN	2.461
515573	UBE2I	ubiquitin conjugating enzyme E2 I	-	A6H744_BOVIN	1.5233
515605	APPL2	adaptor protein, phosphotyrosine interacting with PH domain and leucine zipper 2	-	Q1RMW4_BOVIN	1.0546
515610	ACTA2	actin, alpha 2, smooth muscle, aorta	-	ACTA_BOVIN	38.6954
515620	TJAP1	tight junction associated protein 1	-	E1BFM9_BOVIN	1.0546
515646	CLIC1	chloride intracellular channel 1	-	CLIC1_BOVIN	2.461
515669	PLCB3	phospholipase C beta 3	-	E1BHX7_BOVIN	3.8678
515675	RAB26	RAB26, member RAS oncogene family	-	RAB26_BOVIN;M5FMU1_BOVIN	9.4991
515773	CYB5R3	cytochrome b5 reductase 3	-	NB5R3_BOVIN	37.2788
515918	CA8	carbonic anhydrase 8	-	A4IFV2_BOVIN	1.5233
515933	RNF8	ring finger protein 8	-	RNF8_BOVIN	1.5233
515999	SAR1B	secretion associated Ras related GTPase 1B	-	SAR1B_BOVIN	8.0907
516024	VAPA	VAMP associated protein A	-	VAPA_BOVIN	1.5233
516063	RPS19	ribosomal protein S19	-	RS19_BOVIN	1.5233
516067	FOLR3	folate receptor 3	FBP|FR-alpha	FOLR1_BOVIN	5.2751
516099	HSPB1	heat shock protein family B (small) member 1	-	HSPB1_BOVIN;E9RHW1_BOVIN	3.3988
516133	FGR	FGR proto-oncogene, Src family tyrosine kinase	-	A5PKG9_BOVIN	7.152
516175	PPP1CA	protein phosphatase 1 catalytic subunit alpha	-	PP1A_BOVIN	2.9299
516199	CTDSP1	CTD small phosphatase 1	-	E1BDE3_BOVIN	3.3988
516210	CKB	creatine kinase B	B-CK|CPK-B	KCRB_BOVIN	1.9921
516237	MSLN	mesothelin	-	A6QP39_BOVIN	1.5233
516241	CSAD	cysteine sulfinic acid decarboxylase	-	E1BP41_BOVIN	1.9921
516262	GNAT3	G protein subunit alpha transducin 3	-	GNAT3_BOVIN	6.6827
516280	RIC3	RIC3 acetylcholine receptor chaperone	-	F1MIY0_BOVIN	1.0546
516289	RIOK1	RIO kinase 1	-	E1B887_BOVIN	1.5233
516334	GPRC5B	G protein-coupled receptor class C group 5 member B	-	Q1JPD9_BOVIN	18.8987
516378	LOC516378	intestinal alkaline phosphatase VII	-	E1BJE3_BOVIN	1.0546
516456	MVP	major vault protein	-	MVP_BOVIN	1.5233
516473	EEF1D	eukaryotic translation elongation factor 1 delta	-	EF1D_BOVIN;L7R5X3_BOVIN	1.0546
516521	RBM27	RNA binding motif protein 27	-	E1BCT9_BOVIN	1.0546
516539	NANP	N-acetylneuraminic acid phosphatase	-	A7YWM8_BOVIN	1.0546
516689	GPM6B	glycoprotein M6B	M6b	A8E4P5_BOVIN	1.0546
516730	OLFML2A	olfactomedin like 2A	-	E1B818_BOVIN	1.0546
516769	A2ML1	alpha-2-macroglobulin like 1	-	F1MB32_BOVIN	1.5233
516919	PSMB2	proteasome subunit beta 2	-	PSB2_BOVIN	2.461
517022	USP44	ubiquitin specific peptidase 44	-	E1BLZ0_BOVIN	1.0546
517044	TBX18	T-box 18	-	E1BJT1_BOVIN	1.0546
517045	ARVCF	ARVCF, delta catenin family member	-	A7YY26_BOVIN;E1BPV1_BOVIN	1.9921
517111	RDX	radixin	-	RADI_BOVIN	62.3652
517171	SAR1A	secretion associated Ras related GTPase 1A	-	SAR1A_BOVIN	9.4991
517211	NAA50	N(alpha)-acetyltransferase 50, NatE catalytic subunit	NAT13	NAA50_BOVIN	1.5233
517345	ARL1	ADP ribosylation factor like GTPase 1	-	ARL1_BOVIN	1.0546
517446	AP2M1	adaptor related protein complex 2 mu 1 subunit	-	AP2M1_BOVIN	3.8678
517451	ZDHHC14	zinc finger DHHC-type containing 14	-	E1BK60_BOVIN	3.3988
517724	GSTT1	glutathione S-transferase theta 1	-	GSTT1_BOVIN	1.0546
517728	NAPB	NSF attachment protein beta	-	SNAB_BOVIN	1.5233
517850	APPL1	adaptor protein, phosphotyrosine interacting with PH domain and leucine zipper 1	-	A5PKI0_BOVIN	1.5233
517854	MGC151921	odorant-binding protein-like	-	Q0IIA2_BOVIN	1.0546
517857	C3H1orf123	chromosome 3 open reading frame, human C1orf123	C1orf123	CA123_BOVIN	1.5233
518050	ANXA3	annexin A3	-	ANXA3_BOVIN;F1MWQ2_BOVIN	1.9921
518114	GPC1	glypican 1	-	GPC1_BOVIN	2.461
518136	KLC2	kinesin light chain 2	-	Q08DH4_BOVIN	1.0546
518168	PLXNC1	plexin C1	-	E1BDY7_BOVIN	1.5233
518246	GIPC2	GIPC PDZ domain containing family member 2	-	GIPC2_BOVIN	26.4311
518393	AOX4	aldehyde oxidase 1-like	-	E1BL62_BOVIN	2.461
518407	NAPA	NSF attachment protein alpha	-	A5D7S0_BOVIN	9.9687
518601	ARF4	ADP ribosylation factor 4	-	ARF4_BOVIN	11.8474
518738	GPATCH1	G-patch domain containing 1	GPATC1	GPTC1_BOVIN	1.0546
518825	TCHHL1	trichohyalin like 1	-	TCHL1_BOVIN;F1MAV8_BOVIN	1.5233
518839	RAB11FIP1	RAB11 family interacting protein 1	-	E1BKQ2_BOVIN	12.3171
518864	AFMID	arylformamidase	-	E1BLL5_BOVIN	1.0546
518880	RBX1	ring-box 1	-	Q2HJI9_BOVIN	1.0546
518976	SLC31A1	solute carrier family 31 member 1	-	A6QR68_BOVIN	2.461
519017	APRT	adenine phosphoribosyltransferase	-	APT_BOVIN	4.8059
519028	IGF2BP2	insulin like growth factor 2 mRNA binding protein 2	-	E1BFI4_BOVIN	1.0546
519217	CDK2	cyclin dependent kinase 2	-	CDK2_BOVIN	1.0546
519266	IGSF8	immunoglobulin superfamily member 8	-	A2VE11_BOVIN;F1MTR4_BOVIN	1.0546
519269	RRAS2	RAS related 2	-	A5PKL2_BOVIN	9.4991
519325	MAGEA11	melanoma antigen family A, 11	-	Q0II42_BOVIN	1.0546
519372	INTU	inturned planar cell polarity protein	-	INTU_BOVIN	1.0546
519449	ZNF516	zinc finger protein 516	-	E1BCA0_BOVIN	1.0546
519461	SLC22A1	solute carrier family 22 member 1	OCT1	S22A1_BOVIN	1.0546
519496	SPZ1	spermatogenic leucine zipper 1	-	SPZ1_BOVIN	1.0546
519617	GIPC1	GIPC PDZ domain containing family member 1	-	E1BJQ7_BOVIN	2.9299
519632	NQO1	NAD(P)H quinone dehydrogenase 1	DIA4	Q3ZBH2_BOVIN	1.9921
519694	ARL5A	ADP ribosylation factor like GTPase 5A	-	ARL5A_BOVIN	1.0546
519739	GPAT3	glycerol-3-phosphate acyltransferase 3	AGPAT9	E1BGF8_BOVIN	1.0546
519892	NUAK1	NUAK family kinase 1	-	E1B9B6_BOVIN	1.5233
519934	H2B	histone H2B-like	-	Q32S29_BOVIN	1.0546
519935	HIST1H2BD	histone cluster 1, H2bd	HIST1H2BI	Q2KII5_BOVIN	1.0546
519982	RAB33B	RAB33B, member RAS oncogene family	-	A4FUD7_BOVIN	13.7268
520057	LOC520057	type 1 protein phosphatase inhibitor-like	-	Q32LF3_BOVIN	1.0546
520170	UCHL3	ubiquitin C-terminal hydrolase L3	-	UCHL3_BOVIN	4.8059
520210	CLCN6	chloride voltage-gated channel 6	-	E1BK15_BOVIN	1.9921
520260	FH	fumarate hydratase	-	Q148D3_BOVIN	1.5233
520296	PRX	periaxin	-	PRAX_BOVIN	1.0546
520318	PFAS	phosphoribosylformylglycinamidine synthase	-	F1N4K1_BOVIN	1.9921
520408	RNF32	ring finger protein 32	-	E1BPD9_BOVIN	1.0546
520462	SH3BP4	SH3 domain binding protein 4	-	E1BB46_BOVIN	3.8678
520564	LITAF	lipopolysaccharide induced TNF factor	-	Q2KHV3_BOVIN	1.0546
520580	CDK9	cyclin dependent kinase 9	-	CDK9_BOVIN	1.0546
520668	KRT36	keratin 36	-	F1MI98_BOVIN	1.0546
520694	LINGO1	leucine rich repeat and Ig domain containing 1	-	F1MBT2_BOVIN	1.0546
520734	MED1	mediator complex subunit 1	-	E1B7Q6_BOVIN	2.9299
520739	SNX12	sorting nexin 12	-	A6QR61_BOVIN	4.3369
520835	LOC520835	olfactory receptor 1P1	-	E1B9C7_BOVIN	1.0546
520883	CDC37	cell division cycle 37	-	CDC37_BOVIN	1.9921
520936	PROM2	prominin 2	-	E1BM92_BOVIN	6.2134
520990	VPS39	VPS39, HOPS complex subunit	-	E1BM41_BOVIN	1.5233
521074	KRT27	keratin 27	CK-27|K27	K1C27_BOVIN	11.8474
521179	PM20D2	peptidase M20 domain containing 2	-	G3X6X9_BOVIN	1.0546
521189	SLC11A2	solute carrier family 11 member 2	-	A7MBI9_BOVIN	3.8678
521254	BPNT1	3'(2'), 5'-bisphosphate nucleotidase 1	-	BPNT1_BOVIN	4.8059
521340	PCDHGA8	protocadherin gamma subfamily A, 8	-	A5PKJ8_BOVIN	9.4991
521442	SPAST	spastin	SPG4	SPAST_BOVIN	2.461
521470	TRAPPC6B	trafficking protein particle complex 6B	-	TPC6B_BOVIN	1.0546
521540	CCT6A	chaperonin containing TCP1 subunit 6A	-	TCPZ_BOVIN	2.461
521816	SRMS	src-related kinase lacking C-terminal regulatory tyrosine and N-terminal myristylation sites	-	F1N1Q0_BOVIN	1.0546
521822	FADS2	fatty acid desaturase 2	-	FADS2_BOVIN	1.0546
521864	VPS35	VPS35, retromer complex component	-	VPS35_BOVIN	8.0907
521961	VAV3	vav guanine nucleotide exchange factor 3	-	E1BBD2_BOVIN	1.0546
522155	IL6ST	interleukin 6 signal transducer	-	E1BD36_BOVIN	1.0546
522170	CHRM2	cholinergic receptor muscarinic 2	-	ACM2_BOVIN	1.5233
522221	TTLL7	tubulin tyrosine ligase like 7	-	E1BEK7_BOVIN	2.461
522265	SLC30A1	solute carrier family 30 member 1	-	E1BN60_BOVIN	1.0546
522269	ACTN4	actinin alpha 4	-	ACTN4_BOVIN	15.1368
522400	KRT80	keratin 80	-	K2C80_BOVIN	3.8678
522423	SNAP23	synaptosome associated protein 23	-	Q2T9M8_BOVIN	26.9022
522431	FFAR2	free fatty acid receptor 2	GPR43	B9VJV9_BOVIN	1.0546
522462	EFHD1	EF-hand domain family member D1	-	EFHD1_BOVIN	3.8678
522480	REEP6	receptor accessory protein 6	-	REEP6_BOVIN	1.0546
522707	RAP2A	RAP2A, member of RAS oncogene family	-	E1BNQ3_BOVIN	2.9299
522776	SIGLEC15	sialic acid binding Ig like lectin 15	-	F1MXR4_BOVIN	1.0546
522875	NKIRAS1	NFKB inhibitor interacting Ras like 1	-	Q0VC61_BOVIN	1.5233
522919	GNPDA1	glucosamine-6-phosphate deaminase 1	GNPI	GNPI1_BOVIN	1.0546
522960	HIST1H2BJ	histone cluster 1, H2bj	-	E1BGW2_BOVIN	1.0546
522967	MYO1D	myosin ID	-	MYO1D_BOVIN	1.0546
523110	NSG1	neuronal vesicle trafficking associated 1	D4S234E	Q08DZ1_BOVIN	1.0546
523154	GALE	UDP-galactose-4-epimerase	-	GALE_BOVIN	6.6827
523206	MOV10	Mov10 RISC complex RNA helicase	-	MOV10_BOVIN	1.0546
523221	KRT78	keratin 78	-	K2C78_BOVIN	2.9299
523328	CD151	CD151 molecule (Raph blood group)	-	CD151_BOVIN;A7E3T1_BOVIN	4.3369
523752	IDE	insulin degrading enzyme	-	IDE_BOVIN	1.0546
523784	SLC6A13	solute carrier family 6 member 13	GAT-2	S6A13_BOVIN	1.0546
523847	CHMP2A	charged multivesicular body protein 2A	-	Q3T0U5_BOVIN	9.9687
523889	ATP13A3	ATPase 13A3	-	E1BG26_BOVIN	17.958
523998	NEK2	NIMA related kinase 2	-	Q2KIQ0_BOVIN	1.0546
524061	ADARB2	adenosine deaminase, RNA specific B2 (inactive)	-	F1MM26_BOVIN	1.0546
524139	CBLL1	Cbl proto-oncogene like 1	-	F1MEB7_BOVIN	1.0546
524144	KCNU1	potassium calcium-activated channel subfamily U member 1	-	C6KH61_BOVIN	1.0546
524232	GPR119	G protein-coupled receptor 119	-	G5E5H9_BOVIN	1.0546
524236	LOC524236	histone H2A type 1	-	F1MLQ1_BOVIN	3.3988
524361	PPP2CB	protein phosphatase 2 catalytic subunit beta	-	PP2AB_BOVIN	2.461
524427	FERMT1	fermitin family member 1	-	F1MQH3_BOVIN	1.0546
524536	SYDE2	synapse defective Rho GTPase homolog 2	-	F1MZM7_BOVIN	1.5233
524770	ACTN1	actinin alpha 1	-	ACTN1_BOVIN	17.0174
524808	HIST1H2AC	histone cluster 1, H2ac	-	A0A0A0MP90_BOVIN	4.8059
525011	KLHL28	kelch like family member 28	-	A6H7G1_BOVIN	1.0546
525042	GPD1	glycerol-3-phosphate dehydrogenase 1	-	GPDA_BOVIN	35.8625
525059	GSS	glutathione synthetase	-	GSHB_BOVIN;A0A140T850_BOVIN	2.9299
525072	PLA2G4A	phospholipase A2 group IVA	-	PA24A_BOVIN	1.0546
525106	RTCB	RNA 2',3'-cyclic phosphate and 5'-OH ligase	C22orf28|C5H22orf28|HSPC117	RTCB_BOVIN	1.0546
525506	DAPK3	death associated protein kinase 3	-	A7MB69_BOVIN	1.0546
525563	ENOPH1	enolase-phosphatase 1	-	ENOPH_BOVIN	1.0546
525734	GPR176	G protein-coupled receptor 176	-	E1BC51_BOVIN	1.0546
525863	LOC525863	histone H4	-	E1B9M9_BOVIN	3.8678
525900	SHOX2	short stature homeobox 2	-	E1BLB9_BOVIN	1.0546
525962	GNB4	G protein subunit beta 4	-	A5PKD6_BOVIN	12.787
526006	ENO2	enolase 2	-	A6QR19_BOVIN	2.9299
526125	GON4L	gon-4-like (C. elegans)	gon-4-like	F1MP31_BOVIN	1.9921
526226	LOC526226	histone H4	-	G3N2B8_BOVIN	3.8678
526329	DYNC1I2	dynein cytoplasmic 1 intermediate chain 2	-	DC1I2_BOVIN	1.9921
526376	STK10	serine/threonine kinase 10	-	H2XJF0_BOVIN	1.9921
526409	TNR	tenascin R	-	E1BKN2_BOVIN	1.0546
526524	LOC526524	FK506 binding protein 1A, 12kDa-like	-	Q2NKS8_BOVIN	3.3988
526526	RAB6B	RAB6B, member RAS oncogene family	-	RAB6B_BOVIN	10.4383
526582	TTPAL	alpha tocopherol transfer protein like	-	F1MTT2_BOVIN	1.0546
526612	NSFL1C	NSFL1 cofactor	-	NSF1C_BOVIN	1.5233
526631	ARHGEF37	Rho guanine nucleotide exchange factor 37	-	F1MJ96_BOVIN	1.0546
526642	WDR59	WD repeat domain 59	-	A7MBJ6_BOVIN	1.0546
526682	CYP3A5	cytochrome P450, family 3, subfamily A, polypeptide 5	-	Q3T047_BOVIN	1.0546
526705	RANBP6	RAN binding protein 6	-	F1N074_BOVIN	1.0546
526766	C9	complement C9	-	CO9_BOVIN	1.0546
526848	CTNNA1	catenin alpha 1	-	CTNA1_BOVIN	1.0546
526890	SLC5A9	solute carrier family 5 member 9	-	E1B749_BOVIN	3.8678
526913	PRORSD1	prdX-deacylase domain-containing protein 1	PRDXDD1	PRXD1_BOVIN	1.0546
526925	OFD1	OFD1, centriole and centriolar satellite protein	-	F1MB20_BOVIN;G8GWQ4_BOVIN	1.0546
526937	DCXR	dicarbonyl/L-xylulose reductase	-	DCXR_BOVIN	2.461
526949	OXSR1	oxidative stress responsive 1	-	F1MYV9_BOVIN	1.0546
526950	UBL3	ubiquitin like 3	-	UBL3_BOVIN	5.2751
527068	LOC527068	aldo-keto reductase family 1 member C3 -like	-	Q3ZCA6_BOVIN;M0QW25_BOVIN	1.5233
527180	GABRQ	gamma-aminobutyric acid type A receptor theta subunit	-	E1BJH4_BOVIN	1.0546
527201	DCTN2	dynactin subunit 2	-	DCTN2_BOVIN	3.3988
527263	FYN	FYN proto-oncogene, Src family tyrosine kinase	-	FYN_BOVIN	3.3988
527403	MAT2A	methionine adenosyltransferase 2A	-	A7E3T7_BOVIN	1.0546
527441	SLC5A4	solute carrier family 5 member 4	-	E1BLB0_BOVIN	1.9921
527708	LRRC8C	leucine rich repeat containing 8 VRAC subunit C	-	LRC8C_BOVIN	5.2751
527819	KRT4	keratin 4	-	A4IFP2_BOVIN	12.3171
527852	SERF2	small EDRK-rich factor 2	-	G3N097_BOVIN	1.0546
527885	ZDHHC9	zinc finger DHHC-type containing 9	-	ZDHC9_BOVIN	5.2751
527886	BEGAIN	brain enriched guanylate kinase associated	-	E1BD66_BOVIN	1.5233
527889	CSNK1G1	casein kinase 1 gamma 1	-	KC1G1_BOVIN	4.3369
527943	MDH1B	malate dehydrogenase 1B	-	MDH1B_BOVIN	2.9299
528033	CRLF3	cytokine receptor like factor 3	-	E1BCF2_BOVIN	1.0546
528109	MPP5	membrane palmitoylated protein 5	-	E1BIQ8_BOVIN	18.4283
528204	RHEB	Ras homolog, mTORC1 binding	-	RHEB_BOVIN	5.2751
528265	SNX3	sorting nexin 3	-	SNX3_BOVIN	2.461
528379	LIN7A	lin-7 homolog A, crumbs cell polarity complex component	-	LIN7A_BOVIN	1.0546
528453	SFN	stratifin	-	1433S_BOVIN	6.6827
528574	RAB2B	RAB2B, member RAS oncogene family	-	E1BC58_BOVIN	15.1368
528647	VSX2	visual system homeobox 2	-	F1N3B5_BOVIN	1.9921
528650	TBCK	TBC1 domain containing kinase	-	F1MSR5_BOVIN	1.5233
528832	DHRS1	dehydrogenase/reductase 1	-	Q2KIS4_BOVIN	4.8059
528833	NOP9	NOP9 nucleolar protein	C10H14orf21	A5D7H7_BOVIN	1.0546
528862	DNAJA1	DnaJ heat shock protein family (Hsp40) member A1	-	DNJA1_BOVIN	3.3988
529002	TBC1D24	TBC1 domain family member 24	-	TBC24_BOVIN;M5FJY0_BOVIN	4.3369
529071	PAPOLG	poly(A) polymerase gamma	-	A5D7N5_BOVIN	1.0546
529405	ENPP3	ectonucleotide pyrophosphatase/phosphodiesterase 3	-	ENPP3_BOVIN	89.4852
529646	HIST1H2BM	histone cluster 1, H2bm	-	F1MUD2_BOVIN	1.0546
529670	LAMA4	laminin subunit alpha 4	-	F1MYX9_BOVIN	1.0546
529927	ANKRD34B	ankyrin repeat domain 34B	-	F1ME24_BOVIN	1.0546
530001	PIK3CG	phosphatidylinositol-4,5-bisphosphate 3-kinase catalytic subunit gamma	-	A6QPT0_BOVIN	1.0546
530076	GC	GC, vitamin D binding protein	-	VTDB_BOVIN;F1N5M2_BOVIN	1.5233
530101	GFPT2	glutamine-fructose-6-phosphate transaminase 2	-	GFPT2_BOVIN	1.0546
530102	LOC530102	collagen alpha-6(VI) chain	COL6A6	F1MD40_BOVIN	1.5233
530189	RAD23B	RAD23 homolog B, nucleotide excision repair protein	-	RD23B_BOVIN	1.5233
530230	CCDC91	coiled-coil domain containing 91	-	F1MW55_BOVIN	1.0546
530411	UHRF1	ubiquitin like with PHD and ring finger domains 1	-	UHRF1_BOVIN	1.0546
530784	C29H11orf54	chromosome 29 C11orf54 homolog	C11orf54	CK054_BOVIN	1.0546
531057	KRT72	keratin 72	-	K2C72_BOVIN	1.9921
531359	GOLPH3	golgi phosphoprotein 3	-	Q1RMW9_BOVIN	6.2134
531367	NXN	nucleoredoxin	-	NXN_BOVIN	1.9921
531391	MAPK3	mitogen-activated protein kinase 3	ERK1	E1B8P9_BOVIN	1.5233
531420	GP2	glycoprotein 2	-	F1N726_BOVIN	41.0574
531539	TLDC1	TBC/LysM-associated domain containing 1	-	F1MTK2_BOVIN	3.8678
531733	H2AFX	H2A histone family, member X	-	Q17QG8_BOVIN	4.8059
531875	PCDH10	protocadherin 10	-	F1N2W7_BOVIN	1.0546
531926	RCCD1	RCC1 domain containing 1	-	E1B8U7_BOVIN	1.0546
531981	KRT73	keratin 73	-	K2C73_BOVIN	6.2134
531990	HIST2H3D	histone cluster 2, H3d	-	E1BGN3_BOVIN	1.0546
532120	BBS4	Bardet-Biedl syndrome 4	-	BBS4_BOVIN	1.5233
532172	OTUD6A	OTU deubiquitinase 6A	-	G5E596_BOVIN	1.0546
532231	GAPDHS	glyceraldehyde-3-phosphate dehydrogenase, spermatogenic	-	G3PT_BOVIN	3.3988
532241	PCDHGB4	protocadherin gamma subfamily B, 4	-	A6QNV3_BOVIN	5.2751
532261	SNAP29	synaptosome associated protein 29	-	SNP29_BOVIN	4.3369
532269	CMTM7	CKLF like MARVEL transmembrane domain containing 7	-	Q1JQ95_BOVIN	1.9921
532383	FOXD3	forkhead box D3	-	E1BIV1_BOVIN	1.0546
532402	ANKRD9	ankyrin repeat domain 9	-	A7MBH6_BOVIN;F1N4L2_BOVIN	1.0546
532505	ZADH2	zinc binding alcohol dehydrogenase domain containing 2	PTGR-3	PTGR3_BOVIN	1.5233
532545	GALNT13	polypeptide N-acetylgalactosaminyltransferase 13	-	Q08DM9_BOVIN	1.0546
532555	GOLPH3L	golgi phosphoprotein 3 like	-	GLP3L_BOVIN	6.6827
532569	S100A9	S100 calcium binding protein A9	-	S10A9_BOVIN;F1MHS5_BOVIN	1.9921
532573	FLOT1	flotillin 1	-	FLOT1_BOVIN	5.2751
532582	TRNAU1AP	tRNA selenocysteine 1 associated protein 1	TRSPAP1	TSAP1_BOVIN	1.0546
532587	BLK	BLK proto-oncogene, Src family tyrosine kinase	-	Q08DU6_BOVIN	1.0546
532605	RGS14	regulator of G protein signaling 14	-	E1BIV2_BOVIN	4.3369
532644	KRT71	keratin 71	-	K2C71_BOVIN	1.9921
532671	MCOLN2	mucolipin 2	-	G3N2S2_BOVIN	1.0546
532712	CDC42	cell division cycle 42	-	CDC42_BOVIN	18.4283
532723	RAB11B	RAB11B, member RAS oncogene family	-	RB11B_BOVIN	39.1677
532777	CLIC2	chloride intracellular channel 2	-	A2VE46_BOVIN	1.5233
532778	ARFGAP3	ADP ribosylation factor GTPase activating protein 3	-	ARFG3_BOVIN	1.0546
532836	AHCYL2	adenosylhomocysteinase like 2	IRBIT2	SAHH3_BOVIN	2.9299
532851	LASP1	LIM and SH3 protein 1	-	LASP1_BOVIN	8.5601
532856	ANKRD11	ankyrin repeat domain 11	-	E1BAT5_BOVIN	1.5233
533044	PSAT1	phosphoserine aminotransferase 1	-	A6QR28_BOVIN	10.9079
533050	BoLA	major histocompatibility complex, class I, A	BoLA-NC|HD15	A7YWH4_BOVIN	3.3988
533115	MSH2	mutS homolog 2	-	MSH2_BOVIN	2.9299
533136	UBE3A	ubiquitin protein ligase E3A	-	A4IFN7_BOVIN	1.0546
533197	HNRNPUL1	heterogeneous nuclear ribonucleoprotein U like 1	HNRPUL1	A4FUC2_BOVIN	1.0546
533199	MAP2K1	mitogen-activated protein kinase kinase 1	-	Q0VD16_BOVIN	3.8678
533202	VAC14	Vac14, PIKFYVE complex component	-	VAC14_BOVIN	1.5233
533219	ACTC1	actin, alpha, cardiac muscle 1	ACTC	ACTC_BOVIN	40.5849
533223	WDR1	WD repeat domain 1	-	WDR1_BOVIN	5.2751
533224	AAMDC	adipogenesis associated Mth938 domain containing	C11orf67|C29H11orf67	AAMDC_BOVIN	2.9299
533227	HEBP1	heme binding protein 1	-	HEBP1_BOVIN	4.3369
533284	RAB3IP	RAB3A interacting protein	-	Q2KI32_BOVIN	1.9921
533289	PIP4K2A	phosphatidylinositol-5-phosphate 4-kinase type 2 alpha	-	F1MHR4_BOVIN	1.9921
533303	ALKBH5	alkB homolog 5, RNA demethylase	-	ALKB5_BOVIN	1.0546
533307	LOC533307	tubulin beta-7 chain	-	E1B953_BOVIN	2.9299
533324	FAM126B	family with sequence similarity 126 member B	-	E1BN31_BOVIN	1.9921
533360	ANXA7	annexin A7	ANX7	ANXA7_BOVIN	10.9079
533374	GGCT	gamma-glutamylcyclotransferase	C7orf24	GGCT_BOVIN	1.0546
533438	TFB1M	transcription factor B1, mitochondrial	-	TFB1M_BOVIN	1.0546
533451	TRAPPC9	trafficking protein particle complex 9	IBP|NIBP	TPPC9_BOVIN	1.0546
533462	SAP30L	SAP30 like	-	F1MFL5_BOVIN	1.0546
533484	DHX40	DEAH-box helicase 40	-	Q08DS9_BOVIN	1.0546
533602	WASHC1	WAS protein family homolog 1	WASH1	WASH1_BOVIN	1.0546
533617	PPP2R5E	protein phosphatase 2 regulatory subunit B'epsilon	-	2A5E_BOVIN	1.5233
533622	MTM1	myotubularin 1	-	MTM1_BOVIN	1.5233
533630	PSPH	phosphoserine phosphatase	-	SERB_BOVIN	3.3988
533646	RIT1	Ras like without CAAX 1	-	A5D7A4_BOVIN	2.9299
533652	MLH1	mutL homolog 1	-	F1MPG0_BOVIN	1.0546
533668	DNAJB2	DnaJ heat shock protein family (Hsp40) member B2	-	Q58DD3_BOVIN	1.0546
533670	APBB1IP	amyloid beta precursor protein binding family B member 1 interacting protein	-	Q3MHM0_BOVIN	1.0546
533687	RHPN2	rhophilin Rho GTPase binding protein 2	-	RHPN2_BOVIN	3.3988
533699	TOR1A	torsin family 1 member A	-	A5PK75_BOVIN	1.0546
533729	PAK1	p21 (RAC1) activated kinase 1	-	PAK1_BOVIN	1.9921
533784	CCT5	chaperonin containing TCP1 subunit 5	-	F1MWD3_BOVIN	1.9921
533836	SPR	sepiapterin reductase	-	SPRE_BOVIN	1.5233
533918	SH3GLB1	SH3 domain containing GRB2 like, endophilin B1	-	SHLB1_BOVIN	1.0546
533953	IRAK1	interleukin 1 receptor associated kinase 1	-	IRAK1_BOVIN;D3WYX4_BOVIN	1.0546
533993	PSMG2	proteasome assembly chaperone 2	-	PSMG2_BOVIN	1.0546
533994	SEC23A	Sec23 homolog A, coat complex II component	-	SC23A_BOVIN	1.9921
534011	FGGY	FGGY carbohydrate kinase domain containing	-	E1BNF8_BOVIN	1.5233
534017	TMEM63A	transmembrane protein 63A	-	A7MB88_BOVIN	1.0546
534027	SPART	spartin	SPG20	SPART_BOVIN	1.0546
534040	SPINT1	serine peptidase inhibitor, Kunitz type 1	-	Q2KJJ7_BOVIN	2.461
534041	MICAL2	microtubule associated monooxygenase, calponin and LIM domain containing 2	MICAL-2	MICA2_BOVIN	1.0546
534048	CDK18	cyclin dependent kinase 18	PCTK3	A3KMY7_BOVIN	1.0546
534054	RP2	RP2, ARL3 GTPase activating protein	-	A7Z024_BOVIN;Q58DV1_BOVIN	8.5601
534073	EWSR1	EWS RNA binding protein 1	-	A8E651_BOVIN	1.0546
534122	NPEPPS	aminopeptidase puromycin sensitive	-	E1BP91_BOVIN	13.2568
534137	SASH3	SAM and SH3 domain containing 3	HXCXORF9	SASH3_BOVIN	1.0546
534183	LHPP	phospholysine phosphohistidine inorganic pyrophosphate phosphatase	-	LHPP_BOVIN	1.5233
534206	TUBB6	tubulin beta 6 class V	-	TBB6_BOVIN	3.8678
534217	AIFM2	apoptosis inducing factor, mitochondria associated 2	AMID	AIFM2_BOVIN	3.3988
534228	PRPF6	pre-mRNA processing factor 6	-	PRP6_BOVIN	1.0546
534237	RAB40B	RAB40B, member RAS oncogene family	-	A6QQY0_BOVIN	1.0546
534257	CYBRD1	cytochrome b reductase 1	-	F1MLZ1_BOVIN	1.5233
534312	SCAMP2	secretory carrier membrane protein 2	-	A6QR35_BOVIN	3.3988
534323	SERPINB5	serpin family B member 5	-	A4FV69_BOVIN	1.0546
534329	ARL15	ADP ribosylation factor like GTPase 15	ARFRP2	ARL15_BOVIN	3.8678
534337	SH3YL1	SH3 and SYLF domain containing 1	-	SH3Y1_BOVIN	1.5233
534344	CGRRF1	cell growth regulator with ring finger domain 1	-	E1BIW8_BOVIN	1.5233
534382	MTHFD1	methylenetetrahydrofolate dehydrogenase, cyclohydrolase and formyltetrahydrofolate synthetase 1	-	A4FUD0_BOVIN	3.3988
534386	EPC1	enhancer of polycomb homolog 1	-	E1BB99_BOVIN	1.0546
534402	PGM1	phosphoglucomutase 1	-	PGM1_BOVIN	5.7442
534463	MFSD6	major facilitator superfamily domain containing 6	-	E1BM81_BOVIN	2.461
534553	CFL1	cofilin 1	-	COF1_BOVIN;B0JYL8_BOVIN	12.3171
534576	PABPC4	poly(A) binding protein cytoplasmic 4	-	A4IFC3_BOVIN	1.0546
534620	TAOK3	TAO kinase 3	-	E1BHE1_BOVIN	1.5233
534628	NMRAL1	NmrA like redox sensor 1	-	NMRL1_BOVIN;M5FMU4_BOVIN	1.9921
534629	TPD52L1	tumor protein D52 like 1	-	Q0VBY4_BOVIN	4.3369
534656	CAPZA1	capping actin protein of muscle Z-line alpha subunit 1	-	CAZA1_BOVIN	4.8059
534684	DSTYK	dual serine/threonine and tyrosine protein kinase	RIPK5	DUSTY_BOVIN	1.0546
534708	RAB11A	RAB11A, member RAS oncogene family	-	RB11A_BOVIN	38.2232
534718	STXBP6	syntaxin binding protein 6	-	STXB6_BOVIN;F1MYL3_BOVIN	2.9299
534734	MRI1	methylthioribose-1-phosphate isomerase 1	-	MTNA_BOVIN	1.9921
534750	VPS25	vacuolar protein sorting 25 homolog	-	VPS25_BOVIN	6.2134
534900	TUBA3E	tubulin, alpha 3e	TUBA3|TUBA3D	TBA3_BOVIN	5.2751
534992	LDAH	lipid droplet associated hydrolase	C11H2orf43|C2orf43	Q3SZR7_BOVIN;E1BNE1_BOVIN	1.5233
534994	ARHGAP25	Rho GTPase activating protein 25	-	Q2KJ55_BOVIN	1.5233
535043	ITGA6	integrin subunit alpha 6	-	E1BFQ6_BOVIN	1.5233
535056	RPL8	ribosomal protein L8	-	RL8_BOVIN	1.0546
535071	SEC23B	Sec23 homolog B, coat complex II component	-	SC23B_BOVIN	3.8678
535077	GSN	gelsolin	-	GELS_BOVIN;F1N1I6_BOVIN	3.3988
535127	MYO6	myosin VI	-	E1BPK6_BOVIN	3.8678
535182	MDH1	malate dehydrogenase 1	-	MDHC_BOVIN	5.7442
535225	LIMK1	LIM domain kinase 1	-	E1BC64_BOVIN	1.0546
535260	FAM151B	family with sequence similarity 151 member B	-	A5PKK0_BOVIN	1.9921
535277	TPM4	tropomyosin 4	-	A6QR15_BOVIN	1.0546
535298	GRB2	growth factor receptor bound protein 2	-	Q3T0F9_BOVIN	2.461
535321	PPP2R1A	protein phosphatase 2 scaffold subunit Aalpha	-	2AAA_BOVIN	6.2134
535327	MAPK13	mitogen-activated protein kinase 13	-	Q5E9Q6_BOVIN	3.8678
535342	SLK	STE20 like kinase	-	G3X696_BOVIN	21.2514
535381	PLA2G6	phospholipase A2 group VI	-	E1BB89_BOVIN	1.0546
535470	PIN1	peptidylprolyl cis/trans isomerase, NIMA-interacting 1	-	PIN1_BOVIN	1.9921
535494	PPIC	peptidylprolyl isomerase C	-	PPIC_BOVIN	1.0546
535605	TUBA1D	tubulin, alpha 3d	TUBA3C|TUBA3D	TBA1D_BOVIN	8.0907
535653	ESD	esterase D	-	ESTD_BOVIN	3.8678
535664	GPRC5C	G protein-coupled receptor class C group 5 member C	-	GPC5C_BOVIN	20.7807
535683	PSMD14	proteasome 26S subunit, non-ATPase 14	-	Q17QP9_BOVIN	1.0546
535692	UNC45A	unc-45 myosin chaperone A	-	A5PKJ5_BOVIN	1.0546
535697	KRT7	keratin 7	-	K2C7_BOVIN	12.787
535699	DLG5	discs large MAGUK scaffold protein 5	-	F1MSI9_BOVIN	1.0546
535727	SLC27A2	solute carrier family 27 member 2	-	F1MQP2_BOVIN	1.0546
535742	SRC	SRC proto-oncogene, non-receptor tyrosine kinase	-	E1BIM8_BOVIN	4.3369
535744	CPNE8	copine 8	-	A5D784_BOVIN	3.3988
535746	SEPT11	septin 11	-	SEP11_BOVIN	2.461
535869	RNF128	ring finger protein 128, E3 ubiquitin protein ligase	-	RN128_BOVIN	2.461
535946	KANSL1	KAT8 regulatory NSL complex subunit 1	-	E1BL93_BOVIN;G3MZN9_BOVIN	1.0546
535998	EPS15	epidermal growth factor receptor pathway substrate 15	-	A5D7I1_BOVIN	7.6213
536011	CDON	cell adhesion associated, oncogene regulated	-	E1BHG3_BOVIN	1.5233
536048	MAK	male germ cell associated kinase	-	E1BDG4_BOVIN	1.0546
536137	ADAMTS20	ADAM metallopeptidase with thrombospondin type 1 motif 20	-	E1B900_BOVIN	1.0546
536181	UBXN4	UBX domain protein 4	UBXD2	UBXN4_BOVIN	3.8678
536203	ABCG2	ATP binding cassette subfamily G member 2 (Junior blood group)	-	ABCG2_BOVIN;B2D1N9_BOVIN;Q32PJ1_BOVIN	180.951
536240	HECTD1	HECT domain E3 ubiquitin protein ligase 1	-	E1BLD1_BOVIN	1.0546
536284	ECHDC1	ethylmalonyl-CoA decarboxylase 1	MMCD	ECHD1_BOVIN	14.1967
536311	KRT35	keratin 35	-	KRT35_BOVIN;A0A140T8B6_BOVIN	1.0546
536337	PTPRR	protein tyrosine phosphatase, receptor type R	PCPTP1	A5PKF8_BOVIN;Q5E9G5_BOVIN	1.0546
536359	AP3S1	adaptor-related protein complex 3, sigma 1 subunit	-	AP3S1_BOVIN	1.0546
536426	MICU3	mitochondrial calcium uptake family member 3	EFHA2	F1MHU1_BOVIN	1.0546
536532	TAOK1	TAO kinase 1	-	E1BJ19_BOVIN	1.0546
536553	AP2S1	adaptor related protein complex 2 sigma 1 subunit	-	AP2S1_BOVIN	1.9921
536558	HSPA4	heat shock protein family A (Hsp70) member 4	-	E1BBY7_BOVIN	3.3988
536607	ACTN2	actinin alpha 2	-	ACTN2_BOVIN	6.2134
536654	GNAQ	G protein subunit alpha q	-	E1BA29_BOVIN	12.3171
536671	ZFYVE16	zinc finger FYVE-type containing 16	-	E1BEG4_BOVIN	1.0546
536818	SLC7A8	solute carrier family 7 member 8	-	F1MYX6_BOVIN	1.0546
536925	COQ8A	coenzyme Q8A	ADCK3|CABC1	COQ8A_BOVIN	1.0546
536942	PCNX3	pecanex homolog 3	PCNXL3	E1BCD5_BOVIN	1.0546
536970	SLC9A4	solute carrier family 9 member A4	-	E1BBL2_BOVIN	1.0546
537070	PMM1	phosphomannomutase 1	-	Q0VC17_BOVIN	1.5233
537161	ACSL1	acyl-CoA synthetase long chain family member 1	FACL2	Q0VCZ8_BOVIN	29.2587
537211	TRAPPC11	trafficking protein particle complex 11	C27H4orf41	TPC11_BOVIN;F1MXL8_BOVIN	2.461
537221	UFC1	ubiquitin-fold modifier conjugating enzyme 1	-	UFC1_BOVIN	2.461
537277	SCN8A	sodium voltage-gated channel alpha subunit 8	-	F1MMU9_BOVIN	1.0546
537285	TRIM23	tripartite motif containing 23	-	F2Z4H6_BOVIN	1.9921
537291	LCA5	LCA5, lebercilin	-	F1MF34_BOVIN	1.0546
537314	CARMIL1	capping protein regulator and myosin 1 linker 1	-	F1MMJ6_BOVIN	4.3369
537379	RBP1	retinol binding protein 1	CRBP1	RET1_BOVIN	1.0546
537391	DDAH1	dimethylarginine dimethylaminohydrolase 1	-	DDAH1_BOVIN	6.6827
537539	ALDH9A1	aldehyde dehydrogenase 9 family member A1	-	AL9A1_BOVIN	6.6827
537560	RAB39B	RAB39B, member RAS oncogene family	-	RB39B_BOVIN	11.8474
537649	LACC1	laccase domain containing 1	C12H13orf31	E1BM13_BOVIN	1.0546
537660	GLRA2	glycine receptor alpha 2	-	G5E5K0_BOVIN	1.0546
537690	EXOC4	exocyst complex component 4	-	A6QLD1_BOVIN	7.6213
537692	MBLAC2	metallo-beta-lactamase domain containing 2	-	MBLC2_BOVIN	2.461
537703	MAPK7	mitogen-activated protein kinase 7	ERK-5	MK07_BOVIN	1.0546
537810	AKAP6	A-kinase anchoring protein 6	-	F1N0Q2_BOVIN	1.5233
537938	CPPED1	calcineurin-like phosphoesterase domain containing 1	-	CPPED_BOVIN;A0A140T860_BOVIN	1.9921
538086	CAND1	cullin associated and neddylation dissociated 1	-	CAND1_BOVIN	8.5601
538090	CCT6B	chaperonin containing TCP1 subunit 6B	-	TCPW_BOVIN	1.5233
538094	MAPK6	mitogen-activated protein kinase 6	-	G5E577_BOVIN	1.0546
538143	RHOV	ras homolog family member V	-	RHOV_BOVIN	1.0546
538167	CCNYL1	cyclin Y like 1	-	E1BBI6_BOVIN	1.0546
538173	PGP	phosphoglycolate phosphatase	AUM|G3PP	PGP_BOVIN;M5FJY9_BOVIN	4.8059
538226	SESN1	sestrin 1	-	A6QQS4_BOVIN;A7MBI2_BOVIN	1.0546
538292	TRIO	trio Rho guanine nucleotide exchange factor	-	A6QQZ8_BOVIN	1.9921
538348	EHD2	EH domain containing 2	-	Q2KJ47_BOVIN	1.0546
538409	CASP6	caspase 6	-	CASP6_BOVIN	2.9299
538426	DNAJB1	DnaJ heat shock protein family (Hsp40) member B1	-	DNJB1_BOVIN	1.0546
538467	TWNK	twinkle mtDNA helicase	C26H10orf2|twinkle	A5D7A7_BOVIN	1.0546
538477	RALA	RAS like proto-oncogene A	-	Q3ZCK2_BOVIN	20.7807
538483	CIC	capicua transcriptional repressor	-	G3MX46_BOVIN	1.9921
538486	ACTR2	ARP2 actin related protein 2 homolog	ARP2	ARP2_BOVIN	2.9299
538495	ILDR1	immunoglobulin like domain containing receptor 1	-	A6QNQ9_BOVIN	1.5233
538520	POU4F3	POU class 4 homeobox 3	-	E1BJ03_BOVIN	1.5233
538533	TIA1	TIA1 cytotoxic granule associated RNA binding protein	-	Q0VBZ6_BOVIN	1.0546
538536	FZD5	frizzled class receptor 5	-	F1MGM1_BOVIN	1.0546
538540	CLINT1	clathrin interactor 1	-	EPN4_BOVIN	1.0546
538547	MTCL1	microtubule crosslinking factor 1	CCDC165	G3MY07_BOVIN;F1MEA7_BOVIN	1.0546
538559	RHOG	ras homolog family member G	-	Q1RMI2_BOVIN	12.3171
538565	GLIPR2	GLI pathogenesis related 2	C8H9ORF19	Q0VCH9_BOVIN	7.152
538571	RSPRY1	ring finger and SPRY domain containing 1	-	A4IFG8_BOVIN	1.5233
538611	KRT40	keratin 40	-	K1C40_BOVIN	1.0546
538617	TRIM2	tripartite motif containing 2	-	TRIM2_BOVIN	1.0546
538625	PSMD6	proteasome 26S subunit, non-ATPase 6	-	PSMD6_BOVIN	1.0546
538631	TUBAL3	tubulin alpha like 3	-	A6QQR8_BOVIN	1.0546
538655	FAM193B	family with sequence similarity 193 member B	-	F193B_BOVIN	1.0546
538667	DIRAS2	DIRAS family GTPase 2	-	F1N2Q9_BOVIN	1.0546
538671	SUPT6H	SPT6 homolog, histone chaperone	-	E1BEB8_BOVIN	1.0546
538702	LOC538702	glycerol kinase 2-like	-	Q2NKZ8_BOVIN	4.3369
538761	CLDN8	claudin 8	-	A4IFM4_BOVIN	1.5233
538766	C15H11orf1	chromosome 15 open reading frame, human C11orf1	-	CK001_BOVIN;V6F9A8_BOVIN	1.0546
538775	KHDRBS1	KH RNA binding domain containing, signal transduction associated 1	-	Q29RQ2_BOVIN	1.5233
538802	TMEM171	transmembrane protein 171	PRP2	TM171_BOVIN	1.5233
538819	SCAMP4	secretory carrier membrane protein 4	-	SCAM4_BOVIN	1.0546
538829	PPP1CB	protein phosphatase 1 catalytic subunit beta	-	PP1B_BOVIN	4.8059
538907	CCDC142	coiled-coil domain containing 142	-	E1B709_BOVIN	1.0546
538911	HIST3H2A	histone cluster 3, H2a	-	A4IFU5_BOVIN	4.8059
538933	TBX21	T-box 21	-	E1BMW6_BOVIN	1.0546
538990	BRINP1	BMP/retinoic acid inducible neural specific 1	DBC1	BRNP1_BOVIN	1.0546
539034	PFN2	profilin 2	-	PROF2_BOVIN	1.9921
539055	TSPAN14	tetraspanin 14	-	Q2KJ41_BOVIN	5.7442
539103	FBXO39	F-box protein 39	-	FBX39_BOVIN	1.0546
539138	ZNHIT2	zinc finger HIT-type containing 2	-	ZNHI2_BOVIN	1.0546
539143	TXNDC9	thioredoxin domain containing 9	-	TXND9_BOVIN;F1MYQ1_BOVIN	1.5233
539149	TUBB4B	tubulin beta 4B class IVb	TUBB2A|TUBB2C	TBB4B_BOVIN	9.4991
539159	CTH	cystathionine gamma-lyase	-	CGL_BOVIN;B0JYP8_BOVIN	1.9921
539180	RAB14	RAB14, member RAS oncogene family	-	Q3ZBG1_BOVIN	19.3692
539182	SSC4D	scavenger receptor cysteine rich family member with 4 domains	SRCRB4D	F1MCI4_BOVIN	1.9921
539211	PIP4K2B	phosphatidylinositol-5-phosphate 4-kinase type 2 beta	-	F1MHT2_BOVIN	1.5233
539224	PAK6	p21 (RAC1) activated kinase 6	-	E1BA03_BOVIN	1.0546
539227	RAB3GAP2	RAB3 GTPase activating non-catalytic protein subunit 2	-	G5E601_BOVIN	1.9921
539247	APH1A	aph-1 homolog A, gamma-secretase subunit	-	Q3SZ69_BOVIN	2.9299
539276	HTATIP2	HIV-1 Tat interactive protein 2	-	Q3SX02_BOVIN	1.5233
539294	PPCS	phosphopantothenoylcysteine synthetase	-	A6QPS1_BOVIN	1.5233
539332	CFL2	cofilin 2	-	COF2_BOVIN	1.5233
539339	RAB1A	RAB1A, member RAS oncogene family	-	Q3ZBD1_BOVIN;A1L528_BOVIN	81.3815
539347	TMEM263	transmembrane protein 263	C12orf23|C5H12orf23	TM263_BOVIN	1.5233
539357	VPS4B	vacuolar protein sorting 4 homolog B	-	VPS4B_BOVIN	14.1967
539375	ACTN3	actinin alpha 3	-	ACTN3_BOVIN	4.3369
539376	MYNN	myoneurin	-	MYNN_BOVIN	1.0546
539387	MPZL1	myelin protein zero like 1	PZR	MPZL1_BOVIN	1.0546
539407	OGFOD2	2-oxoglutarate and iron dependent oxygenase domain containing 2	-	E1BBA9_BOVIN	1.0546
539433	DCAF11	DDB1 and CUL4 associated factor 11	WDR23	DCA11_BOVIN;F1MVT2_BOVIN	1.5233
539459	ARPC4	actin related protein 2/3 complex subunit 4	-	ARPC4_BOVIN	1.9921
539478	TM9SF1	transmembrane 9 superfamily member 1	-	TM9S1_BOVIN;F1MCZ2_BOVIN	1.0546
539480	TOLLIP	toll interacting protein	-	TOLIP_BOVIN	6.6827
539504	LIFR	LIF receptor alpha	-	E1BAT3_BOVIN	7.6213
539521	GNAI3	G protein subunit alpha i3	-	Q3ZCA7_BOVIN	25.0179
539539	RCE1	Ras converting CAAX endopeptidase 1	FACE-2	FACE2_BOVIN	1.0546
539548	CNTFR	ciliary neurotrophic factor receptor	-	F1MLR4_BOVIN	7.152
539555	MARCKSL1	MARCKS like 1	-	MRP_BOVIN	3.3988
539579	PKLR	pyruvate kinase L/R	-	Q1JPG7_BOVIN	3.3988
539654	PCDHGA2	protocadherin gamma subfamily A, 2	-	A5D7Q6_BOVIN	27.3734
539676	DMTF1	cyclin D binding myb like transcription factor 1	-	E1BQ00_BOVIN	1.0546
539683	KRT75	keratin 75	-	K2C75_BOVIN	19.3692
539745	GTF2IRD2	GTF2I repeat domain containing 2	-	GT2D2_BOVIN	1.0546
539764	RAB5A	RAB5A, member RAS oncogene family	-	RAB5A_BOVIN	17.0174
539781	CHMP5	charged multivesicular body protein 5	-	F1MZV2_BOVIN;Q3SZ37_BOVIN	3.3988
539784	PSMD2	proteasome 26S subunit, non-ATPase 2	-	PSMD2_BOVIN	1.5233
539803	MELTF	melanotransferrin	-	E1BG25_BOVIN	7.6213
539835	HSPA6	heat shock protein family A (Hsp70) member 6	-	F1MWU9_BOVIN	11.8474
539850	HNRNPH3	heterogeneous nuclear ribonucleoprotein H3	HNRPH3	E1BB17_BOVIN	1.9921
539867	SYT4	synaptotagmin 4	-	A5D7F2_BOVIN	3.3988
539882	TUBA1B	tubulin, alpha 1b	-	TBA1B_BOVIN	8.5601
539901	RNF40	ring finger protein 40	-	E1BCI2_BOVIN	1.0546
539930	CALB1	calbindin 1	-	CALB1_BOVIN	7.6213
539944	KRT84	keratin 84	-	F1N362_BOVIN	3.3988
539974	NLRX1	NLR family member X1	-	A7MB19_BOVIN;F1MUU5_BOVIN	1.0546
539992	LYPLA1	lysophospholipase I	-	LYPA1_BOVIN	1.5233
540067	EPM2AIP1	EPM2A interacting protein 1	-	F1MVT7_BOVIN	1.0546
540089	ANAPC16	anaphase promoting complex subunit 16	APC16|C10orf104|C28H10orf104	APC16_BOVIN	1.0546
540105	FMNL3	formin like 3	-	E1B718_BOVIN	1.5233
540107	PACSIN2	protein kinase C and casein kinase substrate in neurons 2	-	Q1RMR9_BOVIN	4.3369
540108	SPTAN1	spectrin alpha, non-erythrocytic 1	-	E1BFB0_BOVIN	1.0546
540135	PHLDA1	pleckstrin homology like domain family A member 1	-	A7YWG9_BOVIN	1.0546
540139	REXO2	RNA exonuclease 2	-	ORN_BOVIN;V6F7X8_BOVIN	1.5233
540190	HSPA1L	heat shock 70kDa protein 1-like	-	HS71L_BOVIN	21.722
540207	ILK	integrin linked kinase	-	ILK_BOVIN;G5E505_BOVIN	1.0546
540223	COPS4	COP9 signalosome subunit 4	-	CSN4_BOVIN	1.5233
540235	TPD52	tumor protein D52	-	Q3ZCA8_BOVIN;E1BE76_BOVIN	1.5233
540236	TUBB4A	tubulin beta 4A class IVa	TUBB4	TBB4A_BOVIN	6.2134
540237	EXOC8	exocyst complex component 8	-	EXOC8_BOVIN	6.2134
540254	DGCR8	DGCR8, microprocessor complex subunit	-	DGCR8_BOVIN	1.0546
540272	PA2G4	proliferation-associated 2G4	-	Q3ZBH5_BOVIN	1.0546
540281	LIMS1	LIM zinc finger domain containing 1	LIMS3|LIMS3L	A4FV50_BOVIN	1.0546
540303	ENO3	enolase 3	-	ENOB_BOVIN	4.8059
540325	FAM84B	family with sequence similarity 84 member B	-	A7Z045_BOVIN	1.9921
540335	GLO1	glyoxalase I	-	A4FUZ1_BOVIN	1.9921
540361	NKAP	NFKB activating protein	-	G5E5D9_BOVIN	1.0546
540376	AMACR	alpha-methylacyl-CoA racemase	-	F1MCN8_BOVIN	1.0546
540384	GDF2	growth differentiation factor 2	-	E1BBN3_BOVIN	1.0546
540386	DDAH2	dimethylarginine dimethylaminohydrolase 2	-	DDAH2_BOVIN	1.0546
540426	MSN	moesin	-	MOES_BOVIN	74.2419
540457	RAN	RAN, member RAS oncogene family	-	RAN_BOVIN;B0JYN2_BOVIN	3.8678
540479	NF2	neurofibromin 2	-	E1BIG2_BOVIN	1.9921
540480	ZC2HC1C	zinc finger C2HC-type containing 1C	FAM164C	E1BAI1_BOVIN	1.5233
540493	COPS8	COP9 signalosome subunit 8	-	A4FV74_BOVIN	1.0546
540503	HEATR5B	HEAT repeat containing 5B	-	E1BB26_BOVIN	1.0546
540524	ISOC1	isochorismatase domain containing 1	-	ISOC1_BOVIN	2.9299
540537	ANAPC5	anaphase promoting complex subunit 5	-	E1BK11_BOVIN	1.0546
540559	LANCL1	LanC like 1	-	Q1LZH8_BOVIN;F1MVX2_BOVIN	1.5233
540583	RAB30	RAB30, member RAS oncogene family	-	RAB30_BOVIN	8.0907
540584	FAM126A	family with sequence similarity 126 member A	-	E1BFZ6_BOVIN	2.461
540602	NANS	N-acetylneuraminate synthase	-	Q1RMX7_BOVIN	3.3988
540614	SEPT8	septin 8	-	SEPT8_BOVIN	1.9921
540619	RHOJ	ras homolog family member J	-	A4FV20_BOVIN	1.9921
540653	PCBP2	poly(rC) binding protein 2	-	Q3SYT9_BOVIN	3.8678
540685	RAB1B	RAB1B, member RAS oncogene family	-	RAB1B_BOVIN	54.3049
540698	ARMT1	acidic residue methyltransferase 1	C9H6orf211	ARMT1_BOVIN	1.5233
540709	RAB11FIP2	RAB11 family interacting protein 2	-	G3X6N7_BOVIN	1.0546
540733	RCHY1	ring finger and CHY zinc finger domain containing 1	-	A4IFE2_BOVIN	1.0546
540783	SEPT6	septin 6	SEPT11	SEPT6_BOVIN	1.5233
540784	C1H21orf91	chromosome 1 C21orf91 homolog	-	Q32L32_BOVIN	1.0546
540792	UBN2	ubinuclein 2	-	UBN2_BOVIN;G5E568_BOVIN	1.0546
540797	LHX4	LIM homeobox 4	LXH4	F1MFM7_BOVIN	1.0546
540815	ABI1	abl interactor 1	-	Q0VCW2_BOVIN	1.0546
540830	HHIP	hedgehog interacting protein	-	A5PJW9_BOVIN	3.8678
540831	RBM47	RNA binding motif protein 47	-	F6RYN2_BOVIN	1.0546
540838	ARPC2	actin related protein 2/3 complex subunit 2	-	ARPC2_BOVIN	5.2751
540859	ELOC	elongin C	TCEB1	ELOC_BOVIN	1.9921
540907	EPHB3	EPH receptor B3	-	F1ML02_BOVIN	1.0546
540922	ZC3H7A	zinc finger CCCH-type containing 7A	-	A7Z062_BOVIN	1.0546
540959	CRTC2	CREB regulated transcription coactivator 2	-	CRTC2_BOVIN	1.0546
540984	OTUB1	OTU deubiquitinase, ubiquitin aldehyde binding 1	-	Q3T0Y1_BOVIN	3.3988
540990	LCP1	lymphocyte cytosolic protein 1	-	F1MYX5_BOVIN;Q3ZC00_BOVIN	8.5601
541003	UBE2D2	ubiquitin conjugating enzyme E2 D2	-	UB2D2_BOVIN	1.5233
541073	MAEL	maelstrom spermatogenic transposon silencer	-	MAEL_BOVIN	1.5233
541077	ETF1	eukaryotic translation termination factor 1	RRF1	ERF1_BOVIN	2.9299
541097	ATXN7L2	ataxin 7 like 2	-	A6QPT1_BOVIN	1.9921
541099	MTPN	myotrophin	-	MTPN_BOVIN	1.9921
541114	RAB39A	RAB39A, member RAS oncogene family	RAB39	G3X7D3_BOVIN	11.8474
541130	UBE2N	ubiquitin conjugating enzyme E2 N	-	UBE2N_BOVIN	3.8678
541134	UBTD2	ubiquitin domain containing 2	DC-UbP	UBTD2_BOVIN	1.9921
541140	KRAS	KRAS proto-oncogene, GTPase	KRAS2|p21ras	E1BMX0_BOVIN	15.1368
541142	LANCL2	LanC like 2	-	A6QPG6_BOVIN	3.3988
541171	FAM69A	family with sequence similarity 69 member A	-	A4FV51_BOVIN	1.0546
541187	ATP8B1	ATPase phospholipid transporting 8B1	-	E1BPC3_BOVIN	8.5601
541271	TUBB1	tubulin beta 1 class VI	-	E1BJK2_BOVIN	1.9921
541274	DNAJB4	DnaJ heat shock protein family (Hsp40) member B4	-	DNJB4_BOVIN	1.0546
541275	ATP7A	ATPase copper transporting alpha	-	G3X6T7_BOVIN	1.5233
541281	THBS4	thrombospondin 4	TSP-4	TSP4_BOVIN	1.9921
541288	CHMP7	charged multivesicular body protein 7	-	A6H704_BOVIN	1.0546
541306	AFF4	AF4/FMR2 family member 4	-	E1BCF6_BOVIN	1.0546
613304	SNRPB	small nuclear ribonucleoprotein polypeptides B and B1	-	RSMB_BOVIN	1.5233
613326	PTP4A1	protein tyrosine phosphatase type IVA, member 1	-	G5E526_BOVIN	2.461
613336	CCT4	chaperonin containing TCP1 subunit 4	-	TCPD_BOVIN	1.5233
613343	UBE2M	ubiquitin conjugating enzyme E2 M	-	UBC12_BOVIN	1.5233
613345	LOC613345	H3 histone, family 3A-like	-	G3N2P2_BOVIN	1.0546
613363	LOC613363	histone H2B type 1	-	G3N3L9_BOVIN	1.0546
613384	CD74	CD74 molecule	-	Q29630_BOVIN	1.0546
613421	ARPC5L	actin related protein 2/3 complex subunit 5 like	-	ARP5L_BOVIN	1.0546
613446	PLLP	plasmolipin	-	PLLP_BOVIN	2.9299
613499	R3HDM2	R3H domain containing 2	-	R3HD2_BOVIN	3.3988
613533	FLNB	filamin B	-	E1BKX7_BOVIN	15.1368
613543	CENPJ	centromere protein J	-	E1BL95_BOVIN	1.0546
613548	MARCKS	myristoylated alanine rich protein kinase C substrate	-	MARCS_BOVIN	6.2134
613567	STX8	syntaxin 8	-	STX8_BOVIN	1.0546
613568	MACROD1	MACRO domain containing 1	LRP16	MACD1_BOVIN	1.0546
613618	H2AFV	H2A histone family, member V	-	H2AV_BOVIN	5.2751
613626	MDP1	magnesium dependent phosphatase 1	MDP-1	Q32PA3_BOVIN;F1MXF2_BOVIN	1.0546
613634	LSM4	LSM4 homolog, U6 small nuclear RNA and mRNA degradation associated	-	LSM4_BOVIN	2.9299
613644	CD99L2	CD99 molecule like 2	-	C99L2_BOVIN	1.5233
613711	CCNY	cyclin Y	-	A6QQM1_BOVIN	1.9921
613725	PCBP3	poly(rC) binding protein 3	alpha-CP3	Q17QV0_BOVIN	3.8678
613745	ARHGDIG	Rho GDP dissociation inhibitor gamma	-	GDIR3_BOVIN	1.0546
613749	RAB5C	RAB5C, member RAS oncogene family	RAB5B	RAB5C_BOVIN	22.6635
613753	LY96	lymphocyte antigen 96	MD-2|MD2|ly-96	Q2LGB2_BOVIN	1.0546
613773	PITPNB	phosphatidylinositol transfer protein beta	-	PIPNB_BOVIN	3.8678
613810	CDK16	cyclin dependent kinase 16	PCTK1	A6QR30_BOVIN	1.0546
613817	VPS37C	VPS37C, ESCRT-I subunit	-	E1BC70_BOVIN	1.0546
613854	PCMT1	protein-L-isoaspartate (D-aspartate) O-methyltransferase	-	PIMT_BOVIN	2.461
613915	PDZK1IP1	PDZK1 interacting protein 1	-	PDZ1I_BOVIN	1.0546
613930	GNG10	G protein subunit gamma 10	-	Q3SZ98_BOVIN	1.9921
613957	GTPBP10	GTP binding protein 10	-	GTPBA_BOVIN	1.0546
613996	NAXD	NAD(P)HX dehydratase	CARKD	NNRD_BOVIN	1.9921
613999	HAVCR1	hepatitis A virus cellular receptor 1	-	Q2KII3_BOVIN	1.0546
614007	SH3BGRL	SH3 domain binding glutamate rich protein like	-	SH3L1_BOVIN	1.0546
614042	CDC42SE1	CDC42 small effector 1	-	C42S1_BOVIN	1.0546
614242	RAB8B	RAB8B, member RAS oncogene family	-	RAB8B_BOVIN	26.4311
614243	TMEM65	transmembrane protein 65	-	TMM65_BOVIN	1.0546
614311	TRMT13	tRNA methyltransferase 13 homolog	CCDC76	F6R1G6_BOVIN	1.0546
614320	IAH1	isoamyl acetate hydrolyzing esterase 1 (putative)	-	IAH1_BOVIN	1.0546
614342	CDC16	cell division cycle 16	-	E1BPM5_BOVIN	1.0546
614344	SNX8	sorting nexin 8	-	SNX8_BOVIN	1.9921
614354	CERS3	ceramide synthase 3	LASS3	A5D7K4_BOVIN	1.9921
614360	SELENOF	selenoprotein F	SEP15	SEP15_BOVIN;Q58DU4_BOVIN	1.5233
614378	LOC614378	histone H2B type 1	-	G3N068_BOVIN	1.0546
614388	TMUB2	transmembrane and ubiquitin like domain containing 2	-	TMUB2_BOVIN;F1MCZ8_BOVIN;F1N5S5_BOVIN	1.5233
614435	PTP4A2	protein tyrosine phosphatase type IVA, member 2	PTP4A3	A6QL75_BOVIN	4.8059
614471	UBE2G2	ubiquitin conjugating enzyme E2 G2	-	UB2G2_BOVIN	1.5233
614507	RAB15	RAB15, member RAS oncogene family	-	RAB15_BOVIN	15.6068
614520	BNIP1	BCL2 interacting protein 1	-	F1N353_BOVIN	1.0546
614611	MOB1A	MOB kinase activator 1A	MOBKL1B	Q0VCJ5_BOVIN	6.6827
614672	SH3BGRL3	SH3 domain binding glutamate rich protein like 3	-	SH3L3_BOVIN	1.0546
614678	CBFB	core-binding factor beta subunit	-	E1B9S8_BOVIN	1.5233
614701	SLC22A23	solute carrier family 22 member 23	-	Q1JQC7_BOVIN	1.9921
614703	PSMA8	proteasome subunit alpha 8	-	E1BD83_BOVIN	1.0546
614744	C14H8orf37	chromosome 14 C8orf37 homolog	-	CH037_BOVIN	1.0546
614795	FKBP1A	FK506 binding protein 1A	FKBP1B	FKB1A_BOVIN	6.6827
614881	LOC614881	histone H2A type 3	-	A0A0A0MP93_BOVIN	3.3988
614958	HIST1H2BB	histone cluster 1, H2bn	HIST1H2BN	H2B1N_BOVIN	1.0546
614970	LOC614970	histone cluster 1, H2	HIST1H2AD	F2Z4G5_BOVIN	5.2751
614993	KIAA2012	KIAA2012	-	K2012_BOVIN	1.5233
615007	TUSC3	tumor suppressor candidate 3	-	TUSC3_BOVIN	1.0546
615026	PRSS1	protease, serine, 1 (trypsin 1)	-	TRY1_BOVIN	5.7442
615087	TUBB	tubulin beta class I	TUBB5	TBB5_BOVIN	7.6213
615095	KHDRBS3	KH RNA binding domain containing, signal transduction associated 3	-	A4FV24_BOVIN	1.0546
615182	HARS2	histidyl-tRNA synthetase 2, mitochondrial	-	SYHM_BOVIN;F1N0T6_BOVIN	1.0546
615197	PCNP	PEST proteolytic signal containing nuclear protein	-	PCNP_BOVIN	1.5233
615199	UBA52	ubiquitin A-52 residue ribosomal protein fusion product 1	RPS27A|UBB|UBC	RL40_BOVIN	38.2232
615215	MAPKAPK3	mitogen-activated protein kinase-activated protein kinase 3	MAPKAP-K3|MK-3	MAPK3_BOVIN	2.9299
615251	TMA7	translation machinery associated 7 homolog	CCDC72	TMA7_BOVIN	1.0546
615255	GMFB	glia maturation factor beta	-	GMFB_BOVIN	1.9921
615289	ABHD14B	abhydrolase domain containing 14B	-	ABHEB_BOVIN	7.6213
615304	CPNE3	copine 3	-	A5PJY9_BOVIN	5.7442
615323	GRP	gastrin releasing peptide	-	GRP_BOVIN	1.0546
615329	CSRP1	cysteine and glycine rich protein 1	-	CSRP1_BOVIN	1.5233
615427	SKP1	S-phase kinase associated protein 1	SKP1A	SKP1_BOVIN	2.9299
615447	NME2	non-metastatic cells 2, protein (NM23B) expressed in	-	NDKB_BOVIN	7.6213
615509	MINDY4	MINDY lysine 48 deubiquitinase 4	FAM188B	MINY4_BOVIN	1.0546
615514	LOC615514	glutathione S-transferase mu 1-like	-	A4IFG0_BOVIN	1.0546
615535	ENPP1	ectonucleotide pyrophosphatase/phosphodiesterase 1	-	F1MNS5_BOVIN	1.5233
615537	GSTM2	glutathione S-transferase M2	-	F6Q751_BOVIN	6.6827
615565	FIS1	fission, mitochondrial 1	-	FIS1_BOVIN	2.461
615582	GGT1	gamma-glutamyltransferase 1	-	G3N2D8_BOVIN	58.5705
615644	PUS7	pseudouridylate synthase 7 (putative)	-	PUS7_BOVIN	1.5233
615645	ZNRF2	zinc and ring finger 2	-	A5PKM1_BOVIN	1.5233
615659	ZDHHC20	zinc finger DHHC-type containing 20	-	ZDH20_BOVIN	4.8059
615677	CPNE1	copine 1	-	CPNE1_BOVIN	2.461
615679	FLOT2	flotillin 2	-	FLOT2_BOVIN;Q58CZ4_BOVIN	5.2751
615728	SYPL1	synaptophysin like 1	-	A8PVV5_BOVIN	1.0546
615760	RAB20	RAB20, member RAS oncogene family	-	E1BLM1_BOVIN	1.5233
615785	SDC2	syndecan 2	-	SDC2_BOVIN	8.0907
615796	SRSF1	serine and arginine rich splicing factor 1	SFRS1	SRSF1_BOVIN	1.0546
615803	MEMO1	mediator of cell motility 1	-	MEMO1_BOVIN	1.0546
615833	IFITM2	interferon induced transmembrane protein 2 (1-8D)	-	Q3ZCG5_BOVIN	1.0546
615849	RAB4A	RAB4A, member RAS oncogene family	RAB4	RAB4A_BOVIN	9.4991
615868	FN3KRP	fructosamine 3 kinase related protein	-	Q0P592_BOVIN	1.5233
615906	LSS	lanosterol synthase	-	ERG7_BOVIN	9.4991
615954	CHMP2B	charged multivesicular body protein 2B	-	CHM2B_BOVIN	2.9299
615999	DDT	D-dopachrome tautomerase	-	DOPD_BOVIN;A0A0F7RQ40_BOVIN	4.3369
616031	GK5	glycerol kinase 5 (putative)	-	GLPK5_BOVIN	1.9921
616033	NARS	asparaginyl-tRNA synthetase	-	SYNC_BOVIN	1.9921
616066	DAP	death associated protein	DAP-1	DAP1_BOVIN	1.0546
616089	RNASE4	ribonuclease A family member 4	-	Q58DP6_BOVIN	2.461
616120	PGLS	6-phosphogluconolactonase	-	6PGL_BOVIN	1.9921
616130	MGRN1	mahogunin ring finger 1	-	E1BE47_BOVIN;I6L9J6_BOVIN	9.4991
616164	CHMP4B	charged multivesicular body protein 4B	-	Q08E32_BOVIN	1.9921
616212	FBXL2	F-box and leucine rich repeat protein 2	FBL2	FBXL2_BOVIN	1.0546
616280	EXOC6B	exocyst complex component 6B	EXOC6	Q3SX35_BOVIN;F1MIR2_BOVIN	2.461
616283	LIN7B	lin-7 homolog B, crumbs cell polarity complex component	-	LIN7B_BOVIN	1.0546
616333	TPRG1L	tumor protein p63 regulated 1 like	FAM79A	TPRGL_BOVIN	3.3988
616380	C28H1orf198	chromosome 28 open reading frame, human C1orf198	C1orf198	CA198_BOVIN	1.0546
616412	FRMPD1	FERM and PDZ domain containing 1	-	G3MZZ8_BOVIN	1.0546
616416	KCTD12	potassium channel tetramerization domain containing 12	-	G3N3D4_BOVIN	1.0546
616471	TTC38	tetratricopeptide repeat domain 38	-	F1MMR5_BOVIN	1.0546
616503	RRAS	RAS related	-	Q2TBH2_BOVIN	18.4283
616537	RAB6A	RAB6A, member RAS oncogene family	-	F1MBF6_BOVIN	16.077
616550	PITPNA	phosphatidylinositol transfer protein alpha	-	PIPNA_BOVIN	2.461
616627	HIST1H2BN	histone cluster 1, H2bk	HIST1H2BK	H2B1K_BOVIN	1.0546
616676	GALM	galactose mutarotase	-	GALM_BOVIN	8.0907
616677	MTUS2	microtubule associated scaffold protein 2	-	Q2HJ29_BOVIN;G3N1L4_BOVIN	2.9299
616694	NSDHL	NAD(P) dependent steroid dehydrogenase-like	-	NSDHL_BOVIN	9.0296
616753	CISH	cytokine inducible SH2 containing protein	-	CISH_BOVIN	1.0546
616809	GOLGA7	golgin A7	-	GOGA7_BOVIN	7.6213
616818	S100A8	S100 calcium binding protein A8	-	S10A8_BOVIN	2.461
616861	SHISA5	shisa family member 5	SCOTIN	SHSA5_BOVIN	5.2751
616867	MARVELD1	MARVEL domain containing 1	-	A7MB03_BOVIN	1.0546
616872	MTX3	metaxin 3	-	F1MRE1_BOVIN	1.0546
616981	FERMT2	fermitin family member 2	-	A7MB21_BOVIN	2.461
617001	FAM213B	family with sequence similarity 213 member B	C16H1orf93|C1orf93	PGFS_BOVIN	5.2751
617043	LOC617043	histone H2B type 1	-	E1BC18_BOVIN	1.0546
617083	UBE2F	ubiquitin conjugating enzyme E2 F (putative)	-	UBE2F_BOVIN	1.0546
617088	PTRHD1	peptidyl-tRNA hydrolase domain containing 1	C11H2orf79	PTRD1_BOVIN	1.5233
617109	STIP1	stress induced phosphoprotein 1	-	STIP1_BOVIN	4.3369
617136	SRFBP1	serum response factor binding protein 1	-	SRFB1_BOVIN	1.0546
617165	COTL1	coactosin like F-actin binding protein 1	-	COTL1_BOVIN	3.3988
617230	ATP5F1E	ATP synthase F1 subunit epsilon	ATP5E	ATP5E_BOVIN	1.0546
617245	PTTG1IP	PTTG1 interacting protein	-	Q2KI48_BOVIN	16.077
617253	PUDP	pseudouridine 5'-phosphatase	HDHD1|HDHD1A	Q2KJ86_BOVIN	1.0546
617274	ERMN	ermin	-	ERMIN_BOVIN	1.0546
617277	ELOB	elongin B	TCEB2	Q3SZ32_BOVIN	1.0546
617299	OTOF	otoferlin	-	E1BMQ1_BOVIN	2.461
617406	LOC617406	serpin peptidase inhibitor, clade B (ovalbumin), member 6-like	-	F1N0T3_BOVIN	3.3988
617454	PKNOX2	PBX/knotted 1 homeobox 2	-	E1BCL1_BOVIN	1.9921
617455	CCDC85C	coiled-coil domain containing 85C	-	F1MZJ7_BOVIN	1.5233
617534	RSU1	Ras suppressor protein 1	-	RSU1_BOVIN	1.0546
617543	REEP5	receptor accessory protein 5	-	REEP5_BOVIN	1.0546
617589	CLUAP1	clusterin associated protein 1	-	A7YWT7_BOVIN	1.0546
617624	SLC44A2	solute carrier family 44 member 2	-	CTL2_BOVIN	7.152
617650	GCHFR	GTP cyclohydrolase I feedback regulator	-	GFRP_BOVIN	1.0546
617655	C23H6orf106	chromosome 23 C6orf106 homolog	C6orf106	Q2T9R7_BOVIN	1.0546
617696	LOC617696	complement component 4A (Rodgers blood group)-like	C4A|C4B	E1BH06_BOVIN	1.0546
617720	NUDT12	nudix hydrolase 12	-	NUD12_BOVIN	2.9299
617771	UBE2V1	ubiquitin conjugating enzyme E2 V1	-	UB2V1_BOVIN	2.9299
617788	UFSP2	UFM1 specific peptidase 2	-	E1BK69_BOVIN	1.0546
617797	SH3BGR	SH3 domain binding glutamate rich protein	-	F1MRQ7_BOVIN	1.0546
617894	RHOF	ras homolog family member F, filopodia associated	-	RHOF_BOVIN	3.3988
617896	UNC119B	unc-119 lipid binding chaperone B	-	E1BIZ3_BOVIN	1.0546
617915	ANGPT4	angiopoietin 4	ANGPTL4	ANGP4_BOVIN	1.5233
617960	F7	coagulation factor VII	-	FA7_BOVIN	1.0546
618021	LCMT1	leucine carboxyl methyltransferase 1	-	LCMT1_BOVIN	1.0546
618031	RAB40C	RAB40C, member RAS oncogene family	-	A2VDR1_BOVIN	1.0546
618035	RAB27A	RAB27A, member RAS oncogene family	-	A6QLB1_BOVIN	1.5233
618054	PROM1	prominin 1	-	F1MK52_BOVIN;E9LZ03_BOVIN	10.9079
618084	QDPR	quinoid dihydropteridine reductase	-	DHPR_BOVIN	6.6827
618168	VPS4A	vacuolar protein sorting 4 homolog A	-	Q2HJB1_BOVIN	4.3369
618176	RNF144A	ring finger protein 144A	-	F1MME3_BOVIN	1.0546
618216	HIST1H2BA	histone cluster 1, H2ba	-	E1BK75_BOVIN	1.0546
618387	DIRAS1	DIRAS family GTPase 1	-	G5E6L2_BOVIN	1.0546
618399	GNG7	G protein subunit gamma 7	-	GBG7_BOVIN	1.5233
618415	SYNGR3	synaptogyrin 3	-	SNG3_BOVIN;M5FK45_BOVIN	1.5233
618428	CACYBP	calcyclin binding protein	-	CYBP_BOVIN	1.9921
618453	KRT31	keratin 31	-	Q148I8_BOVIN	1.0546
618457	CYSRT1	cysteine rich tail 1	C11H9orf169	CRTP1_BOVIN	1.0546
618489	H2AFJ	H2A histone family, member J	-	H2AJ_BOVIN	5.2751
618521	ADAT1	adenosine deaminase, tRNA specific 1	-	A2VDL0_BOVIN	1.0546
618588	RAB23	RAB23, member RAS oncogene family	Rab23-like	E1BAI0_BOVIN	5.2751
618607	AKR1A1	aldo-keto reductase family 1 member A1	-	AK1A1_BOVIN	9.4991
618631	CDK3	cyclin dependent kinase 3	-	A5PJJ9_BOVIN	1.0546
618652	PPP1R26	protein phosphatase 1 regulatory subunit 26	-	F1N1P8_BOVIN	1.0546
618691	PHPT1	phosphohistidine phosphatase 1	PHP|PHP14	PHP14_BOVIN	1.5233
618785	VPS28	VPS28, ESCRT-I subunit	-	VPS28_BOVIN	11.8474
618860	WDR48	WD repeat domain 48	-	WDR48_BOVIN	2.461
618880	VRK1	vaccinia related kinase 1	-	VRK1_BOVIN	1.0546
619094	LOC619094	histone H4-like	-	E1B7N2_BOVIN	3.8678
619131	LOC619131	40S ribosomal protein S15a	-	H9KUV3_BOVIN	1.0546
692183	FHIT	fragile histidine triad	-	FHIT_BOVIN	1.0546
767817	CDC5L	cell division cycle 5 like	-	CDC5L_BOVIN	1.0546
767828	KMT5B	lysine methyltransferase 5B	SUV420H1	KMT5B_BOVIN	1.5233
767831	ZNF668	zinc finger protein 668	-	ZN668_BOVIN	1.0546
767839	LRFN3	leucine rich repeat and fibronectin type III domain containing 3	-	LRFN3_BOVIN	1.0546
767848	SLC35B2	solute carrier family 35 member B2	-	Q3ZBB0_BOVIN	1.0546
767874	HSP90AB1	heat shock protein 90 alpha family class B member 1	HSPCB	HS90B_BOVIN	25.0179
767894	UBE2L3	ubiquitin conjugating enzyme E2 L3	-	UB2L3_BOVIN	2.461
767897	C8H9orf64	queuosine salvage protein	C9orf64	QSPP_BOVIN	1.0546
767917	SPCS3	signal peptidase complex subunit 3	SPC22/23	SPCS3_BOVIN	1.0546
767921	C24H18orf32	chromosome 24 C18orf32 homolog	-	CR032_BOVIN	1.5233
767942	GRN	granulin precursor	-	E1BHY6_BOVIN	1.9921
767948	FAF2	Fas associated factor family member 2	UBX8|UBXD8	FAF2_BOVIN	1.5233
767970	ASRGL1	asparaginase like 1	-	ASGL1_BOVIN	1.5233
767984	PLIN3	perilipin 3	M6PRBP1	Q3SX32_BOVIN	28.316
768028	BEX2	brain expressed X-linked 2	-	Q2KIR6_BOVIN	1.0546
768029	C17H4orf45	chromosome 17 C4orf45 homolog	-	CD045_BOVIN	1.0546
768036	TUBA8	tubulin alpha 8	-	TBA8_BOVIN	2.9299
768053	AP1S1	adaptor related protein complex 1 sigma 1 subunit	-	AP1S1_BOVIN	1.5233
768058	ACY1	aminoacylase 1	-	Q3T0V2_BOVIN	2.461
768062	DYNLRB2	dynein light chain roadblock-type 2	-	DLRB2_BOVIN	1.0546
768070	TUBB3	tubulin beta 3 class III	TUBB4	TBB3_BOVIN	4.8059
768084	ZSCAN12	zinc finger and SCAN domain containing 12	ZNF96	Q08E61_BOVIN	1.5233
768311	YWHAQ	tyrosine 3-monooxygenase/tryptophan 5-monooxygenase activation protein theta	-	1433T_BOVIN;B0JYM5_BOVIN	13.7268
768326	SNTN	sentan, cilia apical structure protein	S100A1L|sentan	SNTAN_BOVIN	1.0546
768330	DBI	diazepam binding inhibitor, acyl-CoA binding protein	ACBP|EP	ACBP_BOVIN	3.3988
777593	LOC777593	uncharacterized LOC777593	-	Q0VBW4_BOVIN	1.0546
777594	IFITM3	interferon induced transmembrane protein 3	-	Q3ZBV6_BOVIN	1.0546
777597	ANG	angiogenin, ribonuclease, RNase A family, 5	ANG1|RAA1	Q2NKV1_BOVIN	1.0546
777775	TUBA4A	tubulin alpha 4a	-	TBA4A_BOVIN	5.2751
777787	FABP7	fatty acid binding protein 7	-	FABP7_BOVIN	4.3369
777789	CYSTM1	cysteine rich transmembrane module containing 1	C5orf32|C7H5orf32	CYTM1_BOVIN	2.9299
780786	PRKRIP1	PRKR interacting protein 1	-	PKRI1_BOVIN	1.0546
780787	SRA1	steroid receptor RNA activator 1	-	Q2HJF6_BOVIN	1.5233
780878	PHYHIPL	phytanoyl-CoA 2-hydroxylase interacting protein like	-	PHIPL_BOVIN	1.9921
780968	LOC780968	E3 ubiquitin-protein ligase RBX1	-	E1BL52_BOVIN	1.0546
781044	RHOU	ras homolog family member U	-	RHOU_BOVIN	1.0546
781067	JMJD1C	jumonji domain containing 1C	-	F1N685_BOVIN	1.0546
781222	TSPAN19	tetraspanin 19	-	G3N0W7_BOVIN	1.0546
781648	LAP3	leucine aminopeptidase 3	LAP-3|PEPS	AMPL_BOVIN	10.4383
781721	C16H1orf21	chromosome 16 open reading frame, human C1orf21	-	A2VDV3_BOVIN	1.5233
781942	SECTM1	secreted and transmembrane 1	-	A4IFS8_BOVIN	1.0546
782020	PTER	phosphotriesterase related	-	PTER_BOVIN	1.0546
782049	ZNF514	zinc finger protein 514	-	A8QQJ5_BOVIN	1.5233
782652	FCGR2A	Fc fragment of IgG receptor IIa	FCGR2C	A8DC37_BOVIN	1.0546
782816	TRIM44	tripartite motif containing 44	DIPB	TRI44_BOVIN	1.5233
782907	MTAP	methylthioadenosine phosphorylase	-	MTAP_BOVIN	1.0546
783000	PLEKHB2	pleckstrin homology domain containing B2	-	A4FV32_BOVIN	1.5233
783373	RAB10	RAB10, member RAS oncogene family	-	A6QLS9_BOVIN	34.9186
783645	VCL	vinculin	-	F1N789_BOVIN	9.4991
783760	EIF2B5	eukaryotic translation initiation factor 2B subunit epsilon	-	E1BPB3_BOVIN	1.0546
783869	GTF3C5	general transcription factor IIIC subunit 5	-	F1MYY8_BOVIN	1.0546
783948	RSL24D1	ribosomal L24 domain containing 1	RLP24	RLP24_BOVIN	1.0546
784123	SRRM1	serine and arginine repetitive matrix 1	-	E1BP16_BOVIN	1.0546
784133	RAP2B	RAP2B, member of RAS oncogene family	-	A4IFU2_BOVIN	4.8059
784383	SOX2	SRY-box 2	-	A2VDX8_BOVIN	1.5233
784529	BCOR	BCL6 corepressor	-	G3X8E4_BOVIN	1.0546
784844	ELOA	elongin A	TCEB3	A6QPU3_BOVIN	1.0546
785165	LUZP2	leucine zipper protein 2	-	A6QPW2_BOVIN	1.0546
785404	SH3BGRL2	SH3 domain binding glutamate rich protein like 2	-	SH3L2_BOVIN	1.9921
785423	CSNK1B	casein kinase I beta	-	KC1B_BOVIN	1.5233
785768	RANBP2	RAN binding protein 2	-	F1MXS1_BOVIN	1.5233
786098	ARRDC1	arrestin domain containing 1	-	Q0P5B0_BOVIN	8.5601
786490	EMP1	epithelial membrane protein 1	-	E1BI85_BOVIN	1.0546
786512	LOC786512	protocadherin beta-17	PCDHB6	E1BDL0_BOVIN	1.5233
786534	SNTB2	syntrophin beta 2	-	A7YWQ4_BOVIN	1.0546
786577	TTC9C	tetratricopeptide repeat domain 9C	-	TTC9C_BOVIN	1.0546
786652	PEAK1	pseudopodium enriched atypical kinase 1	-	E1B8H0_BOVIN	4.8059
786796	LOC786796	antigen WC1.1	-	E1B813_BOVIN	1.0546
786832	TMEM246	transmembrane protein 246	C8H9orf125	A6QLU2_BOVIN	1.9921
786888	PNPLA1	patatin like phospholipase domain containing 1	-	A5PJT4_BOVIN	1.0546
787067	METTL9	methyltransferase like 9	-	METL9_BOVIN	2.461
787326	GGT5	gamma-glutamyltransferase 5	GGTLA1	F1MYJ3_BOVIN	2.9299
787581	H2B	histone H2B	-	A6QQ28_BOVIN	1.0546
787607	PPP2R3A	protein phosphatase 2 regulatory subunit B''alpha	-	A6QNV9_BOVIN;E1BIU6_BOVIN	1.5233
787681	PPIE	peptidylprolyl isomerase E	-	PPIE_BOVIN	11.8474
788127	RAD50	RAD50 double strand break repair protein	-	G3X6W2_BOVIN	1.5233
788142	LOC788142	phosphodiesterase 4D interacting protein-like	-	A5PJD2_BOVIN	1.0546
788182	KRT32	keratin 32	-	A6QP90_BOVIN	1.5233
788252	ADGRL1	adhesion G protein-coupled receptor L1	LPHN1	AGRL1_BOVIN	1.5233
788566	STX1A	syntaxin 1A	-	STX1A_BOVIN;A4FV26_BOVIN	1.0546
788772	MYH2	myosin heavy chain 2	MyHC-2a	F1MRC2_BOVIN	1.9921
788909	KRT28	keratin 28	KRT10	K1C28_BOVIN	11.8474
789125	NAGLU	N-acetyl-alpha-glucosaminidase	-	A6QM01_BOVIN	1.0546
789414	CHMP1A	charged multivesicular body protein 1A	PCOLN3	Q32KR9_BOVIN	2.9299
789613	SMARCD2	SWI/SNF related, matrix associated, actin dependent regulator of chromatin, subfamily d, member 2	BAF60B	SMRD2_BOVIN	1.5233
789618	CDC42SE2	CDC42 small effector 2	-	C42S2_BOVIN	1.0546
789886	MROH6	maestro heat like repeat family member 6	C14H8orf73	F1N2L5_BOVIN	1.0546
789972	KHDRBS2	KH RNA binding domain containing, signal transduction associated 2	-	E1BP48_BOVIN	1.0546
790103	SEC14L5	SEC14 like lipid binding 5	-	E1BJN6_BOVIN	1.5233
790307	SYNGAP1	synaptic Ras GTPase activating protein 1	-	F1MBI8_BOVIN	1.0546
790878	PIR	pirin	-	A6QQH1_BOVIN	1.0546
790892	PARVG	parvin gamma	-	A4IFQ5_BOVIN	1.0546
100124501	FGD1	FYVE, RhoGEF and PH domain containing 1	-	A5D7I5_BOVIN	1.0546
100124520	GNAL	G protein subunit alpha L	-	A6QPN4_BOVIN;F1N461_BOVIN	7.152
100125222	RAVER1	ribonucleoprotein, PTB binding 1	-	A4FUZ2_BOVIN	1.0546
100125286	FAM177A1	family with sequence similarity 177 member A1	-	F177A_BOVIN	2.461
100125300	CCDC157	coiled-coil domain containing 157	-	CC157_BOVIN	1.5233
100125301	PCDHGC3	protocadherin gamma subfamily C, 3	-	A5D7F4_BOVIN;A6QP10_BOVIN	7.6213
100125318	IK	IK cytokine	-	A4FUY8_BOVIN	1.5233
100125591	IRF7	interferon regulatory factor 7	-	G3N3Q5_BOVIN;A8E4Q6_BOVIN	1.0546
100125834	STOM	stomatin	-	F1N2R1_BOVIN;A8E4P3_BOVIN	17.4876
100125880	C29H11orf68	chromosome 29 open reading frame, human C11orf68	BLES03|C11orf68	CK068_BOVIN;G3X6K1_BOVIN	1.0546
100125881	RAB8A	RAB8A, member RAS oncogene family	-	RAB8A_BOVIN	35.8625
100125882	AARSD1	alanyl-tRNA synthetase domain containing 1	-	AASD1_BOVIN;Q0IIF3_BOVIN	1.0546
100125927	PDCD6	programmed cell death 6	-	Q1LZ81_BOVIN	3.8678
100126041	COPA	coatomer protein complex subunit alpha	-	COPA_BOVIN;A0A140T856_BOVIN	1.0546
100126055	PIN4	peptidylprolyl cis/trans isomerase, NIMA-interacting 4	Par14	PIN4_BOVIN	1.9921
100126444	PCP4L1	Purkinje cell protein 4 like 1	-	PC4L1_BOVIN	1.0546
100138139	RBM12	RNA binding motif protein 12	-	F1MND5_BOVIN	1.0546
100138330	TCEAL7	transcription elongation factor A like 7	-	G3MXF2_BOVIN	1.0546
100138339	SH2D7	SH2 domain containing 7	-	G3MZ61_BOVIN	2.461
100139074	PDAP1	PDGFA associated protein 1	-	F1MNS8_BOVIN	1.0546
100139105	RAB3D	RAB3D, member RAS oncogene family	-	E1BNX1_BOVIN	27.8447
100139910	PRKAR2A	protein kinase cAMP-dependent type II regulatory subunit alpha	-	KAP2_BOVIN	7.152
100140149	HBA1	hemoglobin, alpha 1	-	HBA_BOVIN;A0A1K0FUD3_BOVIN	1.9921
100140276	KDM6B	lysine demethylase 6B	-	G3N346_BOVIN	1.5233
100141266	LOC100141266	tubulin alpha-1C chain-like	-	F1MNF8_BOVIN	6.6827
100271720	F8	coagulation factor VIII	-	B9X245_BOVIN;G5E5W1_BOVIN	1.5233
100271834	C27H8orf48	chromosome 27 C8orf48 homolog	-	G3N1H0_BOVIN	1.0546
100294795	TULP4	tubby like protein 4	-	E1BH25_BOVIN	1.0546
100294979	ARF6	ADP ribosylation factor 6	-	G3N3N1_BOVIN	5.2751
100295221	LOC100295221	histone H2B type 1	-	H2B1_BOVIN	1.0546
100295712	LOC100295712	tubulin alpha-3 chain	-	F2Z4K0_BOVIN	5.2751
100295780	HOXD1	homeobox D1	-	E1B7N3_BOVIN	1.0546
100295973	TUBB2A	tubulin beta 2A class IIa	-	E1BJB1_BOVIN	5.7442
100296883	IGBP1	immunoglobulin binding protein 1	-	A7YY24_BOVIN	1.0546
100297344	CALM2	calmodulin 2	-	CALM_BOVIN	1.9921
100297725	LOC100297725	H3 histone, family 3A-like	-	G3MYD7_BOVIN	1.0546
100297753	TPC3	two pore channel 3	-	C4IXV8_BOVIN	1.0546
100297758	HIST2H2AA4	histone cluster 2, H2aa4	-	F2Z4I6_BOVIN	5.2751
100298754	DNAH5	dynein axonemal heavy chain 5	-	E1BMG2_BOVIN	1.0546
100298939	HRAS	HRas proto-oncogene, GTPase	H-Ras	G3MXH2_BOVIN	9.9687
100300124	SCUBE3	signal peptide, CUB domain and EGF like domain containing 3	-	E1BJX6_BOVIN	1.5233
100301161	KRT1	keratin 1	-	G3N0V2_BOVIN	42.4751
100301293	BHLHA9	basic helix-loop-helix family member a9	-	G3N0S4_BOVIN	1.0546
100302388	SMIM5	small integral membrane protein 5	C19H17orf109	SMIM5_BOVIN	1.9921
100336730	MEF2D	myocyte enhancer factor 2D	-	F1CYZ1_BOVIN	1.0546
100847343	EXOSC7	exosome component 7	-	E1BEW6_BOVIN	1.0546
100847396	PHF6	PHD finger protein 6	-	PHF6_BOVIN	1.0546
100847542	LOC100847542	haloacid dehalogenase-like hydrolase domain-containing protein 2	-	HDHD2_BOVIN	3.8678
100848732	FSBP	fibrinogen silencer binding protein	-	E1BJC3_BOVIN	1.0546
100850276	LOC100850276	NKG2D ligand 3-like	-	A6QQ36_BOVIN;Q09YL8_BOVIN	1.9921
101902172	LOC101902172	dynein light chain 1, cytoplasmic-like	-	F1ME41_BOVIN	1.0546
101904203	C6H4orf54	chromosome 6 C4orf54 homolog	-	G3MXS3_BOVIN	1.0546
101905447	LOC101905447	dynein light chain 1, cytoplasmic	-	E1B7A3_BOVIN	1.0546
101905534	DENR	density regulated re-initiation and release factor	-	DENR_BOVIN	1.0546
101907544	LOC101907544	tetratricopeptide repeat protein 9C-like	-	E1BJN0_BOVIN	1.0546
104968446	LOC104968446	histone H2A type 1	-	H2A1_BOVIN	5.2751
104968462	SLC10A5	solute carrier family 10 member 5	-	F1MLK5_BOVIN	3.8678
104968964	LOC104968964	guanine nucleotide-binding protein G(I)/G(S)/G(O) subunit gamma-5	-	G3MYD3_BOVIN	1.9921
104975684	LOC104975684	histone H2A type 1	-	G8JL00_BOVIN	4.8059
107131160	LOC107131160	AP-1 complex subunit beta-1	-	AP1B1_BOVIN	9.0296
107131166	LOC107131166	cathelicidin-1	-	CTHL1_BOVIN	1.0546
107131246	SUMO2	small ubiquitin-like modifier 2	-	SUMO2_BOVIN	1.0546
107131287	LOC107131287	solute carrier family 2, facilitated glucose transporter member 5-like	-	G8JKW8_BOVIN	1.0546
107131385	LOC107131385	histone H2B type 2-E-like	-	G3N1F3_BOVIN	1.0546
107131748	BTN1A1	butyrophilin subfamily 1 member A1	-	BT1A1_BOVIN	496.464
107131750	LOC107131750	histone H3.1	-	H31_BOVIN	1.0546
107132619	LOC107132619	histone H2B type 1-like	-	G3N1C9_BOVIN	1.0546
107133263	LOC107133263	histone H2B type 1-L-like	-	G5E6I9_BOVIN	1.0546

## Sheet: BM
Supplementary Table S1: List of proteins identified in buffalo milk EVs
Entrez ID	Symbol	Description	Synonym	UniProtID	NSpC
280677	C3	complement C3	-	CO3_BOVIN	50.3697
280691	H4	histone H4	-	H4_BOVIN	11.5497
280699	SERPINA1	serpin family A member 1	PI	A1AT_BOVIN	11.5497
280701	PPA1	pyrophosphatase (inorganic) 1	PP	IPYR_BOVIN	12.308
280705	TF	transferrin	-	TRFE_BOVIN	5.4875
280710	TNK2	tyrosine kinase non receptor 2	ACK|ACK1	ACK1_BOVIN	1.7024
280712	ADA	adenosine deaminase	-	ADA_BOVIN	1.7024
280715	AK1	adenylate kinase 1	-	KAD1_BOVIN	2.4592
280716	AK2	adenylate kinase 2	-	KAD2_BOVIN	1.7024
280717	ALB	albumin	-	ALBU_BOVIN;A0A140T897_BOVIN	160.841
280726	ASS1	argininosuccinate synthase 1	ASS|CN	ASSY_BOVIN	2.4592
280733	BGN	biglycan	-	PGS1_BOVIN	5.4875
280740	CA2	carbonic anhydrase II	-	CAH2_BOVIN	3.2161
280746	CD9	CD9 molecule	-	CD9_BOVIN	7.76
280750	CLU	clusterin	gpIII	CLUS_BOVIN	13.825
280752	CNP	2',3'-cyclic nucleotide 3' phosphodiesterase	-	CN37_BOVIN	20.6568
280792	FGG	fibrinogen gamma chain	-	FIBG_BOVIN;Q3SZZ9_BOVIN	1.7024
280808	GPI	glucose-6-phosphate isomerase	-	G6PI_BOVIN	5.4875
280813	HBB	hemoglobin, beta	GLNA1	HBB_BOVIN;D4QBB4_BOVIN	5.4875
280821	JCHAIN	joining chain of multimeric IgA and IgM	IGJ	Q3SYR8_BOVIN	3.2161
280838	PAEP	progestagen-associated endometrial protein	BLG|LGB	LACB_BOVIN;G5E5H7_BOVIN	93.3438
280843	LPL	lipoprotein lipase	-	LIPL_BOVIN	19.1378
280844	LPO	lactoperoxidase	-	PERL_BOVIN	13.825
280846	LTF	lactotransferrin	Lf	TRFL_BOVIN;B9VPZ5_BOVIN	47.3141
280851	CD46	CD46 molecule	MCP	MCP_BOVIN;F6K7J0_BOVIN;A6QNU3_BOVIN;F6K7I9_BOVIN;F6K7I8_BOVIN;F6K7I7_BOVIN;F6K7J2_BOVIN	6.2449
280855	MET	MET proto-oncogene, receptor tyrosine kinase	HGFR|c-met	MET_BOVIN	2.4592
280858	MIF	macrophage migration inhibitory factor	-	MIF_BOVIN;A0A0F7RPX0_BOVIN	4.7303
280939	TEK	TEK receptor tyrosine kinase	-	TIE2_BOVIN	2.4592
280941	TIE1	tyrosine kinase with immunoglobulin like and EGF like domains 1	TIE	TIE1_BOVIN	2.4592
280950	TXN	thioredoxin	-	THIO_BOVIN	3.9731
280960	XDH	xanthine dehydrogenase	XOR	XDH_BOVIN	376.185
280977	ACP1	acid phosphatase 1	-	PPAC_BOVIN	3.2161
280979	ACTB	actin beta	-	ACTB_BOVIN	83.3349
280981	PLIN2	perilipin 2	ADFP	PLIN2_BOVIN;F1MHI1_BOVIN	153.037
280988	AHSG	alpha 2-HS glycoprotein	-	FETUA_BOVIN;B0JYN6_BOVIN	9.2756
280993	ALPI	alkaline phosphatase, intestinal	IAP	F1N2M5_BOVIN	1.7024
280994	ALPL	alkaline phosphatase, liver/bone/kidney	TNS-AP	PPBT_BOVIN	20.6568
281004	APOE	apolipoprotein E	-	APOE_BOVIN	9.2756
281017	ATRN	attractin	-	Q8MJ16_BOVIN	3.9731
281023	AP3D1	adaptor related protein complex 3 delta 1 subunit	BLVR	AP3D1_BOVIN	1.7024
281037	CATHL3	cathelicidin antimicrobial peptide	BAC7|CAMP|PR-59|PR59	CTHL3_BOVIN	1.7024
281048	CD14	CD14 molecule	-	CD14_BOVIN;A6QNL0_BOVIN	7.76
281052	CD36	CD36 molecule	GPIIIB|GPIV|PAS-4	CD36_BOVIN	189.036
281061	CDK1	cyclin dependent kinase 1	CDC2	CDK1_BOVIN	1.7024
281066	CDK5	cyclin dependent kinase 5	-	CDK5_BOVIN	1.7024
281068	CGN1	conglutinin	BC	CONG_BOVIN	3.9731
281078	CLTA	clathrin light chain A	CLTA2	CLCA_BOVIN	1.7024
281080	CLTC	clathrin heavy chain	-	CLH1_BOVIN	3.2161
281093	CRYZ	crystallin zeta	-	QOR_BOVIN	4.7303
281108	CTSV	cathepsin V	CTSL|CTSL1|CTSL2	CATL1_BOVIN	1.7024
281131	DSG1	desmoglein 1	-	DSG1_BOVIN	1.7024
281138	EEF2	eukaryotic translation elongation factor 2	EF-2	EF2_BOVIN	31.3028
281141	ENO1	enolase 1	-	ENOA_BOVIN	16.8602
281144	EPOR	erythropoietin receptor	-	F1MEQ7_BOVIN	1.7024
281152	FASN	fatty acid synthase	-	FAS_BOVIN	114.969
281154	FBN1	fibrillin 1	-	FBN1_BOVIN	2.4592
281156	FDPS	farnesyl diphosphate synthase	-	FPPS_BOVIN	3.9731
281169	FNTA	farnesyltransferase, CAAX box, alpha	-	FNTA_BOVIN;F1N081_BOVIN	1.7024
281173	FTH1	ferritin heavy chain 1	-	FRIH_BOVIN	1.7024
281181	GAPDH	glyceraldehyde-3-phosphate dehydrogenase	GAPD	G3P_BOVIN	3.9731
281188	GDI1	GDP dissociation inhibitor 1	-	GDIA_BOVIN	32.0641
281189	GFAP	glial fibrillary acidic protein	-	GFAP_BOVIN	7.0024
281199	GLUL	glutamate-ammonia ligase	-	GLNA_BOVIN	3.9731
281201	GNB1	G protein subunit beta 1	-	GBB1_BOVIN	26.7375
281202	GNB2	G protein subunit beta 2	-	GBB2_BOVIN	23.6962
281206	GOT1	glutamic-oxaloacetic transaminase 1	cAspAT|cCAT	AATC_BOVIN	1.7024
281209	GPX1	glutathione peroxidase 1	-	GPX1_BOVIN	3.2161
281225	UBE2K	ubiquitin conjugating enzyme E2 K	E2-25K|HIP2|HYPG|LIG	UBE2K_BOVIN	3.9731
281229	HPRT1	hypoxanthine phosphoribosyltransferase 1	HGPRT|HPRT	HPRT_BOVIN	3.2161
281235	IDH1	isocitrate dehydrogenase (NADP(+)) 1, cytosolic	-	IDHC_BOVIN;A0A140T8A5_BOVIN	38.1585
281259	DNAJC12	DnaJ heat shock protein family (Hsp40) member C12	JDP1	DJC12_BOVIN	3.2161
281268	KRT5	keratin 5	-	K2C5_BOVIN	55.7214
281269	KRT8	keratin 8	KRT2-8	K2C8_BOVIN	6.2449
281274	LDHA	lactate dehydrogenase A	-	LDHA_BOVIN	2.4592
281275	LDHB	lactate dehydrogenase B	-	LDHB_BOVIN	11.5497
281278	ADGRL2	adhesion G protein-coupled receptor L2	LEC2|LPHN2	AGRL2_BOVIN	10.0335
281287	LYZ1	lysozyme 1	-	LYSM_BOVIN	1.7024
281312	MSRA	methionine sulfoxide reductase A	-	MSRA_BOVIN	4.7303
281333	MUC1	mucin 1, cell surface associated	mucin	MUC1_BOVIN	25.977
281337	MYH1	myosin heavy chain 1	-	MYH1_BOVIN	1.7024
281339	MYH8	myosin heavy chain 8	MHC 67	F1N775_BOVIN	2.4592
281341	MYL6	myosin light chain 6	-	MYL6_BOVIN	2.4592
281363	NT5E	5'-nucleotidase ecto	-	5NTD_BOVIN	49.6056
281370	UBB	ubiquitin B	-	UBB_BOVIN	55.7214
281373	P4HB	prolyl 4-hydroxylase subunit beta	PDI	PDIA1_BOVIN	6.2449
281385	PDYN	prodynorphin	-	PDYN_BOVIN;E1BDY2_BOVIN	1.7024
281401	PIGR	polymeric immunoglobulin receptor	-	PIGR_BOVIN	12.308
281418	PPIA	peptidylprolyl isomerase A	-	PPIA_BOVIN;Q864S5_BOVIN	41.2085
281419	PPIB	peptidylprolyl isomerase B	-	PPIB_BOVIN	2.4592
281427	PRNP	prion protein	AltPrP|PrP	APRIO_BOVIN;PRIO_BOVIN;A6YK35_BOVIN	3.9731
281440	RAC1	Rac family small GTPase 1	-	RAC1_BOVIN	16.8602
281474	SAA3	serum amyloid A 3	-	Q8SQ28_BOVIN	3.9731
281476	SARS	seryl-tRNA synthetase	-	SYSC_BOVIN	3.9731
281482	DHRS3	dehydrogenase/reductase 3	SDR1|retSDR1	DHRS3_BOVIN	2.4592
281495	SOD1	superoxide dismutase 1	SOD1L1	SODC_BOVIN	32.8255
281499	SPP1	secreted phosphoprotein 1	OPN|OST	OSTP_BOVIN;A0A0M3T9B6_BOVIN	1.7024
281518	TCN2	transcobalamin 2	-	TCO2_BOVIN	7.0024
281530	THBS1	thrombospondin 1	THBS	TSP1_BOVIN	7.76
281534	TLR2	toll like receptor 2	-	TLR2_BOVIN;F1N720_BOVIN;A0A0P0QLR2_BOVIN	16.1012
281536	TLR4	toll like receptor 4	-	TLR4_BOVIN	3.2161
281543	TPI1	triosephosphate isomerase 1	-	TPIS_BOVIN	9.2756
281544	TPM1	tropomyosin 1	-	TPM1_BOVIN	1.7024
281555	TUBB2B	tubulin, beta 2B class IIb	-	TBB2B_BOVIN	5.4875
281565	UGP2	UDP-glucose pyrophosphorylase 2	-	UGPA_BOVIN	5.4875
281574	EZR	ezrin	VIL2	EZRI_BOVIN	99.5129
281576	WARS	tryptophanyl-tRNA synthetase	-	SYWC_BOVIN	7.76
281581	YARS	tyrosyl-tRNA synthetase	tyrS	SYYC_BOVIN	3.2161
281589	ABCF1	ATP binding cassette subfamily F member 1	-	E1BGH0_BOVIN	2.4592
281590	ACACA	acetyl-CoA carboxylase alpha	ACC1|ACCA	ACACA_BOVIN;E1BGH6_BOVIN	1.7024
281592	ACTA1	actin, alpha 1, skeletal muscle	-	ACTS_BOVIN	50.3697
281595	ACTG2	actin, gamma 2, smooth muscle, enteric	-	ACTH_BOVIN	50.3697
281597	ACTR3	ARP3 actin related protein 3 homolog	-	ARP3_BOVIN	1.7024
281609	AIPL1	aryl hydrocarbon receptor interacting protein like 1	-	AIPL1_BOVIN	3.2161
281614	ALCAM	activated leukocyte cell adhesion molecule	-	CD166_BOVIN;F1MHN8_BOVIN	3.2161
281615	ALDH1A1	aldehyde dehydrogenase 1 family member A1	ALDH1	AL1A1_BOVIN	10.7916
281625	ANXA4	annexin A4	-	ANXA4_BOVIN	16.1012
281631	APOA1	apolipoprotein A1	-	APOA1_BOVIN;V6F9A2_BOVIN	9.2756
281637	ARRB1	arrestin beta 1	-	ARRB1_BOVIN	4.7303
281645	BFSP2	beaded filament structural protein 2	-	BFSP2_BOVIN	1.7024
281717	HAPLN1	hyaluronan and proteoglycan link protein 1	CRTL1|LP	HPLN1_BOVIN	1.7024
281719	CRYAB	crystallin alpha B	-	CRYAB_BOVIN;V6F832_BOVIN	2.4592
281725	CRYL1	crystallin lambda 1	-	CRYL1_BOVIN	3.2161
281728	CSN3	casein kappa	CSN10|CSN3K|CSNK	CASK_BOVIN	94.8854
281730	CTBP2	C-terminal binding protein 2	-	CTBP2_BOVIN;F1N053_BOVIN	2.4592
281733	CXADR	CXADR, Ig-like cell adhesion molecule	-	CXAR_BOVIN	3.2161
281751	EIF4E	eukaryotic translation initiation factor 4E	-	IF4E_BOVIN	1.7024
281758	FABP3	fatty acid binding protein 3	FABP|FABP-3|H-FABP	FABPH_BOVIN	173.353
281768	FGFR1	fibroblast growth factor receptor 1	-	A4IFL5_BOVIN	1.7024
281770	FOXL2	forkhead box L2	-	FOXL2_BOVIN	1.7024
281781	B4GALT1	beta-1,4-galactosyltransferase 1	GGTB2	B4GT1_BOVIN	5.4875
281788	GNA11	G protein subunit alpha 11	-	GNA11_BOVIN	7.76
281789	GNA14	G protein subunit alpha 14	-	GNA14_BOVIN	3.2161
281790	GNAI1	G protein subunit alpha i1	-	GNAI1_BOVIN	16.1012
281791	GNAI2	G protein subunit alpha i2	-	A7MBH9_BOVIN	19.1378
281792	GNAO1	G protein subunit alpha o1	-	GNAO_BOVIN	16.8602
281793	GNAS	GNAS complex locus	GNAS1|NESP55|SCG6	GNAS2_BOVIN;GNAS3_BOVIN	20.6568
281794	GNAT1	G protein subunit alpha transducin 1	-	GNAT1_BOVIN	7.76
281795	GNAT2	G protein subunit alpha transducin 2	-	GNAT2_BOVIN	7.76
281803	PDIA3	protein disulfide isomerase family A member 3	GRP58	A5D7E8_BOVIN	4.7303
281812	FGFBP1	fibroblast growth factor binding protein 1	FGFBP	FGFP1_BOVIN	1.7024
281817	HINT3	histidine triad nucleotide binding protein 3	-	HINT3_BOVIN	5.4875
281827	HSPA2	heat shock protein family A (Hsp70) member 2	HSPA3	HSP72_BOVIN	15.3424
281831	HSPA8	heat shock protein family A (Hsp70) member 8	HSPA10|Hsc70	HSP7C_BOVIN	67.2087
281832	HSP90AA1	heat shock protein 90 alpha family class A member 1	HSPCA	HS90A_BOVIN	13.0664
281838	HYAL2	hyaluronoglucosaminidase 2	-	HYAL2_BOVIN	1.7024
281840	ICAM3	intercellular adhesion molecule 3	-	ICAM3_BOVIN	7.76
281849	IGF2R	insulin like growth factor 2 receptor	CI-MPR|CIMPR	MPRI_BOVIN	4.7303
281862	IL2RG	interleukin 2 receptor subunit gamma	-	IL2RG_BOVIN	1.7024
281865	IMPA1	inositol monophosphatase 1	-	IMPA1_BOVIN	3.9731
281871	ISG15	ISG15 ubiquitin-like modifier	-	ISG15_BOVIN	1.7024
281875	ITGAV	integrin subunit alpha V	-	ITAV_BOVIN;F1N1A9_BOVIN	2.4592
281876	ITGB1	integrin subunit beta 1	-	ITB1_BOVIN;A0A140T8D2_BOVIN	1.7024
281884	KCNQ3	potassium voltage-gated channel subfamily Q member 3	-	KCNQ3_BOVIN	3.2161
281888	KRT10	keratin 10	-	K1C10_BOVIN	54.1918
281889	KRT17	keratin 17	-	K1C17_BOVIN;A0A140T867_BOVIN	25.2166
281894	LALBA	lactalbumin alpha	a-LACTA|alfaLA	LALBA_BOVIN;B6V3I5_BOVIN	12.308
281904	LOXL4	lysyl oxidase like 4	-	LOXL4_BOVIN	6.2449
281913	MFGE8	milk fat globule-EGF factor 8 protein	-	MFGM_BOVIN;F1MXX6_BOVIN	245.103
281937	MYO1C	myosin IC	MMIb	MYO1C_BOVIN	10.7916
281961	OSTF1	osteoclast stimulating factor 1	-	OSTF1_BOVIN	3.9731
281977	PDE6G	phosphodiesterase 6G	-	CNRG_BOVIN	2.4592
281994	PPM1A	protein phosphatase, Mg2+/Mn2+ dependent 1A	PP2C-alpha	PPM1A_BOVIN	7.0024
281995	PPM1B	protein phosphatase, Mg2+/Mn2+ dependent 1B	-	PPM1B_BOVIN	3.9731
281999	PRDX4	peroxiredoxin 4	-	PRDX4_BOVIN	4.7303
282005	PROCR	protein C receptor	EPCR	EPCR_BOVIN	4.7303
282006	PROS1	protein S	-	PROS_BOVIN	1.7024
282029	RAB3A	RAB3A, member RAS oncogene family	-	RAB3A_BOVIN	34.3486
282030	RAB3B	RAB3B, member RAS oncogene family	-	RAB3B_BOVIN	24.4564
282031	RAP1A	RAP1A, member of RAS oncogene family	-	RAP1A_BOVIN	30.5416
282050	RPS14	ribosomal protein S14	-	Q3T076_BOVIN	1.7024
282088	TACR2	tachykinin receptor 2	-	NK2R_BOVIN;Q1LZC7_BOVIN	2.4592
282101	TRPC2	transient receptor potential channel 2	-	E1BMQ7_BOVIN	1.7024
282116	VAMP2	vesicle associated membrane protein 2	-	VAMP2_BOVIN	2.4592
282120	VDAC2	voltage dependent anion channel 2	-	VDAC2_BOVIN	2.4592
282125	YWHAE	tyrosine 3-monooxygenase/tryptophan 5-monooxygenase activation protein epsilon	-	1433E_BOVIN	16.1012
282126	YWHAH	tyrosine 3-monooxygenase/tryptophan 5-monooxygenase activation protein eta	-	1433F_BOVIN	7.0024
282132	ADAM10	ADAM metallopeptidase domain 10	ADAM 10	ADA10_BOVIN	7.0024
282138	AKR1C4	aldo-keto reductase family 1, member C4 (chlordecone reductase; 3-alpha hydroxysteroid dehydrogenase, type I; dihydrodiol dehydrogenase 4)	AKR1C1	DDBX_BOVIN	3.2161
282139	ALOX15	arachidonate 15-lipoxygenase	15-LOX|ALOX12	LOX15_BOVIN	9.2756
282142	ANXA11	annexin A11	-	ANX11_BOVIN	11.5497
282146	ATP2B4	ATPase plasma membrane Ca2+ transporting 4	PMCA4	AT2B4_BOVIN	10.7916
282148	ATP6V0D1	ATPase H+ transporting V0 subunit d1	ATP6D|ATP6DV	VA0D1_BOVIN	2.4592
282166	CATHL4	cathelicidin 4	-	CTHL4_BOVIN	1.7024
282167	CATHL5	cathelicidin 5	-	CTHL5_BOVIN	2.4592
282179	CHRNB1	cholinergic receptor nicotinic beta 1 subunit	-	ACHB_BOVIN	1.7024
282181	CHRNB4	cholinergic receptor nicotinic beta 4 subunit	-	ACHB4_BOVIN	2.4592
282187	COL1A1	collagen type I alpha 1 chain	-	CO1A1_BOVIN	2.4592
282208	CSN1S1	casein alpha s1	CSN1	CASA1_BOVIN	128.92
282209	CSN1S2	casein alpha-S2	-	CASA2_BOVIN	35.1104
282216	DNAJC5	DnaJ heat shock protein family (Hsp40) member C5	-	DNJC5_BOVIN	3.9731
282220	EEF1A1	eukaryotic translation elongation factor 1 alpha 1	EF-1-alpha-1|EF-Tu|eEF1A-1	EF1A1_BOVIN	25.2166
282224	ETAA1	ETAA1, ATR kinase activator	ETAA16	ETAA1_BOVIN	1.7024
282248	HCRTR1	hypocretin receptor 1	-	OX1R_BOVIN	1.7024
282254	HSPA1A	heat shock 70kDa protein 1A	HSP70|HSP70-1|HSP70-2|HSPA1|HSPA1B|HSPA2	HS71A_BOVIN;HS71B_BOVIN	26.7375
282261	IGFBP3	insulin like growth factor binding protein 3	IGFBP-3	IBP3_BOVIN;I6XXP7_BOVIN	1.7024
282318	PPP1CC	protein phosphatase 1 catalytic subunit gamma	-	PP1G_BOVIN	3.9731
282320	PPP2CA	protein phosphatase 2 catalytic subunit alpha	-	PP2AA_BOVIN	1.7024
282322	PRKACA	protein kinase cAMP-activated catalytic subunit alpha	-	KAPCA_BOVIN	1.7024
282323	PRKACB	protein kinase cAMP-activated catalytic subunit beta	-	KAPCB_BOVIN;E1BEN2_BOVIN	1.7024
282353	SLC1A1	solute carrier family 1 member 1	-	EAA3_BOVIN	2.4592
282356	SLC2A1	solute carrier family 2 member 1	-	GTR1_BOVIN	2.4592
282367	SLC6A8	solute carrier family 6 member 8	-	SC6A8_BOVIN	10.7916
282369	SLC7A5	solute carrier family 7 member 5	-	Q9TU26_BOVIN	2.4592
282378	STXBP1	syntaxin binding protein 1	Unc18-1	STXB1_BOVIN;F6R0H3_BOVIN	10.0335
282379	TAGLN2	transgelin 2	-	TAGL2_BOVIN	3.9731
282382	TGFBR1	transforming growth factor beta receptor 1	-	TGFR1_BOVIN	2.4592
282388	TXNRD1	thioredoxin reductase 1	-	TRXR1_BOVIN	3.2161
282430	GLYCAM1	glycosylation-dependent cell adhesion molecule 1	PP3	GLCM1_BOVIN	6.2449
282438	PRDX6	peroxiredoxin 6	AOP2	PRDX6_BOVIN	4.7303
282446	IDH3A	isocitrate dehydrogenase 3 (NAD(+)) alpha	BG1	IDH3A_BOVIN	1.7024
282463	PRKAR2B	protein kinase cAMP-dependent type II regulatory subunit beta	-	KAP3_BOVIN	1.7024
282472	SLCO1A2	solute carrier organic anion transporter family member 1A2	SLC21A3	A2VDW7_BOVIN;Q95KY9_BOVIN	1.7024
282479	SLC25A5	solute carrier family 25 member 5	-	ADT2_BOVIN	1.7024
282480	SLC25A6	solute carrier family 25 member 6	ANT3	ADT3_BOVIN	1.7024
282483	SLC34A1	solute carrier family 34 member 1	-	A7YY70_BOVIN	7.0024
282484	SLC34A2	solute carrier family 34 member 2	-	NPT2B_BOVIN;F1N6D4_BOVIN	90.262
282514	PAFAH1B2	platelet activating factor acetylhydrolase 1b catalytic subunit 2	-	PA1B2_BOVIN;V6F7P3_BOVIN	2.4592
282515	PAFAH1B3	platelet activating factor acetylhydrolase 1b catalytic subunit 3	-	PA1B3_BOVIN	3.2161
282573	KCNMA1	potassium calcium-activated channel subfamily M alpha 1	-	KCMA1_BOVIN	2.4592
282578	ATP5F1A	ATP synthase F1 subunit alpha	ATP5A1	ATPA_BOVIN	1.7024
282601	ARF2	ADP-ribosylation factor 2	-	ARF2_BOVIN	19.8973
282609	DGAT1	diacylglycerol O-acyltransferase 1	ARAT	DGAT1_BOVIN	1.7024
282646	HSP90B1	heat shock protein 90 beta family member 1	TRA1	ENPL_BOVIN	3.2161
282659	SSPO	SCO-spondin	-	SSPO_BOVIN	1.7024
282661	CD47	CD47 molecule	IAP	Q08DW0_BOVIN	12.308
282684	CSNK1A1	casein kinase 1 alpha 1	-	KC1A_BOVIN;Q32LI4_BOVIN	6.2449
282689	ANXA2	annexin A2	-	ANXA2_BOVIN	19.1378
282705	PSEN1	presenilin 1	-	PSN1_BOVIN;A7MBA9_BOVIN	2.4592
282714	MYH7	myosin heavy chain 7	-	MYH7_BOVIN	3.2161
282858	RAB27B	RAB27B, member RAS oncogene family	-	RB27B_BOVIN	1.7024
282884	RPL9	ribosomal protein L9	-	RL9_BOVIN	1.7024
282885	PRDX5	peroxiredoxin 5	Prx V	PRDX5_BOVIN	7.76
286770	DNAJC3	DnaJ heat shock protein family (Hsp40) member C3	-	DNJC3_BOVIN	3.2161
286793	PRDX2	peroxiredoxin 2	-	PRDX2_BOVIN	4.7303
286803	UBE2V2	ubiquitin conjugating enzyme E2 V2	DDVIT1	UB2V2_BOVIN	7.0024
286804	SERPINA3-1	serpin peptidase inhibitor, clade A (alpha-1 antiproteinase, antitrypsin), member 3	SERPINA3	SPA31_BOVIN	2.4592
286809	GPX4	glutathione peroxidase 4	PHGPx	GPX4_BOVIN	6.2449
286811	EIF6	eukaryotic translation initiation factor 6	ITGB4BP	IF6_BOVIN	1.7024
286818	PREP	prolyl endopeptidase	-	PPCE_BOVIN	2.4592
286819	EIF4A2	eukaryotic translation initiation factor 4A2	-	IF4A2_BOVIN	4.7303
286823	CLIC4	chloride intracellular channel 4	p64H1	CLIC4_BOVIN	11.5497
286839	RPS27A	ribosomal protein S27a	-	RS27A_BOVIN	55.7214
286850	GNG12	G protein subunit gamma 12	-	GBG12_BOVIN	6.2449
286854	SERPINB6	serpin peptidase inhibitor, clade B (ovalbumin), member 6	-	SPB6_BOVIN	7.0024
286861	FTL	ferritin light chain	-	FRIL_BOVIN	3.2161
286862	YWHAG	tyrosine 3-monooxygenase/tryptophan 5-monooxygenase activation protein gamma	-	A7Z057_BOVIN	7.0024
286863	YWHAB	tyrosine 3-monooxygenase/tryptophan 5-monooxygenase activation protein beta	-	1433B_BOVIN;A0A140T894_BOVIN	8.5177
286868	RPLP0	ribosomal protein lateral stalk subunit P0	ARBP	RLA0_BOVIN	1.7024
286869	CHI3L1	chitinase 3-like 1 (cartilage glycoprotein-39)	CGP-39|CLP-1|GP-39|SPC-40|SPS-40|YKL-40	CH3L1_BOVIN	4.7303
286870	EIF4G2	eukaryotic translation initiation factor 4 gamma 2	-	IF4G2_BOVIN	2.4592
286873	RPS4Y1	ribosomal protein S4, Y-linked 1	RPS4	A2VE06_BOVIN	1.7024
286876	CFDP2	craniofacial development protein 2	bcnt|p97	CFDP2_BOVIN	3.9731
287016	H2AFZ	H2A histone family, member Z	-	H2AZ_BOVIN	4.7303
287018	GNG5	G protein subunit gamma 5	-	GBG5_BOVIN	2.4592
287019	PFKFB2	6-phosphofructo-2-kinase/fructose-2,6-biphosphatase 2	-	F262_BOVIN;A6QL99_BOVIN	1.7024
287022	YWHAZ	tyrosine 3-monooxygenase/tryptophan 5-monooxygenase activation protein zeta	-	1433Z_BOVIN	11.5497
317651	CATHL6	cathelicidin 6	-	CTHL6_BOVIN	2.4592
317655	MYH10	myosin heavy chain 10	-	MYH10_BOVIN	3.2161
317656	PCTP	phosphatidylcholine transfer protein	-	PPCT_BOVIN	3.2161
317663	CYB561	cytochrome b561	-	CY561_BOVIN;A0A140T8A6_BOVIN	5.4875
317696	FGFR4	fibroblast growth factor receptor 4	-	F1MN51_BOVIN	1.7024
317697	ITPR1	inositol 1,4,5-trisphosphate receptor type 1	-	ITPR1_BOVIN	1.7024
317748	AKR1B1	aldo-keto reductase family 1, member B1 (aldose reductase)	-	Q5E962_BOVIN	2.4592
319095	ADCYAP1R1	ADCYAP receptor type I	PACAPR	PACR_BOVIN	2.4592
326580	VAPB	VAMP associated protein B and C	-	VAPB_BOVIN	2.4592
326583	UBE2D3	ubiquitin conjugating enzyme E2 D3	UBE2D3P	UB2D3_BOVIN	1.7024
326599	TPT1	tumor protein, translationally-controlled 1	TCTP	TCTP_BOVIN;M5FK91_BOVIN	6.2449
326601	H3F3A	H3 histone, family 3A	-	H33_BOVIN	3.2161
326602	RPS18	ribosomal protein S18	-	RS18_BOVIN	1.7024
327662	ANXA1	annexin A1	p35	ANXA1_BOVIN	12.308
327666	SIRPA	signal regulatory protein alpha	MYD-1|PTPNS1	SHPS1_BOVIN	13.0664
327669	IDH2	isocitrate dehydrogenase (NADP(+)) 2, mitochondrial	-	IDHP_BOVIN	1.7024
327670	NDUFA6	NADH:ubiquinone oxidoreductase subunit A6	B14	NDUA6_BOVIN	1.7024
327671	RAC2	Rac family small GTPase 2	-	RAC2_BOVIN;B0JYN9_BOVIN	9.2756
327675	ATP5F1B	ATP synthase F1 subunit beta	ATP5B	ATPB_BOVIN	3.2161
327678	GLTP	glycolipid transfer protein	-	GLTP_BOVIN	3.9731
327682	RACK1	receptor for activated C kinase 1	GNB2L1	RACK1_BOVIN	1.7024
327685	ANXA6	annexin A6	-	ANXA6_BOVIN	23.6962
327693	HINT1	histidine triad nucleotide binding protein 1	-	HINT1_BOVIN	3.2161
327694	EIF2S1	eukaryotic translation initiation factor 2 subunit alpha	-	IF2A_BOVIN	1.7024
327708	RAP1B	RAP1B, member of RAS oncogene family	-	RAP1B_BOVIN	34.3486
327709	GSTM1	glutathione S-transferase M1	-	GSTM1_BOVIN	8.5177
337888	RPS15A	ribosomal protein S15a	-	RS15A_BOVIN	2.4592
337919	MUC15	mucin 15, cell surface associated	-	MUC15_BOVIN;E1BGW1_BOVIN;G5E6S0_BOVIN	26.7375
337925	SLC8A1	solute carrier family 8 member A1	NCX1	NAC1_BOVIN;A8E655_BOVIN;F1MC36_BOVIN	6.2449
338033	TNFRSF1B	TNF receptor superfamily member 1B	TNF-RII/TNFRSF1B	Q3MHI9_BOVIN	1.7024
338049	RHOA	ras homolog family member A	ARHA	RHOA_BOVIN	50.3697
338052	CAPZB	capping actin protein of muscle Z-line beta subunit	-	CAPZB_BOVIN	5.4875
338054	ARHGDIA	Rho GDP dissociation inhibitor alpha	-	GDIR1_BOVIN	22.1763
338058	ARF1	ADP ribosylation factor 1	-	ARF1_BOVIN	22.9362
338066	ADGRE5	adhesion G protein-coupled receptor E5	CD97	CD97_BOVIN;F1MCN3_BOVIN	4.7303
338068	ACVR1	activin A receptor type 1	ACVR1A|ActR-IA	A2VDM5_BOVIN	1.7024
338074	AOX1	aldehyde oxidase 1	-	AOXA_BOVIN	3.9731
338100	RAB3C	RAB3C, member RAS oncogene family	-	RAB3C_BOVIN	30.5416
338419	SCGB1D	secretoglobin, family 1D, member 2	LppAB|SCGB1D2	SG1D_BOVIN	1.7024
352959	RHOT2	ras homolog family member T2	MIRO-2|MIRO2	MIRO2_BOVIN	1.7024
353121	CAPG	capping actin protein, gelsolin like	-	CAPG_BOVIN	6.2449
359718	RTN4	reticulon 4	-	Q7YRW9_BOVIN;Q1RMR8_BOVIN	2.4592
360006	DNAJA2	DnaJ heat shock protein family (Hsp40) member A2	-	DNJA2_BOVIN	6.2449
373543	STK25	serine/threonine kinase 25	-	STK25_BOVIN	2.4592
399559	NAPRT	nicotinate phosphoribosyltransferase	NAPRT1	PNCB_BOVIN;B0JYM3_BOVIN;F1N3B0_BOVIN	1.7024
399683	PLP2	proteolipid protein 2	-	PLP2_BOVIN	2.4592
404053	TUBA1A	tubulin, alpha 1a	-	F2Z4C1_BOVIN	7.0024
404098	SND1	staphylococcal nuclease and tudor domain containing 1	-	SND1_BOVIN	5.4875
404115	KRT6B	keratin 6B	KERIV	F1MUY2_BOVIN	41.9713
404122	ACTG1	actin gamma 1	-	ACTG_BOVIN	85.6429
404123	FAHD2A	fumarylacetoacetate hydrolase domain containing 2A	FAHD2	FAHD2_BOVIN	1.7024
404132	NAXE	NAD(P)HX epimerase	AIBP|APOA1BP	NNRE_BOVIN	2.4592
404133	RPL12	ribosomal protein L12	-	RL12_BOVIN	2.4592
404134	TMBIM1	transmembrane BAX inhibitor motif containing 1	RECS1	Q6QRN7_BOVIN	12.308
404135	LAPTM4A	lysosomal protein transmembrane 4 alpha	-	LAP4A_BOVIN	2.4592
404137	RPL27	ribosomal protein L27	-	RL27_BOVIN	1.7024
404140	RPS8	ribosomal protein S8	-	RS8_BOVIN	1.7024
404142	RPL18A	ribosomal protein L18a	-	RL18A_BOVIN	1.7024
404148	PGAM1	phosphoglycerate mutase 1	-	PGAM1_BOVIN	8.5177
404149	CASK	calcium/calmodulin dependent serine protein kinase	-	A5D7B9_BOVIN	1.7024
404153	CLDN3	claudin 3	-	CLD3_BOVIN	2.4592
404156	CD63	CD63 molecule	-	CD63_BOVIN	2.4592
404159	TXNDC17	thioredoxin domain containing 17	TXNL5	F1MHF7_BOVIN	1.7024
404548	SEC16B	SEC16 homolog B, endoplasmic reticulum export factor	LZTR2|Rgpr	SC16B_BOVIN	1.7024
406231	AGO3	argonaute RISC catalytic component 3	EIF2C3	AGO3_BOVIN	1.7024
407109	PDHA1	pyruvate dehydrogenase E1 alpha 1 subunit	PDHA	ODPA_BOVIN	1.7024
407131	CD80	CD80 molecule	-	O46405_BOVIN	8.5177
407136	HTR1D	5-hydroxytryptamine receptor 1D	5htr1d	F1MMU1_BOVIN	1.7024
407169	ALOX12	arachidonate 12-lipoxygenase, 12S type	12-LOX	F1MFA8_BOVIN	1.7024
407190	CSNK1G3	casein kinase 1 gamma 3	-	KC1G3_BOVIN;G3X7B2_BOVIN;Q3MHQ2_BOVIN	5.4875
407237	TLR6	toll like receptor 6	-	TLR6_BOVIN	1.7024
408010	GARS	glycyl-tRNA synthetase	-	A5D7A2_BOVIN	1.7024
408013	CACNA1D	calcium voltage-gated channel subunit alpha1 D	-	F1MTK5_BOVIN	1.7024
408016	CASP3	caspase 3	-	CASP3_BOVIN	1.7024
414274	SMARCA4	SWI/SNF related, matrix associated, actin dependent regulator of chromatin, subfamily a, member 4	BAF190A|BRG1	SMCA4_BOVIN	1.7024
414732	GATM	glycine amidinotransferase	-	GATM_BOVIN	1.7024
414921	CLDN4	claudin 4	-	CLD4_BOVIN	2.4592
414922	CLDN1	claudin 1	-	CLD1_BOVIN	4.7303
415110	PDIA4	protein disulfide isomerase family A member 4	-	PDIA4_BOVIN	1.7024
415113	HSPA5	heat shock protein family A (Hsp70) member 5	BiP|grp78	GRP78_BOVIN	7.76
431784	CL43	collectin-43	CL-43	CL43_BOVIN;B7FEK7_BOVIN	1.7024
431786	PEBP1	phosphatidylethanolamine binding protein 1	PBP|PEBP	PEBP1_BOVIN	12.308
444874	UBC	ubiquitin C	-	UBC_BOVIN	49.6056
444990	EIF5A	eukaryotic translation initiation factor 5A	-	IF5A1_BOVIN	3.9731
445425	TKT	transketolase	-	TKT_BOVIN	10.7916
445543	JUP	junction plakoglobin	-	PLAK_BOVIN	2.4592
450214	CENPC	centromere protein C	CENPC1	E1BAK5_BOVIN;Q2KJ76_BOVIN	1.7024
493728	CAPZA2	capping actin protein of muscle Z-line alpha subunit 2	-	CAZA2_BOVIN	3.2161
493998	CRABP2	cellular retinoic acid binding protein 2	-	RABP2_BOVIN	1.7024
497015	TPM2	tropomyosin 2	-	TPM2_BOVIN	1.7024
497019	TPM3	tropomyosin 3	-	TPM3_BOVIN	1.7024
497202	GPAM	glycerol-3-phosphate acyltransferase, mitochondrial	-	GPAT1_BOVIN;F1MDT6_BOVIN	8.5177
504244	TUBA1C	tubulin, alpha 1c	TUBA1|TUBA4A	TBA1C_BOVIN	6.2449
504250	CRMP1	collapsin response mediator protein 1	-	E1BER6_BOVIN	1.7024
504285	SPPL2B	signal peptide peptidase like 2B	-	E1BKF8_BOVIN	3.9731
504310	AP1M1	adaptor related protein complex 1 mu 1 subunit	-	AP1M1_BOVIN	1.7024
504353	ATP2B3	ATPase plasma membrane Ca2+ transporting 3	-	F1MS16_BOVIN	10.0335
504390	RIDA	reactive intermediate imine deaminase A homolog	HRSP12	RIDA_BOVIN	4.7303
504422	SEC24D	SEC24 homolog D, COPII coat complex component	-	F1MV07_BOVIN	2.4592
504438	SSR4	signal sequence receptor subunit 4	-	SSRD_BOVIN	2.4592
504440	EXOC1	exocyst complex component 1	-	F1MC63_BOVIN	1.7024
504463	SIRT2	sirtuin 2	-	F6QK60_BOVIN	2.4592
504483	BLMH	bleomycin hydrolase	-	E1BL29_BOVIN	1.7024
504499	NDRG1	N-myc downstream regulated 1	-	NDRG1_BOVIN	4.7303
504519	CAP1	cyclase associated actin cytoskeleton regulatory protein 1	-	CAP1_BOVIN;A6QLB7_BOVIN	3.9731
504577	ARMCX1	armadillo repeat containing, X-linked 1	-	Q17QN5_BOVIN	1.7024
504584	ALDOC	aldolase, fructose-bisphosphate C	-	Q3ZBY4_BOVIN	9.2756
504599	LOC504599	histone H3.2	-	H32_BOVIN	3.2161
504625	SORBS1	sorbin and SH3 domain containing 1	-	Q0VCF1_BOVIN	1.7024
504632	CNNM2	cyclin and CBS domain divalent metal cation transport mediator 2	-	E1BIL3_BOVIN	1.7024
504664	NRBP2	nuclear receptor binding protein 2	-	F1MGJ6_BOVIN;Q08E35_BOVIN	1.7024
504735	CCT3	chaperonin containing TCP1 subunit 3	-	TCPG_BOVIN	2.4592
504752	EIF5	eukaryotic translation initiation factor 5	-	F1N0F7_BOVIN	1.7024
504763	FAM49A	family with sequence similarity 49 member A	-	FA49A_BOVIN	3.9731
504764	GRHPR	glyoxylate and hydroxypyruvate reductase	-	F1MB84_BOVIN	1.7024
504832	OS9	OS9, endoplasmic reticulum lectin	-	OS9_BOVIN	6.2449
504923	SLC7A4	solute carrier family 7 member 4	-	E1BCI3_BOVIN	8.5177
504926	DCUN1D3	defective in cullin neddylation 1 domain containing 3	-	DCNL3_BOVIN	2.4592
504951	GALNT9	polypeptide N-acetylgalactosaminyltransferase 9	WBSCR17	A4IFK8_BOVIN;E1BPR6_BOVIN	1.7024
504958	EIF4A1	eukaryotic translation initiation factor 4A1	-	IF4A1_BOVIN	5.4875
504991	ANKRD22	ankyrin repeat domain 22	-	A2VDV1_BOVIN	7.0024
504992	IL17B	interleukin 17B	-	E1B7U9_BOVIN	1.7024
505006	RWDD2B	RWD domain containing 2B	-	F1N2B3_BOVIN	1.7024
505009	CPTP	ceramide-1-phosphate transfer protein	GLTPD1	CPTP_BOVIN	3.2161
505054	SCPEP1	serine carboxypeptidase 1	-	Q2NKZ9_BOVIN	3.2161
505138	CASP8AP2	caspase 8 associated protein 2	-	E1BLU4_BOVIN	1.7024
505167	CRYM	crystallin mu	-	CRYM_BOVIN	5.4875
505206	EHD4	EH domain containing 4	-	E1BJV0_BOVIN	23.6962
505212	HSD17B7	hydroxysteroid 17-beta dehydrogenase 7	-	A4FUD2_BOVIN	5.4875
505214	KRT20	keratin 20	-	K1C20_BOVIN	2.4592
505238	RALB	RAS like proto-oncogene B	-	A5D977_BOVIN	15.3424
505242	SLC9A3R1	SLC9A3 regulator 1	EBP50|NHERF-1	NHRF1_BOVIN	22.9362
505328	OSBPL2	oxysterol binding protein like 2	-	Q3ZC69_BOVIN;E1BL67_BOVIN	1.7024
505379	VAMP3	vesicle associated membrane protein 3	-	VAMP3_BOVIN	2.4592
505472	PYGL	glycogen phosphorylase L	-	PYGL_BOVIN	3.2161
505511	AHCYL1	adenosylhomocysteinase like 1	-	A5PKK6_BOVIN;F1MWH2_BOVIN	1.7024
505515	ADH5	alcohol dehydrogenase 5 (class III), chi polypeptide	-	ADHX_BOVIN	2.4592
505538	STX12	syntaxin 12	-	A7MAZ2_BOVIN	1.7024
505574	CD59	CD59 molecule (CD59 blood group)	-	Q32PA1_BOVIN	7.0024
505584	FXYD5	FXYD domain containing ion transport regulator 5	-	E1BN53_BOVIN	1.7024
505605	LRRC8A	leucine rich repeat containing 8 VRAC subunit A	LLRC8A	Q08E42_BOVIN	2.4592
505627	GRAMD2B	GRAM domain containing 2B	GRAMD3	Q05B70_BOVIN	1.7024
505628	SNF8	SNF8, ESCRT-II complex subunit	-	Q08DR7_BOVIN	2.4592
505679	S100A16	S100 calcium binding protein A16	-	S10AG_BOVIN	1.7024
505710	MIEN1	migration and invasion enhancer 1	C17orf37|C19H17orf37	MIEN1_BOVIN	2.4592
505775	SLC16A1	solute carrier family 16 member 1	MCT1	MOT1_BOVIN	58.7821
505789	CETN4	centrin 4	-	Q32LH2_BOVIN	2.4592
505792	MVK	mevalonate kinase	-	KIME_BOVIN	1.7024
505797	TMEM30A	transmembrane protein 30A	-	CC50A_BOVIN	5.4875
505818	PPP1R13L	protein phosphatase 1 regulatory subunit 13 like	-	Q0VCZ5_BOVIN	1.7024
505820	SERPINA3-8	SERPINA3-8	-	SPA38_BOVIN;A0A0A0MP89_BOVIN	1.7024
505919	HIP1	huntingtin interacting protein 1	-	F1MWF0_BOVIN	1.7024
505949	RDH14	retinol dehydrogenase 14 (all-trans/9-cis/11-cis)	-	Q17QW3_BOVIN	1.7024
505987	GK	glycerol kinase	-	GLPK_BOVIN	3.9731
505997	SPNS1	sphingolipid transporter 1 (putative)	spinster	SPNS1_BOVIN	1.7024
506002	UBTD1	ubiquitin domain containing 1	-	UBTD1_BOVIN	3.2161
506011	AFP	alpha fetoprotein	-	FETA_BOVIN	4.7303
506060	CSNK1G2	casein kinase 1 gamma 2	-	A7MB90_BOVIN	6.2449
506063	ULK3	unc-51 like kinase 3	-	F1N332_BOVIN	1.7024
506263	PTGR2	prostaglandin reductase 2	ZADH1	PTGR2_BOVIN;A7E3P5_BOVIN	3.2161
506286	ICK	intestinal cell kinase	-	A5PK06_BOVIN	3.2161
506290	IQCK	IQ motif containing K	-	F1MDB5_BOVIN	2.4592
506294	KIF22	kinesin family member 22	-	KIF22_BOVIN	1.7024
506297	RPS16	ribosomal protein S16	-	RS16_BOVIN	1.7024
506307	EIF5A2	eukaryotic translation initiation factor 5A2	-	F1MN49_BOVIN	3.2161
506322	NRAS	NRAS proto-oncogene, GTPase	-	A5D7R9_BOVIN	18.3785
506337	PPP1R32	protein phosphatase 1 regulatory subunit 32	C11orf66|C29H11orf66	PPR32_BOVIN;F1N1E1_BOVIN	2.4592
506343	ATIC	5-aminoimidazole-4-carboxamide ribonucleotide formyltransferase/IMP cyclohydrolase	-	PUR9_BOVIN	3.2161
506411	PDCD10	programmed cell death 10	-	Q0VCQ6_BOVIN	3.2161
506412	SAA2	serum amyloid A2	SAA|SAA1	SAA_BOVIN	3.9731
506430	VTA1	vesicle trafficking 1	-	F1N318_BOVIN	7.76
506448	ZNF397	zinc finger protein 397	-	ZN397_BOVIN	1.7024
506459	ACSS2	acyl-CoA synthetase short chain family member 2	-	A7YWF1_BOVIN	8.5177
506480	KRT18	keratin 18	-	F6S1Q0_BOVIN	6.2449
506482	RAB25	RAB25, member RAS oncogene family	-	RAB25_BOVIN	6.2449
506596	ARPC3	actin related protein 2/3 complex subunit 3	-	ARPC3_BOVIN	3.9731
506646	SUDS3	SDS3 homolog, SIN3A corepressor complex component	-	SDS3_BOVIN	1.7024
506656	C7H1orf35	chromosome 7 C1orf35 homolog	C1orf35|MMTAG2	MMTA2_BOVIN	1.7024
506683	TWF1	twinfilin actin binding protein 1	PTK9	TWF1_BOVIN	3.2161
506687	SLC37A2	solute carrier family 37 member 2	-	G6PT3_BOVIN	1.7024
506713	CD82	CD82 molecule	-	A5D7E6_BOVIN	7.0024
506900	HIST1H2AC	histone cluster 1, H2ac	-	F2Z4J1_BOVIN	3.9731
506944	SFT2D2	SFT2 domain containing 2	-	F6RF48_BOVIN	3.2161
506977	LGALS8	galectin 8	galectin-8	Q2YDD7_BOVIN	1.7024
506980	PGM2	phosphoglucomutase 2	-	A6QQ11_BOVIN	9.2756
507031	STX7	syntaxin 7	-	STX7_BOVIN	3.9731
507041	PRKCE	protein kinase C epsilon	-	F1MDC9_BOVIN	3.9731
507066	SRSF7	serine and arginine rich splicing factor 7	SFRS7	SRSF7_BOVIN	1.7024
507107	SLC3A2	solute carrier family 3 member 2	-	Q08DL0_BOVIN;Q3T0F0_BOVIN	13.0664
507130	LTA4H	leukotriene A4 hydrolase	-	LKHA4_BOVIN	6.2449
507148	REST	RE1-silencing transcription factor	-	A7MBK4_BOVIN	7.0024
507196	SHC1	SHC adaptor protein 1	p66shc	SHC1_BOVIN;E1B716_BOVIN	2.4592
507199	MVB12A	multivesicular body subunit 12A	FAM125A	MB12A_BOVIN	4.7303
507243	CLIC6	chloride intracellular channel 6	-	E1BAI4_BOVIN	1.7024
507264	SERPINB1	serpin family B member 1	LEI	ILEU_BOVIN	2.4592
507275	CCDC25	coiled-coil domain containing 25	-	CCD25_BOVIN	3.9731
507276	DHRS12	dehydrogenase/reductase 12	-	DHR12_BOVIN	1.7024
507280	TM4SF18	transmembrane 4 L six family member 18	-	T4S18_BOVIN	3.9731
507289	SCCPDH	saccharopine dehydrogenase (putative)	-	SCPDL_BOVIN	7.76
507309	VAMP8	vesicle associated membrane protein 8	EDB	VAMP8_BOVIN	13.0664
507313	MPST	mercaptopyruvate sulfurtransferase	-	Q3MHG3_BOVIN	1.7024
507345	VCP	valosin containing protein	p97	TERA_BOVIN	3.2161
507347	SIRT5	sirtuin 5	-	SIR5_BOVIN	1.7024
507386	ARFIP1	ADP ribosylation factor interacting protein 1	-	A4IFK6_BOVIN;F1MAV2_BOVIN	1.7024
507409	YKT6	YKT6 v-SNARE homolog	-	YKT6_BOVIN	9.2756
507417	ABTB1	ankyrin repeat and BTB domain containing 1	-	A4FV83_BOVIN	1.7024
507464	KRT15	keratin 15	-	Q17QL7_BOVIN	31.3028
507476	PGK1	phosphoglycerate kinase 1	-	PGK1_BOVIN	15.3424
507477	ALDH7A1	aldehyde dehydrogenase 7 family member A1	-	AL7A1_BOVIN	1.7024
507488	RAB21	RAB21, member RAS oncogene family	-	RAB21_BOVIN	11.5497
507491	SLC26A11	solute carrier family 26 member 11	-	S2611_BOVIN	1.7024
507498	CKAP2L	cytoskeleton associated protein 2 like	-	CKP2L_BOVIN	1.7024
507525	VTN	vitronectin	-	Q3ZBS7_BOVIN	1.7024
507632	YES1	YES proto-oncogene 1, Src family tyrosine kinase	-	A7MB57_BOVIN	8.5177
507659	TSG101	tumor susceptibility 101	-	A3KN51_BOVIN	11.5497
507672	FOLR2	folate receptor 2 (fetal)	-	Q0VCN9_BOVIN	3.2161
507675	SDAD1	SDA1 domain containing 1	-	SDA1_BOVIN	1.7024
507688	GLDC	glycine decarboxylase	-	E1BJQ1_BOVIN	2.4592
507699	HIF3A	hypoxia inducible factor 3 alpha subunit	-	A7Z028_BOVIN	1.7024
507722	CHMP3	charged multivesicular body protein 3	VPS24	CHMP3_BOVIN	3.2161
507817	ME2	malic enzyme 2	-	Q08DM3_BOVIN	1.7024
507820	SENP7	SUMO specific peptidase 7	-	SENP7_BOVIN	1.7024
507837	BAIAP2	BAI1 associated protein 2	-	BAIP2_BOVIN;F1N7V7_BOVIN	7.76
507897	DNAJC2	DnaJ heat shock protein family (Hsp40) member C2	ZRF1	DNJC2_BOVIN	1.7024
507939	RPN1	ribophorin I	-	A3KN04_BOVIN	2.4592
508028	SLC28A3	solute carrier family 28 member 3	-	F1MGR1_BOVIN	8.5177
508059	CPNE6	copine 6	-	CPNE6_BOVIN	1.7024
508115	NGRN	neugrin, neurite outgrowth associated	-	NGRN_BOVIN	1.7024
508132	NAGK	N-acetylglucosamine kinase	-	NAGK_BOVIN	2.4592
508138	THAP3	THAP domain containing 3	-	THAP3_BOVIN	1.7024
508148	HPN	hepsin	-	A1L5C6_BOVIN	5.4875
508158	AHCY	adenosylhomocysteinase	-	SAHH_BOVIN	4.7303
508162	NCOA2	nuclear receptor coactivator 2	-	E1BPY4_BOVIN	4.7303
508175	PLXNB2	plexin B2	-	G3X755_BOVIN	3.9731
508193	SLC39A8	solute carrier family 39 member 8	-	E1BQ28_BOVIN	7.0024
508199	EPN1	epsin 1	-	Q2TBG2_BOVIN;F1N579_BOVIN	1.7024
508202	KRT79	keratin 79	-	K2C79_BOVIN	21.4165
508215	TMEM8A	transmembrane protein 8A	TMEM8	A6H6Z1_BOVIN	1.7024
508221	RPL13	ribosomal protein L13	-	RL13_BOVIN	1.7024
508293	MOSPD2	motile sperm domain containing 2	-	A6QQK3_BOVIN	1.7024
508345	APIP	APAF1 interacting protein	-	MTNB_BOVIN	1.7024
508367	MAP3K14	mitogen-activated protein kinase kinase kinase 14	-	E1BL08_BOVIN	1.7024
508373	RAB2A	RAB2A, member RAS oncogene family	RAB2	Q148J4_BOVIN	21.4165
508385	SLC30A10	solute carrier family 30 member 10	-	G3X6F6_BOVIN	1.7024
508410	ARIH1	ariadne RBR E3 ubiquitin protein ligase 1	-	ARI1_BOVIN	1.7024
508412	MCTS1	MCTS1, re-initiation and release factor	-	MCTS1_BOVIN	1.7024
508431	ITCH	itchy E3 ubiquitin protein ligase	-	F1MGQ5_BOVIN;A2VE03_BOVIN	2.4592
508482	CPNE5	copine 5	-	E1BID8_BOVIN	3.2161
508490	ITGA3	integrin subunit alpha 3	GAPB3	ITA3_BOVIN;A6QQN8_BOVIN	1.7024
508519	NPLOC4	NPL4 homolog, ubiquitin recognition factor	-	F1N7U2_BOVIN	2.4592
508683	PFKL	phosphofructokinase, liver type	ATP-PFK|PFK-L	PFKAL_BOVIN	2.4592
508716	BSG	basigin	EMMPRIN|RPE7	Q3ZBX0_BOVIN	27.4981
508777	CDH16	cadherin 16	-	Q5E9G7_BOVIN	3.2161
508844	MKLN1	muskelin 1	-	A5D7A3_BOVIN	1.7024
508890	LCK	LCK proto-oncogene, Src family tyrosine kinase	-	Q3ZCM0_BOVIN	3.2161
508900	IST1	IST1, ESCRT-III associated factor	-	IST1_BOVIN;F1MXJ5_BOVIN	25.2166
508918	SCP2	sterol carrier protein 2	SCPX	NLTP_BOVIN	1.7024
509041	NAPG	NSF attachment protein gamma	-	SNAG_BOVIN	4.7303
509101	TMEM125	transmembrane protein 125	-	TM125_BOVIN	1.7024
509133	MIA3	MIA family member 3, ER export factor	-	TGO1_BOVIN	2.4592
509163	RPL18	ribosomal protein L18	-	RL18_BOVIN	3.2161
509274	HAGH	hydroxyacylglutathione hydrolase	-	GLO2_BOVIN;M5FMT6_BOVIN	6.2449
509275	HIST1H1D	histone cluster 1, H1d	-	H13_BOVIN	2.4592
509322	PGGT1B	protein geranylgeranyltransferase type I subunit beta	-	PGTB1_BOVIN	3.2161
509365	TATDN1	TatD DNase domain containing 1	-	TATD1_BOVIN	1.7024
509425	EFTUD2	elongation factor Tu GTP binding domain containing 2	-	U5S1_BOVIN;F1N6D5_BOVIN	1.7024
509460	THUMPD2	THUMP domain containing 2	-	E1B8U2_BOVIN	1.7024
509522	FUCA1	alpha-L-fucosidase 1	-	FUCO_BOVIN	1.7024
509555	LRRC75A	leucine rich repeat containing 75A	C19H17orf76|FAM211A	E1BFQ5_BOVIN	2.4592
509566	ALDOA	aldolase, fructose-bisphosphate A	-	A6QLL8_BOVIN	7.0024
509643	PLPBP	pyridoxal phosphate binding protein	PROSC	PLPHP_BOVIN	2.4592
509657	PTPRK	protein tyrosine phosphatase, receptor type K	-	F1MME1_BOVIN	1.7024
509680	PIGM	phosphatidylinositol glycan anchor biosynthesis class M	-	PIGM_BOVIN	1.7024
509745	DPM3	dolichyl-phosphate mannosyltransferase subunit 3	-	DPM3_BOVIN	1.7024
509747	KRT222	keratin 222	KA21|KRT222P	KT222_BOVIN	1.7024
509764	EIF1	eukaryotic translation initiation factor 1	SUI1	EIF1_BOVIN	3.2161
509775	TMEM59	transmembrane protein 59	-	TMM59_BOVIN	3.2161
509788	MTDH	metadherin	-	Q24JZ4_BOVIN	1.7024
509832	GDI2	GDP dissociation inhibitor 2	-	GDIB_BOVIN	51.8982
509857	PSME2	proteasome activator subunit 2	-	PSME2_BOVIN	1.7024
509896	ABHD4	abhydrolase domain containing 4	-	ABHD4_BOVIN	1.7024
509917	PCBP1	poly(rC) binding protein 1	hnRNP-E1	PCBP1_BOVIN	6.2449
509963	ANGPTL4	angiopoietin like 4	-	ANGL4_BOVIN	4.7303
509965	CMPK1	cytidine/uridine monophosphate kinase 1	CK|CMPK	KCY_BOVIN	6.2449
509966	OLA1	Obg like ATPase 1	-	OLA1_BOVIN	2.4592
509970	RAB7A	RAB7A, member RAS oncogene family	-	RAB7A_BOVIN;F1MJQ1_BOVIN	38.9208
509978	LMOD3	leiomodin 3	-	A6QP99_BOVIN	1.7024
510019	FAM49B	family with sequence similarity 49 member B	-	FA49B_BOVIN	3.2161
510069	PSMB6	proteasome subunit beta 6	-	PSB6_BOVIN	1.7024
510075	TARS	threonyl-tRNA synthetase	-	SYTC_BOVIN	4.7303
510101	RAB33A	RAB33A, member RAS oncogene family	-	E1BJA0_BOVIN	2.4592
510125	LIN7C	lin-7 homolog C, crumbs cell polarity complex component	-	LIN7C_BOVIN	1.7024
510141	CIB1	calcium and integrin binding 1	-	CIB1_BOVIN	4.7303
510154	SELENBP1	selenium binding protein 1	-	SBP1_BOVIN	15.3424
510155	PSMA5	proteasome subunit alpha 5	-	PSA5_BOVIN	1.7024
510183	EHD3	EH domain containing 3	-	A5D7E1_BOVIN	9.2756
510184	TADA3	transcriptional adaptor 3	TADA3L	TADA3_BOVIN	1.7024
510200	DPP3	dipeptidyl peptidase 3	-	Q58CS3_BOVIN;F2Z4F5_BOVIN	3.2161
510264	DHRS11	dehydrogenase/reductase 11	-	DHR11_BOVIN	2.4592
510272	PRRC1	proline rich coiled-coil 1	-	E1BLF0_BOVIN	1.7024
510301	ATP9B	ATPase phospholipid transporting 9B (putative)	-	ATP9B_BOVIN	1.7024
510322	PRPF3	pre-mRNA processing factor 3	-	PRPF3_BOVIN;F2Z4C4_BOVIN	1.7024
510369	LOC510369	hypoxanthine-guanine phosphoribosyltransferase	-	G3N0T0_BOVIN	2.4592
510420	MYBL2	MYB proto-oncogene like 2	BMYB	Q17QY0_BOVIN	3.2161
510434	MAP2K2	mitogen-activated protein kinase kinase 2	-	Q17QH2_BOVIN	1.7024
510494	ST13	ST13, Hsp70 interacting protein	-	A7E3S8_BOVIN	2.4592
510498	SBF2	SET binding factor 2	-	F1MMR9_BOVIN	1.7024
510522	FGB	fibrinogen beta chain	-	F1MAV0_BOVIN;A6QPX7_BOVIN	1.7024
510540	NUP85	nucleoporin 85	-	NUP85_BOVIN	2.4592
510547	RPL4	ribosomal protein L4	-	RL4_BOVIN	1.7024
510574	VPS26A	VPS26, retromer complex component A	-	VP26A_BOVIN	3.2161
510575	ITM2B	integral membrane protein 2B	Bri|imBRI2	ITM2B_BOVIN	3.9731
510596	CHMP6	charged multivesicular body protein 6	-	Q148L0_BOVIN	8.5177
510618	CDK4	cyclin dependent kinase 4	-	CDK4_BOVIN	2.4592
510682	DDOST	dolichyl-diphosphooligosaccharide--protein glycosyltransferase non-catalytic subunit	-	OST48_BOVIN	1.7024
510698	VAT1	vesicle amine transport 1	-	F1MUP9_BOVIN	59.5476
510763	MYBPC1	myosin binding protein C, slow type	-	A6QP89_BOVIN	1.7024
510825	PPP1R10	protein phosphatase 1 regulatory subunit 10	-	E1BF96_BOVIN	2.4592
510842	LPCAT4	lysophosphatidylcholine acyltransferase 4	AGPAT7	A0JNE8_BOVIN	1.7024
510920	CDK20	cyclin dependent kinase 20	CCRK	A6H7E6_BOVIN	1.7024
510932	SLC29A1	solute carrier family 29 member 1 (Augustine blood group)	-	Q3ZC83_BOVIN;Q0V8K9_BOVIN	7.76
510978	PMM2	phosphomannomutase 2	-	PMM2_BOVIN;M5FJZ1_BOVIN	5.4875
510979	SDCBP	syndecan binding protein	-	Q3SZA6_BOVIN	6.2449
510994	ARF3	ADP ribosylation factor 3	-	ARF3_BOVIN	22.9362
511007	FBXL20	F-box and leucine rich repeat protein 20	FBXL2	FXL20_BOVIN	1.7024
511009	ARL8B	ADP ribosylation factor like GTPase 8B	-	ARL8B_BOVIN	1.7024
511030	GOSR1	golgi SNAP receptor complex member 1	-	GOSR1_BOVIN	2.4592
511037	TMPRSS2	transmembrane serine protease 2	-	A2VDV7_BOVIN	6.2449
511051	RPL6	ribosomal protein L6	-	RL6_BOVIN	1.7024
511062	TBC1D31	TBC1 domain family member 31	WDR67	TBC31_BOVIN	2.4592
511098	LGALS2	galectin 2	-	Q0VBW6_BOVIN	1.7024
511147	CDK13	cyclin dependent kinase 13	CDC2L5	CDK13_BOVIN	1.7024
511160	RAB18	RAB18, member RAS oncogene family	-	RAB18_BOVIN	108.781
511268	PARK7	Parkinsonism associated deglycase	DJ-1|DJ1	PARK7_BOVIN	14.5836
511299	SETMAR	SET domain without mariner transposase fusion	-	SETMR_BOVIN	1.7024
511363	SPATA20	spermatogenesis associated 20	-	A4FV36_BOVIN	1.7024
511380	ALKBH2	alkB homolog 2, alpha-ketoglutarate dependent dioxygenase	-	ALKB2_BOVIN;F1N437_BOVIN	1.7024
511408	RNGTT	RNA guanylyltransferase and 5'-phosphatase	-	Q2KHX7_BOVIN	1.7024
511431	ACOT4	acyl-CoA thioesterase 4	-	A5PJL7_BOVIN	1.7024
511435	CD81	CD81 molecule	-	CD81_BOVIN	14.5836
511451	CAB39	calcium binding protein 39	-	CAB39_BOVIN	7.76
511469	ALDH3B1	aldehyde dehydrogenase 3 family member B1	-	AL3B1_BOVIN	1.7024
511540	KRT25	keratin 25	-	K1C25_BOVIN	11.5497
511583	FAM114A1	family with sequence similarity 114 member A1	-	E1BFB9_BOVIN	2.4592
511591	SORT1	sortilin 1	-	E1BKZ9_BOVIN	2.4592
511594	IGSF5	immunoglobulin superfamily member 5	-	E1BPQ9_BOVIN	7.76
511595	PARP8	poly(ADP-ribose) polymerase family member 8	-	F1MCK0_BOVIN	1.7024
511614	GPAT4	glycerol-3-phosphate acyltransferase 4	AGPAT6	GPAT4_BOVIN;A6H7D4_BOVIN	12.308
511644	TPMT	thiopurine S-methyltransferase	-	TPMT_BOVIN	4.7303
511735	HBG	hemoglobin, gamma	-	HBBF_BOVIN	6.2449
511754	CDK6	cyclin dependent kinase 6	-	E1BC36_BOVIN	1.7024
511776	RAB9A	RAB9A, member RAS oncogene family	-	Q08DW1_BOVIN	4.7303
511826	HUWE1	HECT, UBA and WWE domain containing 1, E3 ubiquitin protein ligase	-	E1BNY9_BOVIN	5.4875
511845	ABL2	ABL proto-oncogene 2, non-receptor tyrosine kinase	ABLL	F1MWH8_BOVIN	1.7024
511861	SERINC3	serine incorporator 3	-	SERC3_BOVIN	1.7024
511908	EHD1	EH-domain containing 1	-	EHD1_BOVIN	14.5836
511913	HSPD1	heat shock protein family D (Hsp60) member 1	HSP60	F1MUZ9_BOVIN	1.7024
511918	ARF5	ADP ribosylation factor 5	-	A4IFP7_BOVIN	13.825
511925	APBA3	amyloid beta precursor protein binding family A member 3	-	Q3ZBV5_BOVIN	1.7024
511940	MAL2	mal, T cell differentiation protein 2	-	MAL2_BOVIN	3.9731
512033	CHMP1B	charged multivesicular body protein 1B	CHMP1.5	CHM1B_BOVIN	3.2161
512072	PTPRF	protein tyrosine phosphatase, receptor type F	-	PTPRF_BOVIN	2.4592
512136	NXF1	nuclear RNA export factor 1	-	NXF1_BOVIN	1.7024
512152	CEP162	centrosomal protein 162	-	F1MZ01_BOVIN	2.4592
512213	COG2	component of oligomeric golgi complex 2	-	Q3MHW5_BOVIN;F1MQ89_BOVIN	1.7024
512242	LBP	lipopolysaccharide binding protein	-	LBP_BOVIN	3.2161
512310	NDFIP2	Nedd4 family interacting protein 2	-	F1ML71_BOVIN	2.4592
512320	NUDT16	nudix hydrolase 16	-	NUD16_BOVIN;Q1JPK7_BOVIN	2.4592
512405	OCLN	occludin	-	A2VE81_BOVIN	7.76
512464	LOC512464	solute carrier family 11 (proton-coupled divalent metal ion transporters), member 2-like	-	Q2HJ28_BOVIN	5.4875
512484	TYK2	tyrosine kinase 2	-	F1MCX4_BOVIN	2.4592
512544	ADAMTS8	ADAM metallopeptidase with thrombospondin type 1 motif 8	-	F1MP11_BOVIN	1.7024
512571	PKM	pyruvate kinase M1/2	-	A5D984_BOVIN	7.76
512610	TMC4	transmembrane channel like 4	-	A8YXZ0_BOVIN;E1BNW4_BOVIN	3.2161
512626	CNDP2	carnosine dipeptidase 2	-	CNDP2_BOVIN	7.0024
512637	ADGRF1	adhesion G protein-coupled receptor F1	GPR110	E1BEC6_BOVIN	2.4592
512662	CHP1	calcineurin like EF-hand protein 1	CHP	CHP1_BOVIN	7.76
512667	ADAL	adenosine deaminase like	-	ADAL_BOVIN;F1N1T1_BOVIN	3.9731
512682	SBNO2	strawberry notch homolog 2	-	SBNO2_BOVIN	2.4592
512719	SH3GL1	SH3 domain containing GRB2 like 1, endophilin A2	-	SH3G1_BOVIN	1.7024
512741	H3F3C	H3 histone, family 3C	-	H3C_BOVIN	3.2161
512798	EPHA2	EPH receptor A2	-	E1BJ31_BOVIN	3.9731
512805	CSTB	cystatin B (stefin B)	-	CYTB_BOVIN;A0A140T831_BOVIN	1.7024
512841	CRK	CRK proto-oncogene, adaptor protein	-	E1BQ32_BOVIN	3.2161
512871	FAM96A	family with sequence similarity 96 member A	-	FA96A_BOVIN	1.7024
512877	CENPI	centromere protein I	LRPR1	A6QPS5_BOVIN	1.7024
512975	CLDN7	claudin 7	-	CLD7_BOVIN	3.9731
512995	ACO1	aconitase 1	-	ACOC_BOVIN	17.6193
513040	PLEKHA1	pleckstrin homology domain containing A1	-	Q0IIA5_BOVIN	1.7024
513045	MYBBP1A	MYB binding protein 1a	-	E1BKX3_BOVIN	1.7024
513059	ATAD5	ATPase family, AAA domain containing 5	-	E1BCE1_BOVIN	1.7024
513128	RPL7A	ribosomal protein L7a	-	RL7A_BOVIN	1.7024
513152	RHOC	ras homolog family member C	-	RHOC_BOVIN	35.8722
513158	TSTA3	tissue specific transplantation antigen P35B	-	Q2KIT8_BOVIN	1.7024
513193	PLSCR2	phospholipid scramblase 1	-	PLS2_BOVIN	14.5836
513237	SBDS	SBDS, ribosome maturation factor	-	SBDS_BOVIN	4.7303
513267	DSTN	destrin, actin depolymerizing factor	-	DEST_BOVIN	3.2161
513277	NUDC	nuclear distribution C, dynein complex regulator	-	NUDC_BOVIN	1.7024
513278	NOLC1	nucleolar and coiled-body phosphoprotein 1	-	Q0IIG0_BOVIN	2.4592
513312	NACA	nascent polypeptide-associated complex alpha subunit	-	NACA_BOVIN	1.7024
513315	PSMD9	proteasome 26S subunit, non-ATPase 9	-	PSMD9_BOVIN;C3V9V8_BOVIN	3.2161
513326	RNF20	ring finger protein 20	-	BRE1A_BOVIN	1.7024
513340	GNB3	G protein subunit beta 3	-	E1BB14_BOVIN	4.7303
513428	PPIH	peptidylprolyl isomerase H	-	PPIH_BOVIN	3.9731
513438	MRPS35	mitochondrial ribosomal protein S35	-	RT35_BOVIN	1.7024
513453	TALDO1	transaldolase 1	-	TALDO_BOVIN;G5E5C8_BOVIN	2.4592
513481	EIF1B	eukaryotic translation initiation factor 1B	-	Q32LJ9_BOVIN	3.2161
513483	FBP1	fructose-bisphosphatase 1	-	F16P1_BOVIN	7.0024
513495	PPP1R21	protein phosphatase 1 regulatory subunit 21	CCDC128|KLRAQ1	A5D7H6_BOVIN	1.7024
513520	ATP6AP2	ATPase H+ transporting accessory protein 2	-	RENR_BOVIN	1.7024
513538	NPTX1	neuronal pentraxin 1	-	E1BIM6_BOVIN	1.7024
513586	MPI	mannose phosphate isomerase	-	MPI_BOVIN	1.7024
513587	CREBRF	CREB3 regulatory factor	C20H5orf41|LRF	E1BPS0_BOVIN	1.7024
513597	MYOF	myoferlin	FER1L3	F1N3I4_BOVIN	1.7024
513598	SMG5	SMG5, nonsense mediated mRNA decay factor	-	A4IFN9_BOVIN	2.4592
513666	HIST2H2AC	histone cluster 2, H2ac	-	H2A2C_BOVIN	4.7303
513673	PAK2	p21 (RAC1) activated kinase 2	-	G3MZE2_BOVIN	2.4592
513700	ITIH4	inter-alpha-trypsin inhibitor heavy chain family member 4	-	ITIH4_BOVIN;F1MMD7_BOVIN	3.2161
513707	IPO7	importin 7	-	E1BGE5_BOVIN	2.4592
513730	NOTCH2	notch 2	-	F1MPE9_BOVIN	2.4592
513789	WWP1	WW domain containing E3 ubiquitin protein ligase 1	-	Q32PG0_BOVIN	1.7024
513804	COL17A1	collagen type XVII alpha 1 chain	BP180|BPAG2	COHA1_BOVIN	1.7024
513825	SERPINB8	serpin peptidase inhibitor, clade B (ovalbumin), member 8	-	SPB8_BOVIN	1.7024
513840	VPS29	VPS29, retromer complex component	-	VPS29_BOVIN	2.4592
513856	A2M	alpha-2-macroglobulin	-	A2MG_BOVIN	3.9731
513870	HPCAL1	hippocalcin like 1	-	HPCL1_BOVIN	32.0641
513895	PFN1	profilin 1	-	PROF1_BOVIN	11.5497
513924	PSTPIP1	proline-serine-threonine phosphatase interacting protein 1	-	F1MZI1_BOVIN	2.4592
513958	EIF2B2	eukaryotic translation initiation factor 2B subunit beta	-	EI2BB_BOVIN	1.7024
513967	ALDH3A2	aldehyde dehydrogenase 3 family member A2	-	A6QQT4_BOVIN	1.7024
513971	HIST1H1C	histone cluster 1, H1c	-	H12_BOVIN	2.4592
514035	DTD2	D-tyrosyl-tRNA deacylase 2 (putative)	C21H14orf126	E1B937_BOVIN	1.7024
514039	EPCAM	epithelial cell adhesion molecule	TACSTD1	EPCAM_BOVIN	6.2449
514066	FBP2	fructose-bisphosphatase 2	-	F16P2_BOVIN	2.4592
514072	C20H5orf34	chromosome 20 C5orf34 homolog	C5orf34	CE034_BOVIN	2.4592
514159	ACSL5	acyl-CoA synthetase long chain family member 5	-	Q1LZF6_BOVIN	2.4592
514161	GMPPB	GDP-mannose pyrophosphorylase B	-	GMPPB_BOVIN	1.7024
514168	PDXK	pyridoxal kinase	-	PDXK_BOVIN	11.5497
514170	CSTB	cystatin B (stefin B)	-	A6QPZ0_BOVIN	1.7024
514205	SAMD9	sterile alpha motif domain containing 9	-	F1MF27_BOVIN	2.4592
514209	ASNS	asparagine synthetase (glutamine-hydrolyzing)	-	ASNS_BOVIN	1.7024
514237	PSMB1	proteasome subunit beta 1	-	PSB1_BOVIN	1.7024
514259	EFHD2	EF-hand domain family member D2	-	EFHD2_BOVIN	1.7024
514286	RAB42	RAB42, member RAS oncogene family	RAB42P|RAB42P1	F1MX39_BOVIN	18.3785
514293	IDI1	isopentenyl-diphosphate delta isomerase 1	-	IDI1_BOVIN;A0A140T853_BOVIN	6.2449
514307	INPP5J	inositol polyphosphate-5-phosphatase J	-	E1BLB5_BOVIN	1.7024
514330	TAMM41	TAM41 mitochondrial translocator assembly and maintenance homolog	C22H3orf31|TAM41	TAM41_BOVIN	1.7024
514360	DSP	desmoplakin	-	E1BKT9_BOVIN	12.308
514371	ACTR1A	ARP1 actin related protein 1 homolog A	-	F2Z4F0_BOVIN	2.4592
514418	ZNF526	zinc finger protein 526	-	ZN526_BOVIN	1.7024
514423	SNX5	sorting nexin 5	-	SNX5_BOVIN	3.2161
514442	HARBI1	harbinger transposase derived 1	C11orf77|C15H11orf77	HARB1_BOVIN	1.7024
514456	GPD1L	glycerol-3-phosphate dehydrogenase 1 like	-	A6QQR7_BOVIN	8.5177
514460	PTPA	protein phosphatase 2 phosphatase activator	PPP2R4	PTPA_BOVIN	3.2161
514472	TRAP1	TNF receptor associated protein 1	-	TRAP1_BOVIN;M5FJZ9_BOVIN	3.2161
514487	STX19	syntaxin 19	-	STX19_BOVIN	3.2161
514541	RAB13	RAB13, member RAS oncogene family	-	RAB13_BOVIN	32.0641
514595	LETMD1	LETM1 domain containing 1	-	LTMD1_BOVIN	1.7024
514624	STARD10	StAR related lipid transfer domain containing 10	-	F1MXU5_BOVIN	5.4875
514636	METTL26	methyltransferase like 26	C25H16orf13	MTL26_BOVIN;M5FHQ6_BOVIN	1.7024
514644	PHACTR4	phosphatase and actin regulator 4	-	PHAR4_BOVIN	2.4592
514741	TSPAN6	tetraspanin 6	-	TSN6_BOVIN	2.4592
514762	APBA2	amyloid beta precursor protein binding family A member 2	-	A0JNA0_BOVIN;F1MLB6_BOVIN	1.7024
514769	ZNF674	zinc finger protein 674	-	A6QP08_BOVIN	1.7024
514787	STK38L	serine/threonine kinase 38 like	-	A7MB32_BOVIN	1.7024
514789	ISCU	iron-sulfur cluster assembly enzyme	-	Q17QE6_BOVIN	1.7024
514791	HAPLN2	hyaluronan and proteoglycan link protein 2	-	Q0VD13_BOVIN	1.7024
514810	KDELC1	KDEL motif containing 1	-	Q0VD36_BOVIN	1.7024
514812	KRT19	keratin 19	-	K1C19_BOVIN	10.7916
514819	PTK7	protein tyrosine kinase 7 (inactive)	-	F1MWK8_BOVIN	1.7024
514852	TAX1BP3	Tax1 binding protein 3	-	Q3ZCD3_BOVIN	1.7024
514903	DHRS13	dehydrogenase/reductase 13	-	DHR13_BOVIN	1.7024
514910	FAM81B	family with sequence similarity 81 member B	-	FA81B_BOVIN	1.7024
514939	PGD	phosphogluconate dehydrogenase	-	Q3ZCI4_BOVIN	19.8973
514966	RPL7	ribosomal protein L7	-	RL7_BOVIN	1.7024
514991	ABCE1	ATP binding cassette subfamily E member 1	-	A4IFE6_BOVIN	1.7024
515021	PSMD5	proteasome 26S subunit, non-ATPase 5	-	PSMD5_BOVIN	1.7024
515028	UBQLNL	ubiquilin like	-	G3MZQ5_BOVIN	1.7024
515042	LOC515042	SCAN domain containing 1-like	-	A6QNN4_BOVIN	1.7024
515046	ARV1	ARV1 homolog, fatty acid homeostasis modulator	-	ARV1_BOVIN	1.7024
515067	PGAM2	phosphoglycerate mutase 2	-	PGAM2_BOVIN	4.7303
515118	RHOB	ras homolog family member B	-	RHOB_BOVIN	10.7916
515145	EIF4A3	eukaryotic translation initiation factor 4A3	-	IF4A3_BOVIN	1.7024
515176	DNASE1L1	deoxyribonuclease 1 like 1	-	DNSL1_BOVIN	1.7024
515178	ABCD1	ATP binding cassette subfamily D member 1	-	Q2KJ57_BOVIN	1.7024
515181	RAP2C	RAP2C, member of RAS oncogene family	-	RAP2C_BOVIN	8.5177
515216	AP2A2	adaptor related protein complex 2 alpha 2 subunit	-	AP2A2_BOVIN	2.4592
515233	EEF1A2	eukaryotic translation elongation factor 1 alpha 2	-	EF1A2_BOVIN	18.3785
515269	SPG7	SPG7, paraplegin matrix AAA peptidase subunit	-	A7E2Z6_BOVIN	1.7024
515270	GAMT	guanidinoacetate N-methyltransferase	-	GAMT_BOVIN	1.7024
515278	ELMOD2	ELMO domain containing 2	-	ELMD2_BOVIN	2.4592
515300	TMC2	transmembrane channel like 2	-	F1MW07_BOVIN	1.7024
515309	MLEC	malectin	-	A6H797_BOVIN	1.7024
515358	LOC515358	uncharacterized LOC515358	-	A6QLG1_BOVIN	2.4592
515377	CARD11	caspase recruitment domain family member 11	-	A8E646_BOVIN	1.7024
515407	MOB1B	MOB kinase activator 1B	MOBKL1A	E1BMG1_BOVIN	5.4875
515491	CEMIP2	cell migration inducing hyaluronidase 2	BHLHB2|TMEM2	F1MNY2_BOVIN	12.308
515515	SYK	spleen associated tyrosine kinase	-	Q32PK0_BOVIN	2.4592
515534	RPL35	ribosomal protein L35	-	RL35_BOVIN	2.4592
515548	TREML2	triggering receptor expressed on myeloid cells like 2	-	F1MNL2_BOVIN	1.7024
515573	UBE2I	ubiquitin conjugating enzyme E2 I	-	A6H744_BOVIN	2.4592
515605	APPL2	adaptor protein, phosphotyrosine interacting with PH domain and leucine zipper 2	-	Q1RMW4_BOVIN	1.7024
515610	ACTA2	actin, alpha 2, smooth muscle, aorta	-	ACTA_BOVIN	51.8982
515646	CLIC1	chloride intracellular channel 1	-	CLIC1_BOVIN	3.9731
515654	ATF5	activating transcription factor 5	-	E1BLQ3_BOVIN	2.4592
515675	RAB26	RAB26, member RAS oncogene family	-	RAB26_BOVIN;M5FMU1_BOVIN	17.6193
515744	FASTKD1	FAST kinase domains 1	-	A6QQY8_BOVIN	1.7024
515766	AP1M2	adaptor related protein complex 1 mu 2 subunit	-	AP1M2_BOVIN	1.7024
515773	CYB5R3	cytochrome b5 reductase 3	-	NB5R3_BOVIN	25.2166
515957	HIST1H1E	histone cluster 1, H1e	-	A5PK20_BOVIN	2.4592
515999	SAR1B	secretion associated Ras related GTPase 1B	-	SAR1B_BOVIN	10.7916
516001	TAF5	TATA-box binding protein associated factor 5	-	E1BEN8_BOVIN	2.4592
516024	VAPA	VAMP associated protein A	-	VAPA_BOVIN	3.2161
516063	RPS19	ribosomal protein S19	-	RS19_BOVIN	1.7024
516067	FOLR3	folate receptor 3	FBP|FR-alpha	FOLR1_BOVIN	2.4592
516070	DLGAP3	DLG associated protein 3	-	E1BBJ2_BOVIN	1.7024
516099	HSPB1	heat shock protein family B (small) member 1	-	HSPB1_BOVIN;E9RHW1_BOVIN	3.9731
516133	FGR	FGR proto-oncogene, Src family tyrosine kinase	-	A5PKG9_BOVIN	7.76
516175	PPP1CA	protein phosphatase 1 catalytic subunit alpha	-	PP1A_BOVIN	3.9731
516199	CTDSP1	CTD small phosphatase 1	-	E1BDE3_BOVIN	6.2449
516210	CKB	creatine kinase B	B-CK|CPK-B	KCRB_BOVIN	7.0024
516241	CSAD	cysteine sulfinic acid decarboxylase	-	E1BP41_BOVIN	2.4592
516262	GNAT3	G protein subunit alpha transducin 3	-	GNAT3_BOVIN	7.76
516334	GPRC5B	G protein-coupled receptor class C group 5 member B	-	Q1JPD9_BOVIN	22.1763
516730	OLFML2A	olfactomedin like 2A	-	E1B818_BOVIN	1.7024
516989	RALYL	RALY RNA binding protein like	-	RALYL_BOVIN	1.7024
517007	CHTF18	chromosome transmission fidelity factor 18	-	E1B8Q4_BOVIN	2.4592
517045	ARVCF	ARVCF, delta catenin family member	-	A7YY26_BOVIN;E1BPV1_BOVIN	1.7024
517111	RDX	radixin	-	RADI_BOVIN	45.0237
517171	SAR1A	secretion associated Ras related GTPase 1A	-	SAR1A_BOVIN	12.308
517251	TMEM242	transmembrane protein 242	C9H6orf35	Q2KI38_BOVIN	1.7024
517345	ARL1	ADP ribosylation factor like GTPase 1	-	ARL1_BOVIN	4.7303
517397	AGL	amylo-alpha-1, 6-glucosidase, 4-alpha-glucanotransferase	-	F1MHT1_BOVIN	2.4592
517446	AP2M1	adaptor related protein complex 2 mu 1 subunit	-	AP2M1_BOVIN	1.7024
517451	ZDHHC14	zinc finger DHHC-type containing 14	-	E1BK60_BOVIN	2.4592
517533	S1PR5	sphingosine-1-phosphate receptor 5	EDG8	F1MV28_BOVIN	1.7024
517539	MTHFD2	methylenetetrahydrofolate dehydrogenase (NADP+ dependent) 2, methenyltetrahydrofolate cyclohydrolase	-	MTDC_BOVIN	1.7024
517728	NAPB	NSF attachment protein beta	-	SNAB_BOVIN	2.4592
517837	MAD1L1	mitotic arrest deficient 1 like 1	-	A7MB59_BOVIN	1.7024
517850	APPL1	adaptor protein, phosphotyrosine interacting with PH domain and leucine zipper 1	-	A5PKI0_BOVIN	1.7024
517857	C3H1orf123	chromosome 3 open reading frame, human C1orf123	C1orf123	CA123_BOVIN	1.7024
518003	TRIL	TLR4 interactor with leucine rich repeats	-	G3N181_BOVIN	2.4592
518050	ANXA3	annexin A3	-	ANXA3_BOVIN;F1MWQ2_BOVIN	1.7024
518246	GIPC2	GIPC PDZ domain containing family member 2	-	GIPC2_BOVIN	26.7375
518393	AOX4	aldehyde oxidase 1-like	-	E1BL62_BOVIN	1.7024
518407	NAPA	NSF attachment protein alpha	-	A5D7S0_BOVIN	16.1012
518458	SEMA6D	semaphorin 6D	-	E1BNY3_BOVIN	1.7024
518601	ARF4	ADP ribosylation factor 4	-	ARF4_BOVIN	18.3785
518637	PSMC6	proteasome 26S subunit, ATPase 6	-	PRS10_BOVIN	1.7024
518880	RBX1	ring-box 1	-	Q2HJI9_BOVIN	1.7024
518884	TERT	telomerase reverse transcriptase	-	TERT_BOVIN	1.7024
518896	ADD2	adducin 2	-	F1MXA4_BOVIN;A5PJS9_BOVIN	1.7024
518935	GAS2L1	growth arrest specific 2 like 1	-	A4IFA0_BOVIN;F1MVK6_BOVIN	3.2161
519017	APRT	adenine phosphoribosyltransferase	-	APT_BOVIN	3.2161
519098	CABS1	calcium binding protein, spermatid associated 1	C6H4ORF35|CLPH	CABS1_BOVIN	1.7024
519217	CDK2	cyclin dependent kinase 2	-	CDK2_BOVIN	1.7024
519266	IGSF8	immunoglobulin superfamily member 8	-	A2VE11_BOVIN;F1MTR4_BOVIN	1.7024
519269	RRAS2	RAS related 2	-	A5PKL2_BOVIN	8.5177
519271	ERC1	ELKS/RAB6-interacting/CAST family member 1	-	E1BPW2_BOVIN	1.7024
519617	GIPC1	GIPC PDZ domain containing family member 1	-	E1BJQ7_BOVIN	7.76
519694	ARL5A	ADP ribosylation factor like GTPase 5A	-	ARL5A_BOVIN	1.7024
519934	H2B	histone H2B-like	-	Q32S29_BOVIN	5.4875
519935	HIST1H2BD	histone cluster 1, H2bd	HIST1H2BI	Q2KII5_BOVIN	5.4875
519982	RAB33B	RAB33B, member RAS oncogene family	-	A4FUD7_BOVIN	22.9362
520057	LOC520057	type 1 protein phosphatase inhibitor-like	-	Q32LF3_BOVIN	2.4592
520167	LAMB2	laminin, beta 2 (laminin S)	-	Q2KJA7_BOVIN;E1BDK6_BOVIN	2.4592
520170	UCHL3	ubiquitin C-terminal hydrolase L3	-	UCHL3_BOVIN	3.9731
520260	FH	fumarate hydratase	-	Q148D3_BOVIN	1.7024
520462	SH3BP4	SH3 domain binding protein 4	-	E1BB46_BOVIN	2.4592
520493	VSIG8	V-set and immunoglobulin domain containing 8	-	E1BBP5_BOVIN	1.7024
520580	CDK9	cyclin dependent kinase 9	-	CDK9_BOVIN	1.7024
520668	KRT36	keratin 36	-	F1MI98_BOVIN	2.4592
520739	SNX12	sorting nexin 12	-	A6QR61_BOVIN	4.7303
520750	CILP2	cartilage intermediate layer protein 2	-	E1BKL4_BOVIN	1.7024
520771	AVIL	advillin	-	F1MMN9_BOVIN	1.7024
520833	UBE4B	ubiquitination factor E4B	-	A6QNS2_BOVIN	2.4592
520883	CDC37	cell division cycle 37	-	CDC37_BOVIN	1.7024
520936	PROM2	prominin 2	-	E1BM92_BOVIN	6.2449
521074	KRT27	keratin 27	CK-27|K27	K1C27_BOVIN	11.5497
521175	GAN	gigaxonin	-	A6H7J3_BOVIN	1.7024
521189	SLC11A2	solute carrier family 11 member 2	-	A7MBI9_BOVIN	3.2161
521254	BPNT1	3'(2'), 5'-bisphosphate nucleotidase 1	-	BPNT1_BOVIN	3.9731
521340	PCDHGA8	protocadherin gamma subfamily A, 8	-	A5PKJ8_BOVIN	7.0024
521442	SPAST	spastin	SPG4	SPAST_BOVIN	1.7024
521650	ADPRHL2	ADP-ribosylhydrolase like 2	-	ARHL2_BOVIN	2.4592
521864	VPS35	VPS35, retromer complex component	-	VPS35_BOVIN	9.2756
522221	TTLL7	tubulin tyrosine ligase like 7	-	E1BEK7_BOVIN	2.4592
522269	ACTN4	actinin alpha 4	-	ACTN4_BOVIN	11.5497
522400	KRT80	keratin 80	-	K2C80_BOVIN	10.0335
522423	SNAP23	synaptosome associated protein 23	-	Q2T9M8_BOVIN	14.5836
522431	FFAR2	free fatty acid receptor 2	GPR43	B9VJV9_BOVIN	2.4592
522459	GUF1	GUF1 homolog, GTPase	EF-4	GUF1_BOVIN	1.7024
522462	EFHD1	EF-hand domain family member D1	-	EFHD1_BOVIN	1.7024
522707	RAP2A	RAP2A, member of RAS oncogene family	-	E1BNQ3_BOVIN	3.2161
522854	BAG5	BCL2 associated athanogene 5	-	BAG5_BOVIN	4.7303
522873	RIC8B	RIC8 guanine nucleotide exchange factor B	-	E1BD35_BOVIN	1.7024
522960	HIST1H2BJ	histone cluster 1, H2bj	-	E1BGW2_BOVIN	5.4875
523154	GALE	UDP-galactose-4-epimerase	-	GALE_BOVIN	10.7916
523221	KRT78	keratin 78	-	K2C78_BOVIN	6.2449
523223	PSTPIP2	proline-serine-threonine phosphatase interacting protein 2	-	A6QR13_BOVIN	2.4592
523328	CD151	CD151 molecule (Raph blood group)	-	CD151_BOVIN;A7E3T1_BOVIN	7.0024
523485	MYO1E	myosin IE	-	F1MQ65_BOVIN	1.7024
523847	CHMP2A	charged multivesicular body protein 2A	-	Q3T0U5_BOVIN	13.825
523889	ATP13A3	ATPase 13A3	-	E1BG26_BOVIN	14.5836
524236	LOC524236	histone H2A type 1	-	F1MLQ1_BOVIN	2.4592
524284	AMIGO1	adhesion molecule with Ig like domain 1	-	A7MBK2_BOVIN	1.7024
524361	PPP2CB	protein phosphatase 2 catalytic subunit beta	-	PP2AB_BOVIN	1.7024
524513	SERPINB9	serpin peptidase inhibitor, clade B (ovalbumin), member 9	-	Q08DQ4_BOVIN	1.7024
524652	ENKD1	enkurin domain containing 1	C16orf48|C18H16orf48	ENKD1_BOVIN;F1MTL4_BOVIN	1.7024
524743	GTPBP4	GTP binding protein 4	-	F1MYW4_BOVIN	1.7024
524770	ACTN1	actinin alpha 1	-	ACTN1_BOVIN	10.0335
524808	HIST1H2AC	histone cluster 1, H2ac	-	A0A0A0MP90_BOVIN	3.9731
525042	GPD1	glycerol-3-phosphate dehydrogenase 1	-	GPDA_BOVIN	19.1378
525059	GSS	glutathione synthetase	-	GSHB_BOVIN;A0A140T850_BOVIN	4.7303
525329	NCOA4	nuclear receptor coactivator 4	-	Q1RMQ8_BOVIN	1.7024
525507	KCNA3	potassium voltage-gated channel subfamily A member 3	-	E1B7K3_BOVIN	1.7024
525563	ENOPH1	enolase-phosphatase 1	-	ENOPH_BOVIN	1.7024
525567	VPS51	VPS51, GARP complex subunit	C29H11orf2|FFR	VPS51_BOVIN	1.7024
525599	LOC525599	butyrophilin family member	-	A2VE28_BOVIN	2.4592
525756	RNF169	ring finger protein 169	-	RN169_BOVIN	1.7024
525767	LRRC4	leucine rich repeat containing 4	-	Q3I0Y3_BOVIN;Q58CS0_BOVIN	1.7024
525863	LOC525863	histone H4	-	E1B9M9_BOVIN	10.7916
525894	RARS2	arginyl-tRNA synthetase 2, mitochondrial	-	SYRM_BOVIN	1.7024
525962	GNB4	G protein subunit beta 4	-	A5PKD6_BOVIN	12.308
526006	ENO2	enolase 2	-	A6QR19_BOVIN	3.2161
526028	SEMA4C	semaphorin 4C	-	E1BDM5_BOVIN	1.7024
526064	LOC526064	histone H2B type 1-L	-	E1BPK0_BOVIN	2.4592
526226	LOC526226	histone H4	-	G3N2B8_BOVIN	10.7916
526310	ULK1	unc-51 like autophagy activating kinase 1	-	F1MFB2_BOVIN	1.7024
526376	STK10	serine/threonine kinase 10	-	H2XJF0_BOVIN	3.9731
526524	LOC526524	FK506 binding protein 1A, 12kDa-like	-	Q2NKS8_BOVIN	2.4592
526526	RAB6B	RAB6B, member RAS oncogene family	-	RAB6B_BOVIN	32.0641
526925	OFD1	OFD1, centriole and centriolar satellite protein	-	F1MB20_BOVIN;G8GWQ4_BOVIN	1.7024
526937	DCXR	dicarbonyl/L-xylulose reductase	-	DCXR_BOVIN	2.4592
526949	OXSR1	oxidative stress responsive 1	-	F1MYV9_BOVIN	3.2161
526950	UBL3	ubiquitin like 3	-	UBL3_BOVIN	5.4875
527068	LOC527068	aldo-keto reductase family 1 member C3 -like	-	Q3ZCA6_BOVIN;M0QW25_BOVIN	2.4592
527114	AGT	angiotensinogen	SERPINA8	Q3SZH5_BOVIN	3.9731
527263	FYN	FYN proto-oncogene, Src family tyrosine kinase	-	FYN_BOVIN	6.2449
527409	LOC527409	glycoprotein galactosyltransferase alpha 1, 3-like	-	A0JNE4_BOVIN	1.7024
527467	GFM2	G elongation factor mitochondrial 2	EF-G2mt|RRF2mt|mEF-G 2	RRF2M_BOVIN	1.7024
527553	CRP	C-reactive protein	-	C4T8B4_BOVIN	1.7024
527607	EFL1	elongation factor like GTPase 1	EFTUD1	E1BH79_BOVIN	1.7024
527708	LRRC8C	leucine rich repeat containing 8 VRAC subunit C	-	LRC8C_BOVIN	6.2449
527819	KRT4	keratin 4	-	A4IFP2_BOVIN	29.7805
527829	MAP1S	microtubule associated protein 1S	-	MAP1S_BOVIN	1.7024
527885	ZDHHC9	zinc finger DHHC-type containing 9	-	ZDHC9_BOVIN	2.4592
527889	CSNK1G1	casein kinase 1 gamma 1	-	KC1G1_BOVIN	7.76
527943	MDH1B	malate dehydrogenase 1B	-	MDH1B_BOVIN	4.7303
528076	ACKR1	atypical chemokine receptor 1 (Duffy blood group)	DARC	ACKR1_BOVIN	1.7024
528099	RAB32	RAB32, member RAS oncogene family	-	E1BA60_BOVIN	2.4592
528109	MPP5	membrane palmitoylated protein 5	-	E1BIQ8_BOVIN	3.2161
528204	RHEB	Ras homolog, mTORC1 binding	-	RHEB_BOVIN	6.2449
528265	SNX3	sorting nexin 3	-	SNX3_BOVIN	3.2161
528379	LIN7A	lin-7 homolog A, crumbs cell polarity complex component	-	LIN7A_BOVIN	1.7024
528453	SFN	stratifin	-	1433S_BOVIN	5.4875
528530	CSF2RB	colony stimulating factor 2 receptor beta common subunit	-	F1MXH7_BOVIN	2.4592
528574	RAB2B	RAB2B, member RAS oncogene family	-	E1BC58_BOVIN	14.5836
528799	ZMYND10	zinc finger MYND-type containing 10	-	Q32KT3_BOVIN	1.7024
528862	DNAJA1	DnaJ heat shock protein family (Hsp40) member A1	-	DNJA1_BOVIN	3.2161
529002	TBC1D24	TBC1 domain family member 24	-	TBC24_BOVIN;M5FJY0_BOVIN	7.76
529167	RHBDF1	rhomboid 5 homolog 1	-	RHDF1_BOVIN	1.7024
529405	ENPP3	ectonucleotide pyrophosphatase/phosphodiesterase 3	-	ENPP3_BOVIN	83.3349
529494	TANC2	tetratricopeptide repeat, ankyrin repeat and coiled-coil containing 2	-	F1MSK0_BOVIN	1.7024
529590	SCN1A	sodium voltage-gated channel alpha subunit 1	-	M0QW12_BOVIN	3.2161
529646	HIST1H2BM	histone cluster 1, H2bm	-	F1MUD2_BOVIN	5.4875
529660	OAS2	2'-5'-oligoadenylate synthetase 2	-	OAS2_BOVIN	1.7024
529761	TMED10	transmembrane p24 trafficking protein 10	TMP21	TMEDA_BOVIN	3.9731
530047	RPS6KL1	ribosomal protein S6 kinase like 1	-	Q32PG2_BOVIN	1.7024
530076	GC	GC, vitamin D binding protein	-	VTDB_BOVIN;F1N5M2_BOVIN	1.7024
530101	GFPT2	glutamine-fructose-6-phosphate transaminase 2	-	GFPT2_BOVIN	1.7024
530189	RAD23B	RAD23 homolog B, nucleotide excision repair protein	-	RD23B_BOVIN	1.7024
530736	PCBD1	pterin-4 alpha-carbinolamine dehydratase 1	DCoH|PCD|PHS	PHS_BOVIN	3.9731
530975	ABCF3	ATP binding cassette subfamily F member 3	-	A4FUE2_BOVIN	1.7024
531057	KRT72	keratin 72	-	K2C72_BOVIN	10.0335
531068	OLFML1	olfactomedin like 1	-	F1N583_BOVIN;Q58D44_BOVIN;Q32LG9_BOVIN	1.7024
531359	GOLPH3	golgi phosphoprotein 3	-	Q1RMW9_BOVIN	6.2449
531362	RPAP1	RNA polymerase II associated protein 1	-	RPAP1_BOVIN	1.7024
531420	GP2	glycoprotein 2	-	F1N726_BOVIN	7.76
531505	MYL12A	myosin, light chain 12A, regulatory, non-sarcomeric	MRCL3|MRLC2|MYL9	MYL9_BOVIN	1.7024
531539	TLDC1	TBC/LysM-associated domain containing 1	-	F1MTK2_BOVIN	3.9731
531733	H2AFX	H2A histone family, member X	-	Q17QG8_BOVIN	3.9731
531802	NCLN	nicalin	-	Q1LZC3_BOVIN	1.7024
531875	PCDH10	protocadherin 10	-	F1N2W7_BOVIN	2.4592
531981	KRT73	keratin 73	-	K2C73_BOVIN	18.3785
531990	HIST2H3D	histone cluster 2, H3d	-	E1BGN3_BOVIN	3.2161
532231	GAPDHS	glyceraldehyde-3-phosphate dehydrogenase, spermatogenic	-	G3PT_BOVIN	1.7024
532241	PCDHGB4	protocadherin gamma subfamily B, 4	-	A6QNV3_BOVIN	5.4875
532257	USP24	ubiquitin specific peptidase 24	-	E1BND0_BOVIN	3.2161
532261	SNAP29	synaptosome associated protein 29	-	SNP29_BOVIN	3.9731
532402	ANKRD9	ankyrin repeat domain 9	-	A7MBH6_BOVIN;F1N4L2_BOVIN	1.7024
532406	GIGYF1	GRB10 interacting GYF protein 1	-	E1BAH0_BOVIN	1.7024
532555	GOLPH3L	golgi phosphoprotein 3 like	-	GLP3L_BOVIN	5.4875
532573	FLOT1	flotillin 1	-	FLOT1_BOVIN	7.76
532644	KRT71	keratin 71	-	K2C71_BOVIN	3.9731
532674	ADGRF5	adhesion G protein-coupled receptor F5	GPR116	F1MV32_BOVIN	7.0024
532712	CDC42	cell division cycle 42	-	CDC42_BOVIN	36.6342
532723	RAB11B	RAB11B, member RAS oncogene family	-	RB11B_BOVIN	32.8255
532836	AHCYL2	adenosylhomocysteinase like 2	IRBIT2	SAHH3_BOVIN	2.4592
532851	LASP1	LIM and SH3 protein 1	-	LASP1_BOVIN	5.4875
532985	USP39	ubiquitin specific peptidase 39	-	A6QQX8_BOVIN	1.7024
533038	TM4SF1	transmembrane 4 L six family member 1	-	Q0VCX3_BOVIN	2.4592
533044	PSAT1	phosphoserine aminotransferase 1	-	A6QR28_BOVIN	7.76
533078	ARCN1	archain 1	-	COPD_BOVIN	1.7024
533115	MSH2	mutS homolog 2	-	MSH2_BOVIN	6.2449
533199	MAP2K1	mitogen-activated protein kinase kinase 1	-	Q0VD16_BOVIN	3.2161
533219	ACTC1	actin, alpha, cardiac muscle 1	ACTC	ACTC_BOVIN	50.3697
533223	WDR1	WD repeat domain 1	-	WDR1_BOVIN	5.4875
533224	AAMDC	adipogenesis associated Mth938 domain containing	C11orf67|C29H11orf67	AAMDC_BOVIN	3.2161
533227	HEBP1	heme binding protein 1	-	HEBP1_BOVIN	3.2161
533289	PIP4K2A	phosphatidylinositol-5-phosphate 4-kinase type 2 alpha	-	F1MHR4_BOVIN	1.7024
533303	ALKBH5	alkB homolog 5, RNA demethylase	-	ALKB5_BOVIN	1.7024
533307	LOC533307	tubulin beta-7 chain	-	E1B953_BOVIN	3.2161
533360	ANXA7	annexin A7	ANX7	ANXA7_BOVIN	6.2449
533459	BTK	Bruton tyrosine kinase	-	Q3ZC95_BOVIN	1.7024
533554	FBXO38	F-box protein 38	-	E1BPZ7_BOVIN	1.7024
533622	MTM1	myotubularin 1	-	MTM1_BOVIN	1.7024
533630	PSPH	phosphoserine phosphatase	-	SERB_BOVIN	1.7024
533646	RIT1	Ras like without CAAX 1	-	A5D7A4_BOVIN	3.9731
533668	DNAJB2	DnaJ heat shock protein family (Hsp40) member B2	-	Q58DD3_BOVIN	2.4592
533677	STK38	serine/threonine kinase 38	-	STK38_BOVIN	2.4592
533687	RHPN2	rhophilin Rho GTPase binding protein 2	-	RHPN2_BOVIN	3.9731
533720	SWAP70	switching B cell complex subunit SWAP70	HSPC321	A6H709_BOVIN	1.7024
533726	DHCR24	24-dehydrocholesterol reductase	-	A6QR14_BOVIN	1.7024
533746	DPYSL2	dihydropyrimidinase like 2	CRMP-2|DRP-2|TOAD-64	DPYL2_BOVIN	1.7024
533768	TACC2	transforming acidic coiled-coil containing protein 2	-	A6QNY2_BOVIN	2.4592
533836	SPR	sepiapterin reductase	-	SPRE_BOVIN	2.4592
533876	SLC12A4	solute carrier family 12 member 4	-	E1BCI8_BOVIN	1.7024
533892	RPS9	ribosomal protein S9	-	RS9_BOVIN	4.7303
533900	RFX4	regulatory factor X4	-	F1MFD3_BOVIN	2.4592
533949	BCAP31	B cell receptor associated protein 31	-	Q5E9F1_BOVIN	1.7024
533980	CKAP5	cytoskeleton associated protein 5	-	E1B7K5_BOVIN	1.7024
533994	SEC23A	Sec23 homolog A, coat complex II component	-	SC23A_BOVIN	2.4592
534011	FGGY	FGGY carbohydrate kinase domain containing	-	E1BNF8_BOVIN	1.7024
534013	TMEM68	transmembrane protein 68	-	TMM68_BOVIN	1.7024
534017	TMEM63A	transmembrane protein 63A	-	A7MB88_BOVIN	1.7024
534040	SPINT1	serine peptidase inhibitor, Kunitz type 1	-	Q2KJJ7_BOVIN	3.9731
534048	CDK18	cyclin dependent kinase 18	PCTK3	A3KMY7_BOVIN	1.7024
534054	RP2	RP2, ARL3 GTPase activating protein	-	A7Z024_BOVIN;Q58DV1_BOVIN	8.5177
534101	BMPER	BMP binding endothelial regulator	-	A0JNC8_BOVIN	1.7024
534122	NPEPPS	aminopeptidase puromycin sensitive	-	E1BP91_BOVIN	14.5836
534126	SUPT20H	SPT20 homolog, SAGA complex component	FAM48A	F1MFY8_BOVIN;Q2KJ13_BOVIN	1.7024
534150	OPTN	optineurin	-	Q3ZC32_BOVIN	1.7024
534182	FKBP9	FK506 binding protein 9	FKBP-9	FKBP9_BOVIN	1.7024
534206	TUBB6	tubulin beta 6 class V	-	TBB6_BOVIN	4.7303
534217	AIFM2	apoptosis inducing factor, mitochondria associated 2	AMID	AIFM2_BOVIN	4.7303
534231	RPN2	ribophorin II	-	RPN2_BOVIN	2.4592
534254	MTFR2	mitochondrial fission regulator 2	FAM54A	MTFR2_BOVIN	1.7024
534296	MTHFD1L	methylenetetrahydrofolate dehydrogenase (NADP+ dependent) 1 like	-	C1TM_BOVIN	1.7024
534312	SCAMP2	secretory carrier membrane protein 2	-	A6QR35_BOVIN	9.2756
534323	SERPINB5	serpin family B member 5	-	A4FV69_BOVIN	2.4592
534329	ARL15	ADP ribosylation factor like GTPase 15	ARFRP2	ARL15_BOVIN	4.7303
534337	SH3YL1	SH3 and SYLF domain containing 1	-	SH3Y1_BOVIN	3.2161
534382	MTHFD1	methylenetetrahydrofolate dehydrogenase, cyclohydrolase and formyltetrahydrofolate synthetase 1	-	A4FUD0_BOVIN	1.7024
534402	PGM1	phosphoglucomutase 1	-	PGM1_BOVIN	10.0335
534509	HPX	hemopexin	-	HEMO_BOVIN	1.7024
534553	CFL1	cofilin 1	-	COF1_BOVIN;B0JYL8_BOVIN	7.76
534620	TAOK3	TAO kinase 3	-	E1BHE1_BOVIN	2.4592
534628	NMRAL1	NmrA like redox sensor 1	-	NMRL1_BOVIN;M5FMU4_BOVIN	2.4592
534629	TPD52L1	tumor protein D52 like 1	-	Q0VBY4_BOVIN	3.2161
534656	CAPZA1	capping actin protein of muscle Z-line alpha subunit 1	-	CAZA1_BOVIN	2.4592
534684	DSTYK	dual serine/threonine and tyrosine protein kinase	RIPK5	DUSTY_BOVIN	1.7024
534708	RAB11A	RAB11A, member RAS oncogene family	-	RB11A_BOVIN	33.587
534714	ZBTB40	zinc finger and BTB domain containing 40	-	F1N193_BOVIN	1.7024
534718	STXBP6	syntaxin binding protein 6	-	STXB6_BOVIN;F1MYL3_BOVIN	5.4875
534734	MRI1	methylthioribose-1-phosphate isomerase 1	-	MTNA_BOVIN	2.4592
534739	ANKRD12	ankyrin repeat domain 12	-	E1BKN6_BOVIN	2.4592
534750	VPS25	vacuolar protein sorting 25 homolog	-	VPS25_BOVIN	5.4875
534900	TUBA3E	tubulin, alpha 3e	TUBA3|TUBA3D	TBA3_BOVIN	3.9731
534910	CD200	CD200 molecule	-	Q3ZC60_BOVIN	4.7303
534937	UPP2	uridine phosphorylase 2	-	F6R7H1_BOVIN;Q0VCM7_BOVIN	1.7024
534992	LDAH	lipid droplet associated hydrolase	C11H2orf43|C2orf43	Q3SZR7_BOVIN;E1BNE1_BOVIN	5.4875
535006	TRIT1	tRNA isopentenyltransferase 1	-	F6RA00_BOVIN	1.7024
535021	LACTB2	lactamase beta 2	-	LACB2_BOVIN	1.7024
535030	TNKS	tankyrase	-	E1B8R5_BOVIN	1.7024
535043	ITGA6	integrin subunit alpha 6	-	E1BFQ6_BOVIN	1.7024
535071	SEC23B	Sec23 homolog B, coat complex II component	-	SC23B_BOVIN	3.2161
535077	GSN	gelsolin	-	GELS_BOVIN;F1N1I6_BOVIN	12.308
535119	CIAPIN1	cytokine induced apoptosis inhibitor 1	-	CPIN1_BOVIN	1.7024
535148	C11H9orf78	chromosome 11 C9orf78 homolog	-	Q1JQC8_BOVIN	1.7024
535182	MDH1	malate dehydrogenase 1	-	MDHC_BOVIN	11.5497
535197	MARK2	microtubule affinity regulating kinase 2	-	A6QNL2_BOVIN	1.7024
535277	TPM4	tropomyosin 4	-	A6QR15_BOVIN	1.7024
535298	GRB2	growth factor receptor bound protein 2	-	Q3T0F9_BOVIN	3.9731
535321	PPP2R1A	protein phosphatase 2 scaffold subunit Aalpha	-	2AAA_BOVIN	3.2161
535327	MAPK13	mitogen-activated protein kinase 13	-	Q5E9Q6_BOVIN	1.7024
535342	SLK	STE20 like kinase	-	G3X696_BOVIN	3.9731
535352	SCAMP1	secretory carrier membrane protein 1	-	Q3T0D2_BOVIN	1.7024
535381	PLA2G6	phospholipase A2 group VI	-	E1BB89_BOVIN	1.7024
535416	SIRT6	sirtuin 6	-	A5D7K6_BOVIN	1.7024
535452	FBXL4	F-box and leucine-rich repeat protein 4	-	FBXL4_BOVIN	1.7024
535494	PPIC	peptidylprolyl isomerase C	-	PPIC_BOVIN	2.4592
535605	TUBA1D	tubulin, alpha 3d	TUBA3C|TUBA3D	TBA1D_BOVIN	7.0024
535652	LRRK2	leucine rich repeat kinase 2	-	E1BPU0_BOVIN	2.4592
535653	ESD	esterase D	-	ESTD_BOVIN	2.4592
535664	GPRC5C	G protein-coupled receptor class C group 5 member C	-	GPC5C_BOVIN	4.7303
535697	KRT7	keratin 7	-	K2C7_BOVIN	19.1378
535742	SRC	SRC proto-oncogene, non-receptor tyrosine kinase	-	E1BIM8_BOVIN	4.7303
535744	CPNE8	copine 8	-	A5D784_BOVIN	9.2756
535869	RNF128	ring finger protein 128, E3 ubiquitin protein ligase	-	RN128_BOVIN	2.4592
535881	SLC8A2	solute carrier family 8 member A2	-	E1B7D0_BOVIN	1.7024
535946	KANSL1	KAT8 regulatory NSL complex subunit 1	-	E1BL93_BOVIN;G3MZN9_BOVIN	2.4592
536048	MAK	male germ cell associated kinase	-	E1BDG4_BOVIN	1.7024
536092	PTPRM	protein tyrosine phosphatase, receptor type M	-	E1BPU9_BOVIN	1.7024
536181	UBXN4	UBX domain protein 4	UBXD2	UBXN4_BOVIN	2.4592
536186	CRISPLD1	cysteine rich secretory protein LCCL domain containing 1	-	A6QR60_BOVIN	3.2161
536203	ABCG2	ATP binding cassette subfamily G member 2 (Junior blood group)	-	ABCG2_BOVIN;B2D1N9_BOVIN;Q32PJ1_BOVIN	147.581
536284	ECHDC1	ethylmalonyl-CoA decarboxylase 1	MMCD	ECHD1_BOVIN	5.4875
536311	KRT35	keratin 35	-	KRT35_BOVIN;A0A140T8B6_BOVIN	1.7024
536389	ZMYM5	zinc finger, MYM-type 5	-	ZMYM5_BOVIN	1.7024
536532	TAOK1	TAO kinase 1	-	E1BJ19_BOVIN	1.7024
536561	GSK3A	glycogen synthase kinase 3 alpha	-	A6QLB8_BOVIN	1.7024
536607	ACTN2	actinin alpha 2	-	ACTN2_BOVIN	3.9731
536654	GNAQ	G protein subunit alpha q	-	E1BA29_BOVIN	10.7916
536741	MME	membrane metalloendopeptidase	-	E1BPL8_BOVIN	2.4592
536925	COQ8A	coenzyme Q8A	ADCK3|CABC1	COQ8A_BOVIN	1.7024
536988	CAPN5	calpain 5	-	F1MQD1_BOVIN	5.4875
537018	QSER1	glutamine and serine rich 1	-	F1N5A1_BOVIN	1.7024
537070	PMM1	phosphomannomutase 1	-	Q0VC17_BOVIN	1.7024
537161	ACSL1	acyl-CoA synthetase long chain family member 1	FACL2	Q0VCZ8_BOVIN	32.0641
537193	OBSCN	obscurin, cytoskeletal calmodulin and titin-interacting RhoGEF	-	A7MB72_BOVIN	1.7024
537211	TRAPPC11	trafficking protein particle complex 11	C27H4orf41	TPC11_BOVIN;F1MXL8_BOVIN	8.5177
537221	UFC1	ubiquitin-fold modifier conjugating enzyme 1	-	UFC1_BOVIN	3.9731
537285	TRIM23	tripartite motif containing 23	-	F2Z4H6_BOVIN	2.4592
537349	DZIP3	DAZ interacting zinc finger protein 3	-	Q17R11_BOVIN	1.7024
537455	NTN4	netrin 4	-	A7MB18_BOVIN	1.7024
537539	ALDH9A1	aldehyde dehydrogenase 9 family member A1	-	AL9A1_BOVIN	1.7024
537560	RAB39B	RAB39B, member RAS oncogene family	-	RB39B_BOVIN	22.1763
537630	GPR180	G protein-coupled receptor 180	-	F1N5D2_BOVIN	1.7024
537692	MBLAC2	metallo-beta-lactamase domain containing 2	-	MBLC2_BOVIN	2.4592
537739	KATNAL1	katanin catalytic subunit A1 like 1	-	E1BHF2_BOVIN;W0GI54_BOVIN	2.4592
537938	CPPED1	calcineurin-like phosphoesterase domain containing 1	-	CPPED_BOVIN;A0A140T860_BOVIN	1.7024
537972	SPTLC2	serine palmitoyltransferase long chain base subunit 2	-	A5PKM3_BOVIN	1.7024
538143	RHOV	ras homolog family member V	-	RHOV_BOVIN	1.7024
538173	PGP	phosphoglycolate phosphatase	AUM|G3PP	PGP_BOVIN;M5FJY9_BOVIN	6.2449
538184	POLR2B	RNA polymerase II subunit B	rpB2	A5PJW8_BOVIN	1.7024
538226	SESN1	sestrin 1	-	A6QQS4_BOVIN;A7MBI2_BOVIN	1.7024
538238	PLK1	polo like kinase 1	-	PLK1_BOVIN	1.7024
538466	TECTB	tectorin beta	-	A4IFB5_BOVIN;E1BI14_BOVIN	1.7024
538467	TWNK	twinkle mtDNA helicase	C26H10orf2|twinkle	A5D7A7_BOVIN	2.4592
538477	RALA	RAS like proto-oncogene A	-	Q3ZCK2_BOVIN	14.5836
538479	KCNJ12	potassium voltage-gated channel subfamily J member 12	IRK2|KIR2.2	A2VDS5_BOVIN	1.7024
538483	CIC	capicua transcriptional repressor	-	G3MX46_BOVIN	2.4592
538486	ACTR2	ARP2 actin related protein 2 homolog	ARP2	ARP2_BOVIN	2.4592
538495	ILDR1	immunoglobulin like domain containing receptor 1	-	A6QNQ9_BOVIN	1.7024
538536	FZD5	frizzled class receptor 5	-	F1MGM1_BOVIN	1.7024
538547	MTCL1	microtubule crosslinking factor 1	CCDC165	G3MY07_BOVIN;F1MEA7_BOVIN	3.2161
538559	RHOG	ras homolog family member G	-	Q1RMI2_BOVIN	10.0335
538565	GLIPR2	GLI pathogenesis related 2	C8H9ORF19	Q0VCH9_BOVIN	9.2756
538571	RSPRY1	ring finger and SPRY domain containing 1	-	A4IFG8_BOVIN	1.7024
538598	IRS1	insulin receptor substrate 1	-	F1MYE0_BOVIN	3.2161
538611	KRT40	keratin 40	-	K1C40_BOVIN	1.7024
538667	DIRAS2	DIRAS family GTPase 2	-	F1N2Q9_BOVIN	1.7024
538702	LOC538702	glycerol kinase 2-like	-	Q2NKZ8_BOVIN	2.4592
538761	CLDN8	claudin 8	-	A4IFM4_BOVIN	3.9731
538785	STAMBPL1	STAM binding protein like 1	-	Q08DL2_BOVIN	1.7024
538792	ZNF521	zinc finger protein 521	-	F1N5E2_BOVIN;A7Z030_BOVIN	1.7024
538793	ZBTB18	zinc finger and BTB domain containing 18	ZNF238	ZBT18_BOVIN;A0A140T829_BOVIN	1.7024
538826	SSFA2	sperm specific antigen 2	-	E1BET5_BOVIN	1.7024
538829	PPP1CB	protein phosphatase 1 catalytic subunit beta	-	PP1B_BOVIN	3.9731
538911	HIST3H2A	histone cluster 3, H2a	-	A4IFU5_BOVIN	3.9731
539000	RAB29	RAB29, member RAS oncogene family	RAB7L1	A5PJV4_BOVIN	1.7024
539018	ZFP64	ZFP64 zinc finger protein	-	A5PKJ0_BOVIN	1.7024
539055	TSPAN14	tetraspanin 14	-	Q2KJ41_BOVIN	7.76
539149	TUBB4B	tubulin beta 4B class IVb	TUBB2A|TUBB2C	TBB4B_BOVIN	7.76
539180	RAB14	RAB14, member RAS oncogene family	-	Q3ZBG1_BOVIN	38.9208
539182	SSC4D	scavenger receptor cysteine rich family member with 4 domains	SRCRB4D	F1MCI4_BOVIN	3.2161
539244	ASB2	ankyrin repeat and SOCS box containing 2	-	ASB2_BOVIN	1.7024
539247	APH1A	aph-1 homolog A, gamma-secretase subunit	-	Q3SZ69_BOVIN	3.9731
539276	HTATIP2	HIV-1 Tat interactive protein 2	-	Q3SX02_BOVIN	3.2161
539294	PPCS	phosphopantothenoylcysteine synthetase	-	A6QPS1_BOVIN	3.2161
539315	ACVR1B	activin A receptor type 1B	-	F1MSQ2_BOVIN	2.4592
539320	ZSCAN2	zinc finger and SCAN domain containing 2	-	A6QPD1_BOVIN	1.7024
539332	CFL2	cofilin 2	-	COF2_BOVIN	1.7024
539333	EMX1	empty spiracles homeobox 1	-	E1B7Q1_BOVIN	1.7024
539334	IL1RAP	interleukin 1 receptor accessory protein	-	Q0VC51_BOVIN	1.7024
539339	RAB1A	RAB1A, member RAS oncogene family	-	Q3ZBD1_BOVIN;A1L528_BOVIN	156.937
539343	RRH	retinal pigment epithelium-derived rhodopsin homolog	-	F1MR98_BOVIN	1.7024
539347	TMEM263	transmembrane protein 263	C12orf23|C5H12orf23	TM263_BOVIN	4.7303
539357	VPS4B	vacuolar protein sorting 4 homolog B	-	VPS4B_BOVIN	19.8973
539359	LMO7	LIM domain 7	-	A8E4L8_BOVIN	1.7024
539373	RPL14	ribosomal protein L14	-	RL14_BOVIN	1.7024
539375	ACTN3	actinin alpha 3	-	ACTN3_BOVIN	3.2161
539387	MPZL1	myelin protein zero like 1	PZR	MPZL1_BOVIN	3.2161
539459	ARPC4	actin related protein 2/3 complex subunit 4	-	ARPC4_BOVIN	2.4592
539480	TOLLIP	toll interacting protein	-	TOLIP_BOVIN	7.76
539492	SIX2	SIX homeobox 2	-	E1BJ27_BOVIN	1.7024
539504	LIFR	LIF receptor alpha	-	E1BAT3_BOVIN	10.0335
539521	GNAI3	G protein subunit alpha i3	-	Q3ZCA7_BOVIN	13.825
539535	NXPH4	neurexophilin 4	-	G3N154_BOVIN	1.7024
539541	HIC2	HIC ZBTB transcriptional repressor 2	-	E1BDC0_BOVIN	1.7024
539548	CNTFR	ciliary neurotrophic factor receptor	-	F1MLR4_BOVIN	6.2449
539555	MARCKSL1	MARCKS like 1	-	MRP_BOVIN	3.9731
539570	SIK2	salt inducible kinase 2	SNF1LK2	F1MKW8_BOVIN	1.7024
539579	PKLR	pyruvate kinase L/R	-	Q1JPG7_BOVIN	3.2161
539591	ARMC8	armadillo repeat containing 8	-	ARMC8_BOVIN	1.7024
539606	PYCR1	pyrroline-5-carboxylate reductase 1	-	P5CR1_BOVIN	2.4592
539654	PCDHGA2	protocadherin gamma subfamily A, 2	-	A5D7Q6_BOVIN	12.308
539683	KRT75	keratin 75	-	K2C75_BOVIN	31.3028
539704	HIRIP3	HIRA interacting protein 3	-	E1BAW7_BOVIN	1.7024
539718	SCN2A	sodium voltage-gated channel alpha subunit 2	SCN2A1	E1BMH1_BOVIN	1.7024
539759	SIGLEC1	sialic acid binding Ig like lectin 1	-	E1BGL8_BOVIN	1.7024
539764	RAB5A	RAB5A, member RAS oncogene family	-	RAB5A_BOVIN	12.308
539774	PHF23	PHD finger protein 23	-	PHF23_BOVIN	1.7024
539781	CHMP5	charged multivesicular body protein 5	-	F1MZV2_BOVIN;Q3SZ37_BOVIN	2.4592
539793	PPFIA4	PTPRF interacting protein alpha 4	-	G5E533_BOVIN	3.2161
539803	MELTF	melanotransferrin	-	E1BG25_BOVIN	16.8602
539807	ZNFX1	zinc finger NFX1-type containing 1	-	E1BN24_BOVIN	2.4592
539835	HSPA6	heat shock protein family A (Hsp70) member 6	-	F1MWU9_BOVIN	14.5836
539855	H3F3C	histone H3-like	-	H3CL_BOVIN	1.7024
539882	TUBA1B	tubulin, alpha 1b	-	TBA1B_BOVIN	7.0024
539917	PIH1D2	PIH1 domain containing 2	-	PIHD2_BOVIN	1.7024
539944	KRT84	keratin 84	-	F1N362_BOVIN	7.0024
539970	DCAF15	DDB1 and CUL4 associated factor 15	-	DCA15_BOVIN	1.7024
539992	LYPLA1	lysophospholipase I	-	LYPA1_BOVIN	3.2161
539993	SERINC1	serine incorporator 1	SERINC2	SERC1_BOVIN	1.7024
540040	ARL3	ADP ribosylation factor like GTPase 3	-	ARL3_BOVIN	1.7024
540101	RABGAP1L	RAB GTPase activating protein 1 like	-	A7YY30_BOVIN	1.7024
540107	PACSIN2	protein kinase C and casein kinase substrate in neurons 2	-	Q1RMR9_BOVIN	3.9731
540129	RPS23	ribosomal protein S23	-	RS23_BOVIN	1.7024
540134	KLHL22	kelch like family member 22	-	F1N1V7_BOVIN	1.7024
540155	GANAB	glucosidase II alpha subunit	-	F1N6Y1_BOVIN	4.7303
540190	HSPA1L	heat shock 70kDa protein 1-like	-	HS71L_BOVIN	15.3424
540218	ZBTB6	zinc finger and BTB domain containing 6	ZNF482	ZBTB6_BOVIN	1.7024
540229	HSD3B7	hydroxy-delta-5-steroid dehydrogenase, 3 beta- and steroid delta-isomerase 7	-	Q3MHF2_BOVIN	2.4592
540235	TPD52	tumor protein D52	-	Q3ZCA8_BOVIN;E1BE76_BOVIN	3.2161
540236	TUBB4A	tubulin beta 4A class IVa	TUBB4	TBB4A_BOVIN	6.2449
540237	EXOC8	exocyst complex component 8	-	EXOC8_BOVIN	1.7024
540261	SERPINC1	serpin family C member 1	AT3	ANT3_BOVIN	1.7024
540303	ENO3	enolase 3	-	ENOB_BOVIN	5.4875
540309	ELK4	ELK4, ETS transcription factor	-	A2VDQ8_BOVIN	1.7024
540313	ETS1	ETS proto-oncogene 1, transcription factor	-	A5PJG9_BOVIN	1.7024
540325	FAM84B	family with sequence similarity 84 member B	-	A7Z045_BOVIN	3.2161
540335	GLO1	glyoxalase I	-	A4FUZ1_BOVIN	3.9731
540340	SYNPO2	synaptopodin 2	-	A4IFK4_BOVIN	2.4592
540361	NKAP	NFKB activating protein	-	G5E5D9_BOVIN	1.7024
540376	AMACR	alpha-methylacyl-CoA racemase	-	F1MCN8_BOVIN	1.7024
540426	MSN	moesin	-	MOES_BOVIN	74.1136
540457	RAN	RAN, member RAS oncogene family	-	RAN_BOVIN;B0JYN2_BOVIN	3.9731
540488	SMAD1	SMAD family member 1	-	SMAD1_BOVIN	2.4592
540524	ISOC1	isochorismatase domain containing 1	-	ISOC1_BOVIN	1.7024
540526	MSH6	mutS homolog 6	-	E1B9Q4_BOVIN	2.4592
540554	THEMIS	thymocyte selection associated	C9H6ORF190|TSEPA	THMS1_BOVIN	1.7024
540559	LANCL1	LanC like 1	-	Q1LZH8_BOVIN;F1MVX2_BOVIN	1.7024
540583	RAB30	RAB30, member RAS oncogene family	-	RAB30_BOVIN	16.8602
540602	NANS	N-acetylneuraminate synthase	-	Q1RMX7_BOVIN	5.4875
540619	RHOJ	ras homolog family member J	-	A4FV20_BOVIN	1.7024
540622	CDCP1	CUB domain containing protein 1	-	G3N093_BOVIN	2.4592
540637	LIMA1	LIM domain and actin binding 1	-	E1BDU8_BOVIN	2.4592
540653	PCBP2	poly(rC) binding protein 2	-	Q3SYT9_BOVIN	3.2161
540667	MARCH8	membrane associated ring-CH-type finger 8	c-MIR	MARH8_BOVIN	1.7024
540685	RAB1B	RAB1B, member RAS oncogene family	-	RAB1B_BOVIN	113.421
540698	ARMT1	acidic residue methyltransferase 1	C9H6orf211	ARMT1_BOVIN	3.2161
540732	ACER2	alkaline ceramidase 2	ASAH3L	E1B8N2_BOVIN	1.7024
540735	ZC3H13	zinc finger CCCH-type containing 13	-	F1N0H5_BOVIN	1.7024
540828	PHYHD1	phytanoyl-CoA dioxygenase domain containing 1	-	PHYD1_BOVIN	3.2161
540830	HHIP	hedgehog interacting protein	-	A5PJW9_BOVIN	3.9731
540838	ARPC2	actin related protein 2/3 complex subunit 2	-	ARPC2_BOVIN	2.4592
540853	SNAP25	synaptosome associated protein 25	SNAP-25	SNP25_BOVIN	4.7303
540904	SMARCA2	SWI/SNF related, matrix associated, actin dependent regulator of chromatin, subfamily a, member 2	-	A5PKK5_BOVIN	1.7024
540907	EPHB3	EPH receptor B3	-	F1ML02_BOVIN	9.2756
540984	OTUB1	OTU deubiquitinase, ubiquitin aldehyde binding 1	-	Q3T0Y1_BOVIN	5.4875
541003	UBE2D2	ubiquitin conjugating enzyme E2 D2	-	UB2D2_BOVIN	1.7024
541077	ETF1	eukaryotic translation termination factor 1	RRF1	ERF1_BOVIN	2.4592
541099	MTPN	myotrophin	-	MTPN_BOVIN	1.7024
541114	RAB39A	RAB39A, member RAS oncogene family	RAB39	G3X7D3_BOVIN	21.4165
541130	UBE2N	ubiquitin conjugating enzyme E2 N	-	UBE2N_BOVIN	6.2449
541134	UBTD2	ubiquitin domain containing 2	DC-UbP	UBTD2_BOVIN	2.4592
541140	KRAS	KRAS proto-oncogene, GTPase	KRAS2|p21ras	E1BMX0_BOVIN	25.2166
541142	LANCL2	LanC like 2	-	A6QPG6_BOVIN	3.9731
541154	IKZF1	IKAROS family zinc finger 1	-	E1BAW6_BOVIN	1.7024
541201	N4BP2L2	NEDD4 binding protein 2 like 2	-	F1MV44_BOVIN	1.7024
541266	SLC22A5	solute carrier family 22 member 5	-	Q2KJE9_BOVIN	1.7024
541271	TUBB1	tubulin beta 1 class VI	-	E1BJK2_BOVIN	2.4592
541281	THBS4	thrombospondin 4	TSP-4	TSP4_BOVIN	1.7024
541288	CHMP7	charged multivesicular body protein 7	-	A6H704_BOVIN	3.2161
541303	MED17	mediator complex subunit 17	CRSP6	MED17_BOVIN	3.2161
613278	CCDC149	coiled-coil domain containing 149	-	G3N1V2_BOVIN	2.4592
613326	PTP4A1	protein tyrosine phosphatase type IVA, member 1	-	G5E526_BOVIN	4.7303
613343	UBE2M	ubiquitin conjugating enzyme E2 M	-	UBC12_BOVIN	4.7303
613345	LOC613345	H3 histone, family 3A-like	-	G3N2P2_BOVIN	3.2161
613363	LOC613363	histone H2B type 1	-	G3N3L9_BOVIN	3.2161
613448	AK5	adenylate kinase 5	AK 5	KAD5_BOVIN	1.7024
613499	R3HDM2	R3H domain containing 2	-	R3HD2_BOVIN	4.7303
613533	FLNB	filamin B	-	E1BKX7_BOVIN	7.76
613548	MARCKS	myristoylated alanine rich protein kinase C substrate	-	MARCS_BOVIN	7.0024
613568	MACROD1	MACRO domain containing 1	LRP16	MACD1_BOVIN	1.7024
613618	H2AFV	H2A histone family, member V	-	H2AV_BOVIN	4.7303
613627	SERP2	stress associated endoplasmic reticulum protein family member 2	RAMP4-2	SERP2_BOVIN	1.7024
613634	LSM4	LSM4 homolog, U6 small nuclear RNA and mRNA degradation associated	-	LSM4_BOVIN	3.2161
613725	PCBP3	poly(rC) binding protein 3	alpha-CP3	Q17QV0_BOVIN	3.2161
613749	RAB5C	RAB5C, member RAS oncogene family	RAB5B	RAB5C_BOVIN	16.8602
613753	LY96	lymphocyte antigen 96	MD-2|MD2|ly-96	Q2LGB2_BOVIN	4.7303
613773	PITPNB	phosphatidylinositol transfer protein beta	-	PIPNB_BOVIN	10.7916
613810	CDK16	cyclin dependent kinase 16	PCTK1	A6QR30_BOVIN	1.7024
613817	VPS37C	VPS37C, ESCRT-I subunit	-	E1BC70_BOVIN	1.7024
613844	METTL7A	methyltransferase like 7A	-	Q3MHK8_BOVIN	3.9731
613854	PCMT1	protein-L-isoaspartate (D-aspartate) O-methyltransferase	-	PIMT_BOVIN	2.4592
613925	ATP6V1G3	ATPase H+ transporting V1 subunit G3	-	E1BMV6_BOVIN	1.7024
613930	GNG10	G protein subunit gamma 10	-	Q3SZ98_BOVIN	3.2161
613948	SLC25A40	solute carrier family 25, member 40	-	S2540_BOVIN	1.7024
614055	MYL12B	myosin, light chain 12B, regulatory	MRLC2	ML12B_BOVIN	1.7024
614063	RMI1	RecQ mediated genome instability 1	-	RMI1_BOVIN	1.7024
614241	RPS4X	ribosomal protein S4, X-linked	RPS4	RS4_BOVIN	1.7024
614242	RAB8B	RAB8B, member RAS oncogene family	-	RAB8B_BOVIN	51.8982
614243	TMEM65	transmembrane protein 65	-	TMM65_BOVIN	1.7024
614307	HAUS4	HAUS augmin like complex subunit 4	-	E1BKA4_BOVIN	1.7024
614345	ARPC5	actin related protein 2/3 complex subunit 5	-	ARPC5_BOVIN	1.7024
614360	SELENOF	selenoprotein F	SEP15	SEP15_BOVIN;Q58DU4_BOVIN	3.2161
614378	LOC614378	histone H2B type 1	-	G3N068_BOVIN	3.2161
614388	TMUB2	transmembrane and ubiquitin like domain containing 2	-	TMUB2_BOVIN;F1MCZ8_BOVIN;F1N5S5_BOVIN	1.7024
614406	SYTL2	synaptotagmin like 2	-	SYTL2_BOVIN	2.4592
614435	PTP4A2	protein tyrosine phosphatase type IVA, member 2	PTP4A3	A6QL75_BOVIN	8.5177
614471	UBE2G2	ubiquitin conjugating enzyme E2 G2	-	UB2G2_BOVIN	2.4592
614507	RAB15	RAB15, member RAS oncogene family	-	RAB15_BOVIN	36.6342
614611	MOB1A	MOB kinase activator 1A	MOBKL1B	Q0VCJ5_BOVIN	5.4875
614671	C1QTNF5	C1q and TNF related 5	-	A5PJL8_BOVIN	3.2161
614672	SH3BGRL3	SH3 domain binding glutamate rich protein like 3	-	SH3L3_BOVIN	3.2161
614678	CBFB	core-binding factor beta subunit	-	E1B9S8_BOVIN	1.7024
614712	THY1	Thy-1 cell surface antigen	-	Q3SX33_BOVIN	1.7024
614729	WDFY1	WD repeat and FYVE domain containing 1	-	WDFY1_BOVIN	1.7024
614773	ZFP36L1	ZFP36 ring finger protein like 1	-	A7MB98_BOVIN	1.7024
614795	FKBP1A	FK506 binding protein 1A	FKBP1B	FKB1A_BOVIN	6.2449
614816	CHFR	checkpoint with forkhead and ring finger domains	-	E1BBP0_BOVIN	1.7024
614881	LOC614881	histone H2A type 3	-	A0A0A0MP93_BOVIN	2.4592
614921	NUTF2	nuclear transport factor 2	-	NTF2_BOVIN	1.7024
614958	HIST1H2BB	histone cluster 1, H2bn	HIST1H2BN	H2B1N_BOVIN	3.2161
614962	STUM	stum, mechanosensory transduction mediator homolog	C16H1orf95	A4IFJ3_BOVIN	2.4592
614970	LOC614970	histone cluster 1, H2	HIST1H2AD	F2Z4G5_BOVIN	4.7303
615026	PRSS1	protease, serine, 1 (trypsin 1)	-	TRY1_BOVIN	8.5177
615087	TUBB	tubulin beta class I	TUBB5	TBB5_BOVIN	7.0024
615103	SERPINA3-3	endopin 1b	SERPINA3-4	SPA33_BOVIN	2.4592
615158	PEPD	peptidase D	prolidase	A1L568_BOVIN;F6Q234_BOVIN	1.7024
615199	UBA52	ubiquitin A-52 residue ribosomal protein fusion product 1	RPS27A|UBB|UBC	RL40_BOVIN	55.7214
615215	MAPKAPK3	mitogen-activated protein kinase-activated protein kinase 3	MAPKAP-K3|MK-3	MAPK3_BOVIN	1.7024
615255	GMFB	glia maturation factor beta	-	GMFB_BOVIN	3.2161
615289	ABHD14B	abhydrolase domain containing 14B	-	ABHEB_BOVIN	3.9731
615304	CPNE3	copine 3	-	A5PJY9_BOVIN	5.4875
615329	CSRP1	cysteine and glycine rich protein 1	-	CSRP1_BOVIN	3.9731
615335	TP63	tumor protein p63	-	F1MKA9_BOVIN	1.7024
615447	NME2	non-metastatic cells 2, protein (NM23B) expressed in	-	NDKB_BOVIN	5.4875
615514	LOC615514	glutathione S-transferase mu 1-like	-	A4IFG0_BOVIN	1.7024
615535	ENPP1	ectonucleotide pyrophosphatase/phosphodiesterase 1	-	F1MNS5_BOVIN	2.4592
615537	GSTM2	glutathione S-transferase M2	-	F6Q751_BOVIN	9.2756
615565	FIS1	fission, mitochondrial 1	-	FIS1_BOVIN	7.0024
615572	MID1IP1	MID1 interacting protein 1	-	Q08E46_BOVIN	2.4592
615582	GGT1	gamma-glutamyltransferase 1	-	G3N2D8_BOVIN	31.3028
615659	ZDHHC20	zinc finger DHHC-type containing 20	-	ZDH20_BOVIN	5.4875
615677	CPNE1	copine 1	-	CPNE1_BOVIN	4.7303
615679	FLOT2	flotillin 2	-	FLOT2_BOVIN;Q58CZ4_BOVIN	8.5177
615692	SAP18	Sin3A associated protein 18	-	SAP18_BOVIN;G3X7E1_BOVIN	1.7024
615704	SART1	SART1, U4/U6.U5 tri-snRNP-associated protein 1	-	F1MZ21_BOVIN	1.7024
615785	SDC2	syndecan 2	-	SDC2_BOVIN	1.7024
615803	MEMO1	mediator of cell motility 1	-	MEMO1_BOVIN	2.4592
615820	PPA2	pyrophosphatase (inorganic) 2	-	Q2KIV7_BOVIN	2.4592
615827	CKS1B	CDC28 protein kinase regulatory subunit 1B	CKS-1|CKS1|Sid 1334	CKS1_BOVIN	1.7024
615833	IFITM2	interferon induced transmembrane protein 2 (1-8D)	-	Q3ZCG5_BOVIN	2.4592
615849	RAB4A	RAB4A, member RAS oncogene family	RAB4	RAB4A_BOVIN	19.8973
615868	FN3KRP	fructosamine 3 kinase related protein	-	Q0P592_BOVIN	1.7024
615906	LSS	lanosterol synthase	-	ERG7_BOVIN	7.0024
615954	CHMP2B	charged multivesicular body protein 2B	-	CHM2B_BOVIN	2.4592
615999	DDT	D-dopachrome tautomerase	-	DOPD_BOVIN;A0A0F7RQ40_BOVIN	2.4592
616028	NUSAP1	nucleolar and spindle associated protein 1	-	NUSAP_BOVIN	2.4592
616031	GK5	glycerol kinase 5 (putative)	-	GLPK5_BOVIN	3.2161
616120	PGLS	6-phosphogluconolactonase	-	6PGL_BOVIN	2.4592
616130	MGRN1	mahogunin ring finger 1	-	E1BE47_BOVIN;I6L9J6_BOVIN	10.7916
616164	CHMP4B	charged multivesicular body protein 4B	-	Q08E32_BOVIN	2.4592
616283	LIN7B	lin-7 homolog B, crumbs cell polarity complex component	-	LIN7B_BOVIN	1.7024
616333	TPRG1L	tumor protein p63 regulated 1 like	FAM79A	TPRGL_BOVIN	2.4592
616392	TMEM206	transmembrane protein 206	C16H1orf75|C1orf75	TM206_BOVIN	7.76
616416	KCTD12	potassium channel tetramerization domain containing 12	-	G3N3D4_BOVIN	1.7024
616482	CAPS	calcyphosine	-	CAYP1_BOVIN	1.7024
616503	RRAS	RAS related	-	Q2TBH2_BOVIN	7.0024
616537	RAB6A	RAB6A, member RAS oncogene family	-	F1MBF6_BOVIN	41.2085
616550	PITPNA	phosphatidylinositol transfer protein alpha	-	PIPNA_BOVIN	5.4875
616627	HIST1H2BN	histone cluster 1, H2bk	HIST1H2BK	H2B1K_BOVIN	5.4875
616640	TTC7A	tetratricopeptide repeat domain 7A	-	E1BDL2_BOVIN	1.7024
616676	GALM	galactose mutarotase	-	GALM_BOVIN	7.0024
616694	NSDHL	NAD(P) dependent steroid dehydrogenase-like	-	NSDHL_BOVIN	10.0335
616788	R3HCC1L	R3H domain and coiled-coil containing 1 like	C26H10orf28	E1BG78_BOVIN	1.7024
616795	FAIM	Fas apoptotic inhibitory molecule	-	FAIM1_BOVIN	1.7024
616809	GOLGA7	golgin A7	-	GOGA7_BOVIN	3.2161
616867	MARVELD1	MARVEL domain containing 1	-	A7MB03_BOVIN	1.7024
616872	MTX3	metaxin 3	-	F1MRE1_BOVIN	1.7024
616881	TSPAN3	tetraspanin 3	-	TSN3_BOVIN	3.2161
616981	FERMT2	fermitin family member 2	-	A7MB21_BOVIN	4.7303
617001	FAM213B	family with sequence similarity 213 member B	C16H1orf93|C1orf93	PGFS_BOVIN	4.7303
617043	LOC617043	histone H2B type 1	-	E1BC18_BOVIN	1.7024
617047	TCIM	transcriptional and immune response regulator	C27H8orf4|C8ORF4	TCIM_BOVIN	1.7024
617080	LGI1	leucine-rich, glioma inactivated 1	-	LGI1_BOVIN	1.7024
617083	UBE2F	ubiquitin conjugating enzyme E2 F (putative)	-	UBE2F_BOVIN	3.2161
617088	PTRHD1	peptidyl-tRNA hydrolase domain containing 1	C11H2orf79	PTRD1_BOVIN	2.4592
617245	PTTG1IP	PTTG1 interacting protein	-	Q2KI48_BOVIN	7.0024
617299	OTOF	otoferlin	-	E1BMQ1_BOVIN	1.7024
617406	LOC617406	serpin peptidase inhibitor, clade B (ovalbumin), member 6-like	-	F1N0T3_BOVIN	7.0024
617434	SELPLG	selectin P ligand	SELPG	F1MS77_BOVIN;A5D7Q8_BOVIN	1.7024
617534	RSU1	Ras suppressor protein 1	-	RSU1_BOVIN	3.9731
617543	REEP5	receptor accessory protein 5	-	REEP5_BOVIN	1.7024
617624	SLC44A2	solute carrier family 44 member 2	-	CTL2_BOVIN	12.308
617650	GCHFR	GTP cyclohydrolase I feedback regulator	-	GFRP_BOVIN	1.7024
617667	SERPINA3	serpin peptidase inhibitor, clade A (alpha-1 antiproteinase, antitrypsin), member 3	SERPINA3-5	SPA35_BOVIN;G8JKW7_BOVIN	2.4592
617696	LOC617696	complement component 4A (Rodgers blood group)-like	C4A|C4B	E1BH06_BOVIN	3.2161
617720	NUDT12	nudix hydrolase 12	-	NUD12_BOVIN	3.9731
617771	UBE2V1	ubiquitin conjugating enzyme E2 V1	-	UB2V1_BOVIN	5.4875
617854	HIST1H1E	histone cluster 1, H1e	-	G3MWV5_BOVIN	2.4592
617882	EPHX3	epoxide hydrolase 3	ABHD9	E1BNU8_BOVIN	2.4592
617894	RHOF	ras homolog family member F, filopodia associated	-	RHOF_BOVIN	6.2449
617914	MAFF	MAF bZIP transcription factor F	-	MAFF_BOVIN	1.7024
617968	PPP1R35	protein phosphatase 1 regulatory subunit 35	C25H7ORF47	PPR35_BOVIN	1.7024
618035	RAB27A	RAB27A, member RAS oncogene family	-	A6QLB1_BOVIN	1.7024
618037	CLPTM1	CLPTM1, transmembrane protein	-	CLPT1_BOVIN	2.4592
618054	PROM1	prominin 1	-	F1MK52_BOVIN;E9LZ03_BOVIN	3.9731
618056	SH3BP5	SH3 domain binding protein 5	-	E1BIF7_BOVIN	2.4592
618084	QDPR	quinoid dihydropteridine reductase	-	DHPR_BOVIN	5.4875
618136	CCDC116	coiled-coil domain containing 116	-	Q2TA26_BOVIN	3.2161
618164	HIST1H1A	histone cluster 1, H1a	-	H11_BOVIN	2.4592
618168	VPS4A	vacuolar protein sorting 4 homolog A	-	Q2HJB1_BOVIN	7.76
618216	HIST1H2BA	histone cluster 1, H2ba	-	E1BK75_BOVIN	3.2161
618453	KRT31	keratin 31	-	Q148I8_BOVIN	1.7024
618457	CYSRT1	cysteine rich tail 1	C11H9orf169	CRTP1_BOVIN	1.7024
618489	H2AFJ	H2A histone family, member J	-	H2AJ_BOVIN	4.7303
618580	TMED9	transmembrane emp24 protein transport domain containing 9	-	TMED9_BOVIN	2.4592
618588	RAB23	RAB23, member RAS oncogene family	Rab23-like	E1BAI0_BOVIN	3.9731
618598	C25H16orf91	chromosome 25 open reading frame, human C16orf91	C16orf91|CCSMST1	CSMT1_BOVIN;M5FK53_BOVIN	1.7024
618607	AKR1A1	aldo-keto reductase family 1 member A1	-	AK1A1_BOVIN	10.0335
618631	CDK3	cyclin dependent kinase 3	-	A5PJJ9_BOVIN	1.7024
618652	PPP1R26	protein phosphatase 1 regulatory subunit 26	-	F1N1P8_BOVIN	1.7024
618654	C11H9orf116	chromosome 11 open reading frame, human C9orf116	-	CI116_BOVIN	1.7024
618691	PHPT1	phosphohistidine phosphatase 1	PHP|PHP14	PHP14_BOVIN	2.4592
618785	VPS28	VPS28, ESCRT-I subunit	-	VPS28_BOVIN	10.7916
618860	WDR48	WD repeat domain 48	-	WDR48_BOVIN	1.7024
619094	LOC619094	histone H4-like	-	E1B7N2_BOVIN	8.5177
619131	LOC619131	40S ribosomal protein S15a	-	H9KUV3_BOVIN	1.7024
664648	TAS2R4	taste 2 receptor member 4	T2R4	Q2ABC3_BOVIN	1.7024
692183	FHIT	fragile histidine triad	-	FHIT_BOVIN	1.7024
767602	AP3B1	adaptor related protein complex 3 beta 1 subunit	-	AP3B1_BOVIN	1.7024
767615	TRIM9	tripartite motif containing 9	-	TRIM9_BOVIN	1.7024
767817	CDC5L	cell division cycle 5 like	-	CDC5L_BOVIN	3.9731
767828	KMT5B	lysine methyltransferase 5B	SUV420H1	KMT5B_BOVIN	1.7024
767834	KLHL9	kelch like family member 9	-	KLHL9_BOVIN	1.7024
767874	HSP90AB1	heat shock protein 90 alpha family class B member 1	HSPCB	HS90B_BOVIN	12.308
767894	UBE2L3	ubiquitin conjugating enzyme E2 L3	-	UB2L3_BOVIN	1.7024
767896	ZFP2	ZFP2 zinc finger protein	-	A5D7K3_BOVIN	2.4592
767901	RNF146	ring finger protein 146	RNF146B	R146B_BOVIN	1.7024
767906	ARL4A	ADP ribosylation factor like GTPase 4A	-	ARL4A_BOVIN	1.7024
767917	SPCS3	signal peptidase complex subunit 3	SPC22/23	SPCS3_BOVIN	2.4592
767925	RPL13A	ribosomal protein L13a	-	RL13A_BOVIN	1.7024
767942	GRN	granulin precursor	-	E1BHY6_BOVIN	1.7024
767984	PLIN3	perilipin 3	M6PRBP1	Q3SX32_BOVIN	32.8255
768009	TMEM247	transmembrane protein 247	-	TM247_BOVIN	3.2161
768012	PDHA2	pyruvate dehydrogenase E1 alpha 2 subunit	-	Q2T9Y3_BOVIN	1.7024
768029	C17H4orf45	chromosome 17 C4orf45 homolog	-	CD045_BOVIN	1.7024
768036	TUBA8	tubulin alpha 8	-	TBA8_BOVIN	1.7024
768038	B3GALT4	beta-1,3-galactosyltransferase 4	-	Q2HJA3_BOVIN	1.7024
768041	MGC137454	uncharacterized protein MGC137454	-	Q29RU7_BOVIN	2.4592
768044	NUDT2	nudix hydrolase 2	-	AP4A_BOVIN	3.2161
768050	SMAD5	SMAD family member 5	-	F1MD43_BOVIN	1.7024
768053	AP1S1	adaptor related protein complex 1 sigma 1 subunit	-	AP1S1_BOVIN	2.4592
768070	TUBB3	tubulin beta 3 class III	TUBB4	TBB3_BOVIN	5.4875
768083	USHBP1	USH1 protein network component harmonin binding protein 1	-	F1MXE5_BOVIN;Q08DY7_BOVIN	1.7024
768311	YWHAQ	tyrosine 3-monooxygenase/tryptophan 5-monooxygenase activation protein theta	-	1433T_BOVIN;B0JYM5_BOVIN	7.76
768330	DBI	diazepam binding inhibitor, acyl-CoA binding protein	ACBP|EP	ACBP_BOVIN	1.7024
777594	IFITM3	interferon induced transmembrane protein 3	-	Q3ZBV6_BOVIN	2.4592
777775	TUBA4A	tubulin alpha 4a	-	TBA4A_BOVIN	2.4592
777787	FABP7	fatty acid binding protein 7	-	FABP7_BOVIN	7.76
777789	CYSTM1	cysteine rich transmembrane module containing 1	C5orf32|C7H5orf32	CYTM1_BOVIN	2.4592
780866	AQP3	aquaporin 3 (Gill blood group)	-	AQP3_BOVIN	1.7024
780968	LOC780968	E3 ubiquitin-protein ligase RBX1	-	E1BL52_BOVIN	1.7024
781044	RHOU	ras homolog family member U	-	RHOU_BOVIN	1.7024
781252	LIG4	DNA ligase 4	-	F1MB07_BOVIN	1.7024
781648	LAP3	leucine aminopeptidase 3	LAP-3|PEPS	AMPL_BOVIN	6.2449
781865	LLGL1	LLGL1, scribble cell polarity complex component	LLGL|LLGLH|bgl-1	A1A4K4_BOVIN	1.7024
782049	ZNF514	zinc finger protein 514	-	A8QQJ5_BOVIN	2.4592
782061	LOC782061	aldo-keto reductase family 1, member C1-like	-	Q3ZBG2_BOVIN	1.7024
782922	LOC782922	prostaglandin F synthetase II-like	-	PGFS1_BOVIN	1.7024
783000	PLEKHB2	pleckstrin homology domain containing B2	-	A4FV32_BOVIN	3.9731
783373	RAB10	RAB10, member RAS oncogene family	-	A6QLS9_BOVIN	54.1918
783645	VCL	vinculin	-	F1N789_BOVIN	1.7024
783765	TSPAN18	tetraspanin 18	-	TSN18_BOVIN	1.7024
783970	EXTL3	exostosin like glycosyltransferase 3	-	A2VE26_BOVIN	1.7024
784123	SRRM1	serine and arginine repetitive matrix 1	-	E1BP16_BOVIN	3.2161
784133	RAP2B	RAP2B, member of RAS oncogene family	-	A4IFU2_BOVIN	5.4875
784973	PDCD7	programmed cell death 7	-	E1B9C4_BOVIN	3.2161
785182	CEP104	centrosomal protein 104	-	E1BND2_BOVIN	1.7024
785423	CSNK1B	casein kinase I beta	-	KC1B_BOVIN	1.7024
785768	RANBP2	RAN binding protein 2	-	F1MXS1_BOVIN	1.7024
786098	ARRDC1	arrestin domain containing 1	-	Q0P5B0_BOVIN	7.76
786492	LGALS3	galectin 3	-	A6QLZ0_BOVIN	4.7303
786512	LOC786512	protocadherin beta-17	PCDHB6	E1BDL0_BOVIN	3.2161
786577	TTC9C	tetratricopeptide repeat domain 9C	-	TTC9C_BOVIN	1.7024
786652	PEAK1	pseudopodium enriched atypical kinase 1	-	E1B8H0_BOVIN	2.4592
787067	METTL9	methyltransferase like 9	-	METL9_BOVIN	3.9731
787068	INSRR	insulin receptor related receptor	-	F1MC23_BOVIN	1.7024
787326	GGT5	gamma-glutamyltransferase 5	GGTLA1	F1MYJ3_BOVIN	1.7024
787439	C2H2orf72	chromosome 2 C2orf72 homolog	C2orf72	E1B7W2_BOVIN	1.7024
787581	H2B	histone H2B	-	A6QQ28_BOVIN	1.7024
787681	PPIE	peptidylprolyl isomerase E	-	PPIE_BOVIN	3.2161
787839	MSL1	male specific lethal 1 homolog	-	E1B8E9_BOVIN	1.7024
788182	KRT32	keratin 32	-	A6QP90_BOVIN	1.7024
788251	PLEKHO1	pleckstrin homology domain containing O1	-	PKHO1_BOVIN	1.7024
788566	STX1A	syntaxin 1A	-	STX1A_BOVIN;A4FV26_BOVIN	1.7024
788760	EHBP1L1	EH domain binding protein 1 like 1	-	E1BL45_BOVIN	1.7024
788772	MYH2	myosin heavy chain 2	MyHC-2a	F1MRC2_BOVIN	1.7024
788909	KRT28	keratin 28	KRT10	K1C28_BOVIN	13.0664
789082	SF3A2	splicing factor 3a subunit 2	-	SF3A2_BOVIN	1.7024
789216	IRF1	interferon regulatory factor 1	IRF-1	IRF1_BOVIN;A0A140T8C0_BOVIN	1.7024
789414	CHMP1A	charged multivesicular body protein 1A	PCOLN3	Q32KR9_BOVIN	2.4592
789567	HSD17B12	hydroxysteroid 17-beta dehydrogenase 12	KAR	A6H7H3_BOVIN	2.4592
789790	BTBD17	BTB domain containing 17	-	E1B9Y0_BOVIN	1.7024
789886	MROH6	maestro heat like repeat family member 6	C14H8orf73	F1N2L5_BOVIN	1.7024
790103	SEC14L5	SEC14 like lipid binding 5	-	E1BJN6_BOVIN	1.7024
3283880	COX2	cytochrome c oxidase subunit II	-	COX2_BOVIN;Q7JAT3_BOVIN	1.7024
100124520	GNAL	G protein subunit alpha L	-	A6QPN4_BOVIN;F1N461_BOVIN	10.7916
100125225	SLC17A6	solute carrier family 17 member 6	VGluT2	VGLU2_BOVIN	1.7024
100125286	FAM177A1	family with sequence similarity 177 member A1	-	F177A_BOVIN	2.4592
100125301	PCDHGC3	protocadherin gamma subfamily C, 3	-	A5D7F4_BOVIN;A6QP10_BOVIN	10.7916
100125318	IK	IK cytokine	-	A4FUY8_BOVIN	1.7024
100125834	STOM	stomatin	-	F1N2R1_BOVIN;A8E4P3_BOVIN	5.4875
100125881	RAB8A	RAB8A, member RAS oncogene family	-	RAB8A_BOVIN	57.2515
100125927	PDCD6	programmed cell death 6	-	Q1LZ81_BOVIN	4.7303
100138339	SH2D7	SH2 domain containing 7	-	G3MZ61_BOVIN	2.4592
100139105	RAB3D	RAB3D, member RAS oncogene family	-	E1BNX1_BOVIN	42.7342
100139910	PRKAR2A	protein kinase cAMP-dependent type II regulatory subunit alpha	-	KAP2_BOVIN	3.2161
100140040	TMED2	transmembrane p24 trafficking protein 2	-	C3V9V7_BOVIN	1.7024
100140276	KDM6B	lysine demethylase 6B	-	G3N346_BOVIN	1.7024
100141057	KLHL33	kelch like family member 33	-	F1MIH3_BOVIN	1.7024
100141063	ECT2L	epithelial cell transforming 2 like	-	E1BDD7_BOVIN	1.7024
100141266	LOC100141266	tubulin alpha-1C chain-like	-	F1MNF8_BOVIN	6.2449
100141289	USP13	ubiquitin specific peptidase 13	-	UBP13_BOVIN	2.4592
100272170	SERPINA3-2	SERPIN A3-2	-	SPA32_BOVIN	2.4592
100272171	SERPINA3-6	serpin A3-6	-	SPA36_BOVIN	1.7024
100294979	ARF6	ADP ribosylation factor 6	-	G3N3N1_BOVIN	7.76
100295221	LOC100295221	histone H2B type 1	-	H2B1_BOVIN	5.4875
100295712	LOC100295712	tubulin alpha-3 chain	-	F2Z4K0_BOVIN	3.9731
100295973	TUBB2A	tubulin beta 2A class IIa	-	E1BJB1_BOVIN	5.4875
100297725	LOC100297725	H3 histone, family 3A-like	-	G3MYD7_BOVIN	3.2161
100297758	HIST2H2AA4	histone cluster 2, H2aa4	-	F2Z4I6_BOVIN	4.7303
100298939	HRAS	HRas proto-oncogene, GTPase	H-Ras	G3MXH2_BOVIN	16.8602
100301161	KRT1	keratin 1	-	G3N0V2_BOVIN	56.4864
100302388	SMIM5	small integral membrane protein 5	C19H17orf109	SMIM5_BOVIN	1.7024
100336034	ZBTB12	zinc finger and BTB domain containing 12	-	F1MXC9_BOVIN	1.7024
100337226	EPHA5	EPH receptor A5	-	F1N781_BOVIN	1.7024
100337373	SYMPK	symplekin	-	E1BJF6_BOVIN	1.7024
100847542	LOC100847542	haloacid dehalogenase-like hydrolase domain-containing protein 2	-	HDHD2_BOVIN	2.4592
100848219	IFT172	intraflagellar transport 172	-	E1BJT7_BOVIN	1.7024
101905534	DENR	density regulated re-initiation and release factor	-	DENR_BOVIN	2.4592
101907544	LOC101907544	tetratricopeptide repeat protein 9C-like	-	E1BJN0_BOVIN	1.7024
101909756	LOC101909756	zinc finger protein 684	-	F1MR89_BOVIN	1.7024
104968446	LOC104968446	histone H2A type 1	-	H2A1_BOVIN	4.7303
104968462	SLC10A5	solute carrier family 10 member 5	-	F1MLK5_BOVIN	3.9731
104968964	LOC104968964	guanine nucleotide-binding protein G(I)/G(S)/G(O) subunit gamma-5	-	G3MYD3_BOVIN	2.4592
104973000	SOD2	superoxide dismutase 2	-	SODM_BOVIN	1.7024
104975684	LOC104975684	histone H2A type 1	-	G8JL00_BOVIN	3.9731
107131155	LOC107131155	reticulon-3	-	RTN3_BOVIN	1.7024
107131160	LOC107131160	AP-1 complex subunit beta-1	-	AP1B1_BOVIN	2.4592
107131385	LOC107131385	histone H2B type 2-E-like	-	G3N1F3_BOVIN	1.7024
107131748	BTN1A1	butyrophilin subfamily 1 member A1	-	BT1A1_BOVIN	402.313
107131750	LOC107131750	histone H3.1	-	H31_BOVIN	3.2161
107132619	LOC107132619	histone H2B type 1-like	-	G3N1C9_BOVIN	3.2161
107133263	LOC107133263	histone H2B type 1-L-like	-	G5E6I9_BOVIN	3.2161
3021820	COX2	cytochrome c oxidase subunit II	-	Q68GD7_BUBBU	1.7024
102390126	DGAT1	diacylglycerol O-acyltransferase 1	-	Q45QF7_BUBBU	1.7024
102390704	KCNJ12	potassium voltage-gated channel subfamily J member 12	-	M0QSC8_BUBBU	1.7024
102390755	DBI	diazepam binding inhibitor, acyl-CoA binding protein	ACBP	A0A088F9H6_BUBBU	1.7024
102392377	LOC102392377	solute carrier family 2, facilitated glucose transporter member 1-like	SLC2A1|glut1	E5LEV5_BUBBU	2.4592
102392583	CD36	CD36 molecule (thrombospondin receptor)	-	M9WLX8_BUBBU	280.159
102392837	LY96	lymphocyte antigen 96	MD-2	G5DAD4_BUBBU	4.7303
102393325	KRT8	keratin 8	-	I6YER2_BUBBU	6.2449
102394447	FABP3	fatty acid binding protein 3	MDGI	Q5XLB1_BUBBU	173.353
102395364	CSN3	casein kappa	CSN10|CSNK	CASK_BUBBU;A8KRP5_BUBBU;Q712N6_BUBBU	174.136
102395699	LOC102395699	alpha-S2-casein-like	ACS2|CASA2|aS2-casein|csn1s2	E9NZN2_BUBBU	49.6056
102396229	CSN2	casein beta	-	D7NJ85_BUBBU	41.2085
102396531	CSN1S1	casein alpha s1	CSN1S|aS1-casein	G3C8Y5_BUBBU	181.972
102396812	TGFBR1	transforming growth factor beta receptor 1	ALK5	I0BWL1_BUBBU	2.4592
102397791	TLR2	toll like receptor 2	-	TLR2_BUBBU	19.8973
102398439	LOC102398439	hemoglobin subunit alpha-4-like	IIalpha4	HBA4_BUBBU	1.7024
102398631	IRF1	interferon regulatory factor 1	-	A0A0A7C035_BUBBU	1.7024
102398788	BMP4	bone morphogenetic protein 4	-	W8P599_BUBBU	1.7024
102399197	CHI3L1	chitinase 3 like 1	MGP-40	CH3L1_BUBBU	6.2449
102399523	LTF	lactotransferrin	-	G9DAR3_BUBBU	58.7821
102399681	LOC102399681	major prion protein-like	-	Q5UAX8_BUBBU	7.0024
102400051	FBP2	fructose-bisphosphatase 2	-	L7XCJ2_BUBBU	2.4592
102400386	FBP1	fructose-bisphosphatase 1	-	A0A088FCA3_BUBBU	7.0024
102400649	MFGE8	milk fat globule-EGF factor 8 protein	-	M4QG36_BUBBU	251.459
102400947	PRDX1	peroxiredoxin 1	-	F4YD22_BUBBU	10.0335
102401758	ISG15	ISG15 ubiquitin-like modifier	ISG17|ISG17/UCRP|UCRP	Q45RQ8_BUBBU	1.7024
102401814	GPAT4	glycerol-3-phosphate acyltransferase 4	-	K4NPX8_BUBBU	12.308
102401854	LOC102401854	eukaryotic translation initiation factor 4E-like	EIF4E	A0A096ZGS0_BUBBU	1.7024
102403169	GOT1	glutamic-oxaloacetic transaminase 1	ast1	B7XA48_BUBBU	1.7024
102403472	LOC102403472	cell division control protein 42 homolog	-	G1JRQ4_BUBBU	36.6342
102403900	ABCG2	ATP binding cassette subfamily G member 2 (Junior blood group)	-	E9NV81_BUBBU	149.139
102405221	BTN1A1	butyrophilin subfamily 1 member A1	-	M9WP41_BUBBU	402.313
102405711	LPO	lactoperoxidase	WBLP	PERL_BUBBU	13.0664
102405734	SLC11A2	solute carrier family 11 member 2	NRAMP2	C1KGU3_BUBBU	12.308
102406615	LOC102406615	beta-lactoglobulin-like	Beta-LG|lgb	C3W955_BUBBU	94.1145
102406703	HSPB1	heat shock protein family B (small) member 1	-	A0A097PIG9_BUBBU	3.9731
102406968	XDH	xanthine dehydrogenase	-	G1AQP3_BUBBU	360.733
102407022	TLR4	toll like receptor 4	TLR9	G5DAD2_BUBBU	4.7303
102408470	LDHB	lactate dehydrogenase B	-	K0IT60_BUBBU	11.5497
102410146	LALBA	lactalbumin alpha	-	LALBA_BUBBU	13.825
102410542	SLC1A1	solute carrier family 1 member 1	-	A0A0N6YR20_BUBBU	2.4592
102411970	CATH	cathelicidin	-	C8CF42_BUBBU	2.4592
102412415	LOC102412415	lipoprotein lipase-like	-	H9BTR2_BUBBU	19.1378
102412834	SLC3A2	solute carrier family 3 member 2	-	A0A089FXT1_BUBBU	16.1012
102413623	LOC102413623	cathelicidin-7-like	-	L0L830_BUBBU	3.9731
102413719	ACTB	actin beta	beta-actin	A1XSX3_BUBBU	70.2763
102414251	SMAD1	SMAD family member 1	-	W8P4I1_BUBBU	2.4592
102414313	SOD1	superoxide dismutase 1	-	J9QN81_BUBBU	12.308
102415418	SLC34A2	solute carrier family 34 member 2	-	E9NST3_BUBBU	123.49
102415422	LBP	lipopolysaccharide binding protein	-	I0DHI6_BUBBU	4.7303
102416255	LOC102416255	lysozyme C, non-stomach isozyme-like	LYZ|lysozyme	A4Z8Q1_BUBBU	1.7024

## Sheet: GM
Supplementary Table S1: List of proteins identified in goat milk EVs
Entrez ID	Symbol	Description	Synonym	UniProtID	NSpC
280677	C3	complement C3	-	CO3_BOVIN	43.3265
280682	CS	citrate synthase	-	CISY_BOVIN	1.1803
280685	F2	coagulation factor II, thrombin	-	THRB_BOVIN	1.1803
280691	H4	histone H4	-	H4_BOVIN	19.5756
280692	HP	haptoglobin	-	HPT_BOVIN;A0A0M4MD57_BOVIN	2.2296
280699	SERPINA1	serpin family A member 1	PI	A1AT_BOVIN	20.1022
280701	PPA1	pyrophosphatase (inorganic) 1	PP	IPYR_BOVIN	5.904
280705	TF	transferrin	-	TRFE_BOVIN	13.261
280717	ALB	albumin	-	ALBU_BOVIN;A0A140T897_BOVIN	111.504
280729	B2M	beta-2-microglobulin	-	B2MG_BOVIN	2.2296
280733	BGN	biglycan	-	PGS1_BOVIN	6.9544
280746	CD9	CD9 molecule	-	CD9_BOVIN	5.379
280750	CLU	clusterin	gpIII	CLUS_BOVIN	14.8389
280752	CNP	2',3'-cyclic nucleotide 3' phosphodiesterase	-	CN37_BOVIN	5.379
280765	DES	desmin	-	DESM_BOVIN	2.7544
280787	F10	coagulation factor X	-	FA10_BOVIN	1.7049
280792	FGG	fibrinogen gamma chain	-	FIBG_BOVIN;Q3SZZ9_BOVIN	2.7544
280794	FN1	fibronectin 1	FN	B8Y9S9_BOVIN;B8Y9T0_BOVIN;G5E5A9_BOVIN	13.261
280808	GPI	glucose-6-phosphate isomerase	-	G6PI_BOVIN	2.2296
280813	HBB	hemoglobin, beta	GLNA1	HBB_BOVIN;D4QBB4_BOVIN	3.2792
280814	HCK	HCK proto-oncogene, Src family tyrosine kinase	-	F1MTD8_BOVIN	1.7049
280821	JCHAIN	joining chain of multimeric IgA and IgM	IGJ	Q3SYR8_BOVIN	1.7049
280838	PAEP	progestagen-associated endometrial protein	BLG|LGB	LACB_BOVIN;G5E5H7_BOVIN	133
280839	LHB	luteinizing hormone beta polypeptide	-	LSHB_BOVIN	1.1803
280843	LPL	lipoprotein lipase	-	LIPL_BOVIN	20.6289
280844	LPO	lactoperoxidase	-	PERL_BOVIN	10.1067
280846	LTF	lactotransferrin	Lf	TRFL_BOVIN;B9VPZ5_BOVIN	28.0075
280855	MET	MET proto-oncogene, receptor tyrosine kinase	HGFR|c-met	MET_BOVIN	3.2792
280858	MIF	macrophage migration inhibitory factor	-	MIF_BOVIN;A0A0F7RPX0_BOVIN	3.2792
280873	MX2	MX dynamin like GTPase 2	-	MX2_BOVIN;F1MZT4_BOVIN	1.7049
280878	NNT	nicotinamide nucleotide transhydrogenase	-	NNTM_BOVIN	1.1803
280897	PLG	plasminogen	LPA	PLMN_BOVIN;A7E350_BOVIN	1.1803
280924	SCD	stearoyl-CoA desaturase (delta-9-desaturase)	SCD1	ACOD_BOVIN	1.7049
280936	SV2A	synaptic vesicle glycoprotein 2A	SV2	SV2A_BOVIN	1.1803
280948	TTR	transthyretin	-	TTHY_BOVIN	1.7049
280950	TXN	thioredoxin	-	THIO_BOVIN	5.379
280955	VIM	vimentin	-	VIME_BOVIN	3.804
280960	XDH	xanthine dehydrogenase	XOR	XDH_BOVIN	392.031
280961	ZFX	zinc finger protein, X-linked	-	ZFX_BOVIN	1.7049
280962	ZFY	zinc finger protein, Y-linked	-	ZFY_BOVIN	1.7049
280977	ACP1	acid phosphatase 1	-	PPAC_BOVIN	1.1803
280979	ACTB	actin beta	-	ACTB_BOVIN	128.156
280981	PLIN2	perilipin 2	ADFP	PLIN2_BOVIN;F1MHI1_BOVIN	124.929
280988	AHSG	alpha 2-HS glycoprotein	-	FETUA_BOVIN;B0JYN6_BOVIN	20.1022
280993	ALPI	alkaline phosphatase, intestinal	IAP	F1N2M5_BOVIN	1.1803
280994	ALPL	alkaline phosphatase, liver/bone/kidney	TNS-AP	PPBT_BOVIN	3.2792
281004	APOE	apolipoprotein E	-	APOE_BOVIN	2.2296
281017	ATRN	attractin	-	Q8MJ16_BOVIN	3.2792
281036	CALR	calreticulin	-	CALR_BOVIN	9.0557
281047	CCT8	chaperonin containing TCP1 subunit 8	-	TCPQ_BOVIN	4.8539
281048	CD14	CD14 molecule	-	CD14_BOVIN;A6QNL0_BOVIN	3.2792
281052	CD36	CD36 molecule	GPIIIB|GPIV|PAS-4	CD36_BOVIN	33.2847
281057	CD44	CD44 molecule (Indian blood group)	-	Q0VD03_BOVIN	1.1803
281061	CDK1	cyclin dependent kinase 1	CDC2	CDK1_BOVIN	1.1803
281066	CDK5	cyclin dependent kinase 5	-	CDK5_BOVIN	1.1803
281068	CGN1	conglutinin	BC	CONG_BOVIN	1.1803
281073	CHUK	conserved helix-loop-helix ubiquitous kinase	-	IKKA_BOVIN	1.7049
281080	CLTC	clathrin heavy chain	-	CLH1_BOVIN	15.8912
281090	COX4I1	cytochrome c oxidase subunit 4I1	COX4	COX41_BOVIN	1.7049
281093	CRYZ	crystallin zeta	-	QOR_BOVIN	1.7049
281112	CYBB	cytochrome b-245 beta chain	NOX2	CY24B_BOVIN	1.1803
281122	DPP4	dipeptidyl peptidase 4	ACT3|ADCP-I|CD26|DPPIV|WC10	DPP4_BOVIN	9.0557
281138	EEF2	eukaryotic translation elongation factor 2	EF-2	EF2_BOVIN	41.2108
281141	ENO1	enolase 1	-	ENOA_BOVIN	11.1579
281152	FASN	fatty acid synthase	-	FAS_BOVIN	152.425
281156	FDPS	farnesyl diphosphate synthase	-	FPPS_BOVIN	2.2296
281161	FGF2	fibroblast growth factor 2	BFGF|FGF-2|HBGF-2	F1N3T9_BOVIN	1.1803
281173	FTH1	ferritin heavy chain 1	-	FRIH_BOVIN	4.3289
281181	GAPDH	glyceraldehyde-3-phosphate dehydrogenase	GAPD	G3P_BOVIN	9.0557
281183	GART	phosphoribosylglycinamide formyltransferase, phosphoribosylglycinamide synthetase, phosphoribosylaminoimidazole synthetase	-	PUR2_BOVIN	1.1803
281187	MSTN	myostatin	GDF8	GDF8_BOVIN;C6KEF7_BOVIN	1.1803
281188	GDI1	GDP dissociation inhibitor 1	-	GDIA_BOVIN	11.1579
281189	GFAP	glial fibrillary acidic protein	-	GFAP_BOVIN	4.8539
281196	GLG1	golgi glycoprotein 1	-	E1BDY3_BOVIN	1.1803
281199	GLUL	glutamate-ammonia ligase	-	GLNA_BOVIN	2.7544
281201	GNB1	G protein subunit beta 1	-	GBB1_BOVIN	16.4173
281202	GNB2	G protein subunit beta 2	-	GBB2_BOVIN	17.4699
281206	GOT1	glutamic-oxaloacetic transaminase 1	cAspAT|cCAT	AATC_BOVIN	2.2296
281209	GPX1	glutathione peroxidase 1	-	GPX1_BOVIN	1.7049
281210	GPX3	glutathione peroxidase 3	-	GPX3_BOVIN	4.3289
281212	GRO1	chemokine (C-X-C motif) ligand 1 (melanoma growth stimulating activity, alpha)	CXCL1|GRO2|GROB|GROX|MGSA	GROA_BOVIN;GROB_BOVIN	1.7049
281214	CXCL2	chemokine (C-X-C motif) ligand 2	GRO3	GROG_BOVIN	1.1803
281229	HPRT1	hypoxanthine phosphoribosyltransferase 1	HGPRT|HPRT	HPRT_BOVIN	1.1803
281235	IDH1	isocitrate dehydrogenase (NADP(+)) 1, cytosolic	-	IDHC_BOVIN;A0A140T8A5_BOVIN	15.365
281259	DNAJC12	DnaJ heat shock protein family (Hsp40) member C12	JDP1	DJC12_BOVIN	2.2296
281268	KRT5	keratin 5	-	K2C5_BOVIN	49.1494
281269	KRT8	keratin 8	KRT2-8	K2C8_BOVIN	16.4173
281274	LDHA	lactate dehydrogenase A	-	LDHA_BOVIN	2.2296
281275	LDHB	lactate dehydrogenase B	-	LDHB_BOVIN	6.4292
281287	LYZ1	lysozyme 1	-	LYSM_BOVIN	1.1803
281295	MAP4	microtubule associated protein 4	-	MAP4_BOVIN;F1MAZ1_BOVIN	1.7049
281312	MSRA	methionine sulfoxide reductase A	-	MSRA_BOVIN	1.1803
281333	MUC1	mucin 1, cell surface associated	mucin	MUC1_BOVIN	13.261
281341	MYL6	myosin light chain 6	-	MYL6_BOVIN	6.9544
281363	NT5E	5'-nucleotidase ecto	-	5NTD_BOVIN	8.0049
281370	UBB	ubiquitin B	-	UBB_BOVIN	38.0388
281373	P4HB	prolyl 4-hydroxylase subunit beta	PDI	PDIA1_BOVIN	6.4292
281401	PIGR	polymeric immunoglobulin receptor	-	PIGR_BOVIN	13.261
281405	PKP1	plakophilin 1	-	PKP1_BOVIN	1.1803
281407	PLAT	plasminogen activator, tissue type	-	TPA_BOVIN	1.1803
281409	PLOD1	procollagen-lysine,2-oxoglutarate 5-dioxygenase 1	PLOD	PLOD1_BOVIN	2.2296
281418	PPIA	peptidylprolyl isomerase A	-	PPIA_BOVIN;Q864S5_BOVIN	36.4536
281419	PPIB	peptidylprolyl isomerase B	-	PPIB_BOVIN	4.8539
281420	PPID	peptidylprolyl isomerase D	CYP-40	PPID_BOVIN	1.1803
281427	PRNP	prion protein	AltPrP|PrP	APRIO_BOVIN;PRIO_BOVIN;A6YK35_BOVIN	1.7049
281440	RAC1	Rac family small GTPase 1	-	RAC1_BOVIN	7.4796
281474	SAA3	serum amyloid A 3	-	Q8SQ28_BOVIN	19.5756
281476	SARS	seryl-tRNA synthetase	-	SYSC_BOVIN	4.8539
281478	SCIN	scinderin	-	ADSV_BOVIN	2.2296
281482	DHRS3	dehydrogenase/reductase 3	SDR1|retSDR1	DHRS3_BOVIN	2.2296
281495	SOD1	superoxide dismutase 1	SOD1L1	SODC_BOVIN	6.9544
281499	SPP1	secreted phosphoprotein 1	OPN|OST	OSTP_BOVIN;A0A0M3T9B6_BOVIN	3.804
281504	SRPRA	SRP receptor alpha subunit	SRPR	SRPRA_BOVIN	2.2296
281509	SVIL	supervillin	-	SVIL_BOVIN	1.7049
281534	TLR2	toll like receptor 2	-	TLR2_BOVIN;F1N720_BOVIN;A0A0P0QLR2_BOVIN	17.4699
281543	TPI1	triosephosphate isomerase 1	-	TPIS_BOVIN	4.3289
281544	TPM1	tropomyosin 1	-	TPM1_BOVIN	3.2792
281555	TUBB2B	tubulin, beta 2B class IIb	-	TBB2B_BOVIN	15.365
281559	UACA	uveal autoantigen with coiled-coil domains and ankyrin repeats	-	UACA_BOVIN	1.1803
281565	UGP2	UDP-glucose pyrophosphorylase 2	-	UGPA_BOVIN	10.6323
281574	EZR	ezrin	VIL2	EZRI_BOVIN	104.538
281576	WARS	tryptophanyl-tRNA synthetase	-	SYWC_BOVIN	16.4173
281581	YARS	tyrosyl-tRNA synthetase	tyrS	SYYC_BOVIN	8.5303
281590	ACACA	acetyl-CoA carboxylase alpha	ACC1|ACCA	ACACA_BOVIN;E1BGH6_BOVIN	24.8439
281592	ACTA1	actin, alpha 1, skeletal muscle	-	ACTS_BOVIN	64.0019
281595	ACTG2	actin, gamma 2, smooth muscle, enteric	-	ACTH_BOVIN	61.8774
281597	ACTR3	ARP3 actin related protein 3 homolog	-	ARP3_BOVIN	4.3289
281609	AIPL1	aryl hydrocarbon receptor interacting protein like 1	-	AIPL1_BOVIN	1.1803
281615	ALDH1A1	aldehyde dehydrogenase 1 family member A1	ALDH1	AL1A1_BOVIN	19.5756
281617	ALDH3A1	aldehyde dehydrogenase 3 family member A1	ALDH3	F1N015_BOVIN	1.1803
281625	ANXA4	annexin A4	-	ANXA4_BOVIN	11.1579
281631	APOA1	apolipoprotein A1	-	APOA1_BOVIN;V6F9A2_BOVIN	6.9544
281637	ARRB1	arrestin beta 1	-	ARRB1_BOVIN	1.1803
281661	CAPN1	calpain 1	CANP 1|CANP1	CAN1_BOVIN	6.9544
281662	CAPN2	calpain 2, (m/II) large subunit	-	CAN2_BOVIN	3.2792
281664	CAPNS1	calpain small subunit 1	CAPN4	CPNS1_BOVIN	4.8539
281667	CCNA2	cyclin A2	CCNA	CCNA2_BOVIN	1.7049
281688	CHRNE	cholinergic receptor nicotinic epsilon subunit	-	ACHE_BOVIN	1.1803
281696	CLIC5	chloride intracellular channel 5	-	CLIC5_BOVIN	1.7049
281719	CRYAB	crystallin alpha B	-	CRYAB_BOVIN;V6F832_BOVIN	1.1803
281728	CSN3	casein kappa	CSN10|CSN3K|CSNK	CASK_BOVIN	84.2292
281735	CXCL5	chemokine (C-X-C motif) ligand 5	CXCL6|GCP-2|GCP2|SCYB6	CXCL6_BOVIN	1.1803
281751	EIF4E	eukaryotic translation initiation factor 4E	-	IF4E_BOVIN	1.1803
281753	EPB41	erythrocyte membrane protein band 4.1	-	41_BOVIN	1.1803
281758	FABP3	fatty acid binding protein 3	FABP|FABP-3|H-FABP	FABPH_BOVIN	43.3265
281768	FGFR1	fibroblast growth factor receptor 1	-	A4IFL5_BOVIN	1.1803
281781	B4GALT1	beta-1,4-galactosyltransferase 1	GGTB2	B4GT1_BOVIN	9.5812
281788	GNA11	G protein subunit alpha 11	-	GNA11_BOVIN	6.9544
281789	GNA14	G protein subunit alpha 14	-	GNA14_BOVIN	4.8539
281790	GNAI1	G protein subunit alpha i1	-	GNAI1_BOVIN	19.5756
281791	GNAI2	G protein subunit alpha i2	-	A7MBH9_BOVIN	23.2628
281792	GNAO1	G protein subunit alpha o1	-	GNAO_BOVIN	16.9436
281793	GNAS	GNAS complex locus	GNAS1|NESP55|SCG6	GNAS2_BOVIN;GNAS3_BOVIN	19.5756
281794	GNAT1	G protein subunit alpha transducin 1	-	GNAT1_BOVIN	10.1067
281795	GNAT2	G protein subunit alpha transducin 2	-	GNAT2_BOVIN	10.1067
281796	GNGT1	G protein subunit gamma transducin 1	-	GBG1_BOVIN	1.1803
281803	PDIA3	protein disulfide isomerase family A member 3	GRP58	A5D7E8_BOVIN	11.6836
281806	GSTP1	glutathione S-transferase pi 1	-	GSTP1_BOVIN	2.2296
281824	HSD3B1	hydroxy-delta-5-steroid dehydrogenase, 3 beta- and steroid delta-isomerase 1	HSD3B	3BHS_BOVIN	1.1803
281827	HSPA2	heat shock protein family A (Hsp70) member 2	HSPA3	HSP72_BOVIN	21.1555
281831	HSPA8	heat shock protein family A (Hsp70) member 8	HSPA10|Hsc70	HSP7C_BOVIN	58.6924
281832	HSP90AA1	heat shock protein 90 alpha family class A member 1	HSPCA	HS90A_BOVIN	24.3168
281849	IGF2R	insulin like growth factor 2 receptor	CI-MPR|CIMPR	MPRI_BOVIN	6.4292
281857	IL12B	interleukin 12B	IL12p40	IL12B_BOVIN	1.1803
281865	IMPA1	inositol monophosphatase 1	-	IMPA1_BOVIN	1.1803
281866	IMPG1	interphotoreceptor matrix proteoglycan 1	-	IMPG1_BOVIN	1.1803
281871	ISG15	ISG15 ubiquitin-like modifier	-	ISG15_BOVIN	1.7049
281875	ITGAV	integrin subunit alpha V	-	ITAV_BOVIN;F1N1A9_BOVIN	3.2792
281876	ITGB1	integrin subunit beta 1	-	ITB1_BOVIN;A0A140T8D2_BOVIN	1.1803
281877	ITGB2	integrin subunit beta 2	CD18	ITB2_BOVIN	2.7544
281881	KCNH1	potassium voltage-gated channel subfamily H member 1	EAG|bEAG	KCNH1_BOVIN	1.1803
281888	KRT10	keratin 10	-	K1C10_BOVIN	47.5607
281889	KRT17	keratin 17	-	K1C17_BOVIN;A0A140T867_BOVIN	15.365
281894	LALBA	lactalbumin alpha	a-LACTA|alfaLA	LALBA_BOVIN;B6V3I5_BOVIN	11.6836
281898	RPSA	ribosomal protein SA	LAMR1	RSSA_BOVIN;F8UZU9_BOVIN	3.2792
281904	LOXL4	lysyl oxidase like 4	-	LOXL4_BOVIN	3.804
281913	MFGE8	milk fat globule-EGF factor 8 protein	-	MFGM_BOVIN;F1MXX6_BOVIN	50.2089
281915	MMP14	matrix metallopeptidase 14	-	MMP14_BOVIN	1.1803
281936	MYO1A	myosin IA	-	MYO1A_BOVIN	1.1803
281937	MYO1C	myosin IC	MMIb	MYO1C_BOVIN	33.2847
281941	NCAM1	neural cell adhesion molecule 1	-	NCAM1_BOVIN;Q5EA96_BOVIN	1.7049
281960	POSTN	periostin	OSF-2	D1Z308_BOVIN;Q2KJC7_BOVIN;J9QDU2_BOVIN	1.1803
281964	PAG1	pregnancy-associated glycoprotein 1	PAG1B	PAG1_BOVIN	1.1803
281971	PDE2A	phosphodiesterase 2A	CGS-PDE|cGSPDE	PDE2A_BOVIN	1.1803
281999	PRDX4	peroxiredoxin 4	-	PRDX4_BOVIN	4.3289
282029	RAB3A	RAB3A, member RAS oncogene family	-	RAB3A_BOVIN	9.0557
282030	RAB3B	RAB3B, member RAS oncogene family	-	RAB3B_BOVIN	6.9544
282031	RAP1A	RAP1A, member of RAS oncogene family	-	RAP1A_BOVIN	16.4173
282038	RLBP1	retinaldehyde binding protein 1	CRALBP	RLBP1_BOVIN	1.1803
282041	ROCK2	Rho associated coiled-coil containing protein kinase 2	ROCK-II	ROCK2_BOVIN	1.7049
282048	RPL24	ribosomal protein L24	-	RL24_BOVIN	3.2792
282050	RPS14	ribosomal protein S14	-	Q3T076_BOVIN	1.7049
282052	RPS25	ribosomal protein S25	-	RS25_BOVIN	2.2296
282053	RPS3A	ribosomal protein S3A	RPS3AE	RS3A_BOVIN	2.2296
282072	SFTPD	surfactant protein D	COLEC7|SP-D	SFTPD_BOVIN	1.1803
282094	TIMP3	TIMP metallopeptidase inhibitor 3	TIMP-3	TIMP3_BOVIN	2.7544
282116	VAMP2	vesicle associated membrane protein 2	-	VAMP2_BOVIN	2.7544
282118	VCAM1	vascular cell adhesion molecule 1	-	Q9GKR3_BOVIN;Q9GKR2_BOVIN	1.1803
282125	YWHAE	tyrosine 3-monooxygenase/tryptophan 5-monooxygenase activation protein epsilon	-	1433E_BOVIN	14.8389
282126	YWHAH	tyrosine 3-monooxygenase/tryptophan 5-monooxygenase activation protein eta	-	1433F_BOVIN	6.4292
282132	ADAM10	ADAM metallopeptidase domain 10	ADAM 10	ADA10_BOVIN	10.6323
282137	AGPAT1	1-acylglycerol-3-phosphate O-acyltransferase 1	LPAAT	PLCA_BOVIN	1.7049
282138	AKR1C4	aldo-keto reductase family 1, member C4 (chlordecone reductase; 3-alpha hydroxysteroid dehydrogenase, type I; dihydrodiol dehydrogenase 4)	AKR1C1	DDBX_BOVIN	1.1803
282142	ANXA11	annexin A11	-	ANX11_BOVIN	13.261
282144	ATP1A1	ATPase Na+/K+ transporting subunit alpha 1	-	AT1A1_BOVIN	9.5812
282146	ATP2B4	ATPase plasma membrane Ca2+ transporting 4	PMCA4	AT2B4_BOVIN	4.8539
282147	ATP6V1A	ATPase H+ transporting V1 subunit A	ATP6A1	VATA_BOVIN	1.7049
282148	ATP6V0D1	ATPase H+ transporting V0 subunit d1	ATP6D|ATP6DV	VA0D1_BOVIN	1.7049
282160	CACNB3	calcium voltage-gated channel auxiliary subunit beta 3	-	CACB3_BOVIN	1.1803
282165	CATHL2	cathelicidin 2	Bac5	CTHL2_BOVIN	2.7544
282167	CATHL5	cathelicidin 5	-	CTHL5_BOVIN	1.1803
282194	COL6A2	collagen type VI alpha 2 chain	-	Q1JQB0_BOVIN;F1MKG2_BOVIN	1.1803
282196	CORO1A	coronin 1A	-	COR1A_BOVIN	1.7049
282205	CRYBB1	crystallin beta B1	-	CRBB1_BOVIN	1.1803
282208	CSN1S1	casein alpha s1	CSN1	CASA1_BOVIN	123.316
282209	CSN1S2	casein alpha-S2	-	CASA2_BOVIN	46.5018
282215	DNAJB6	DnaJ heat shock protein family (Hsp40) member B6	-	DNJB6_BOVIN	1.1803
282216	DNAJC5	DnaJ heat shock protein family (Hsp40) member C5	-	DNJC5_BOVIN	1.7049
282220	EEF1A1	eukaryotic translation elongation factor 1 alpha 1	EF-1-alpha-1|EF-Tu|eEF1A-1	EF1A1_BOVIN	33.2847
282254	HSPA1A	heat shock 70kDa protein 1A	HSP70|HSP70-1|HSP70-2|HSPA1|HSPA1B|HSPA2	HS71A_BOVIN;HS71B_BOVIN	30.1177
282272	MAN2B1	mannosidase alpha class 2B member 1	MANB	MA2B1_BOVIN	1.1803
282295	HYOU1	hypoxia up-regulated 1	GRP170|ORP150	E1B748_BOVIN	2.2296
282296	PABPC1	poly(A) binding protein cytoplasmic 1	PABP-1	PABP1_BOVIN	2.2296
282305	PGLYRP1	peptidoglycan recognition protein 1	PGLYRP	PGRP1_BOVIN	1.1803
282309	PI4KA	phosphatidylinositol 4-kinase alpha	PIK4CA	PI4KA_BOVIN	14.8389
282318	PPP1CC	protein phosphatase 1 catalytic subunit gamma	-	PP1G_BOVIN	1.7049
282320	PPP2CA	protein phosphatase 2 catalytic subunit alpha	-	PP2AA_BOVIN	1.1803
282321	PPP3R1	protein phosphatase 3 regulatory subunit B, alpha	-	CANB1_BOVIN	1.1803
282322	PRKACA	protein kinase cAMP-activated catalytic subunit alpha	-	KAPCA_BOVIN	3.2792
282323	PRKACB	protein kinase cAMP-activated catalytic subunit beta	-	KAPCB_BOVIN;E1BEN2_BOVIN	3.2792
282325	PRKCB	protein kinase C beta	PRKCB1	KPCB_BOVIN	1.1803
282326	HTRA1	HtrA serine peptidase 1	PRSS11	HTRA1_BOVIN	1.7049
282346	SCARB1	scavenger receptor class B member 1	CD36L1	SCRB1_BOVIN;A4IFC6_BOVIN	1.7049
282351	ST3GAL1	ST3 beta-galactoside alpha-2,3-sialyltransferase 1	SIAT4A	A5D960_BOVIN	1.1803
282353	SLC1A1	solute carrier family 1 member 1	-	EAA3_BOVIN	20.1022
282355	SLC1A5	solute carrier family 1 member 5	ASCT2	AAAT_BOVIN;A0A0A8J2N9_BOVIN	2.2296
282356	SLC2A1	solute carrier family 2 member 1	-	GTR1_BOVIN	1.7049
282358	SLC2A3	solute carrier family 2 member 3	-	A2VDL2_BOVIN	1.7049
282360	SLC4A4	solute carrier family 4 member 4	NBC1	S4A4_BOVIN;B2NIZ2_BOVIN	1.7049
282367	SLC6A8	solute carrier family 6 member 8	-	SC6A8_BOVIN	4.8539
282375	STAT5A	signal transducer and activator of transcription 5A	STAT5A/MGF|STATA5	STA5A_BOVIN	1.1803
282376	STAT5B	signal transducer and activator of transcription 5B	-	STA5B_BOVIN;A0A140T878_BOVIN	1.1803
282378	STXBP1	syntaxin binding protein 1	Unc18-1	STXB1_BOVIN;F6R0H3_BOVIN	1.1803
282379	TAGLN2	transgelin 2	-	TAGL2_BOVIN	4.8539
282382	TGFBR1	transforming growth factor beta receptor 1	-	TGFR1_BOVIN	1.1803
282430	GLYCAM1	glycosylation-dependent cell adhesion molecule 1	PP3	GLCM1_BOVIN	9.0557
282433	GUCY1B1	guanylate cyclase 1 soluble subunit beta 1	GUCY1B3	GCYB1_BOVIN	1.1803
282438	PRDX6	peroxiredoxin 6	AOP2	PRDX6_BOVIN	4.8539
282463	PRKAR2B	protein kinase cAMP-dependent type II regulatory subunit beta	-	KAP3_BOVIN	1.7049
282466	S100A10	S100 calcium binding protein A10	p11	S10AA_BOVIN	2.7544
282476	SLC25A1	solute carrier family 25 member 1	-	TXTP_BOVIN	1.1803
282480	SLC25A6	solute carrier family 25 member 6	ANT3	ADT3_BOVIN	1.1803
282483	SLC34A1	solute carrier family 34 member 1	-	A7YY70_BOVIN	3.2792
282484	SLC34A2	solute carrier family 34 member 2	-	NPT2B_BOVIN;F1N6D4_BOVIN	28.0075
282514	PAFAH1B2	platelet activating factor acetylhydrolase 1b catalytic subunit 2	-	PA1B2_BOVIN;V6F7P3_BOVIN	1.1803
282515	PAFAH1B3	platelet activating factor acetylhydrolase 1b catalytic subunit 3	-	PA1B3_BOVIN	2.7544
282518	SERPINA7	serpin family A member 7	-	THBG_BOVIN	1.7049
282524	SLC25A16	solute carrier family 25 member 16	-	GDC_BOVIN	1.1803
282578	ATP5F1A	ATP synthase F1 subunit alpha	ATP5A1	ATPA_BOVIN	3.2792
282601	ARF2	ADP-ribosylation factor 2	-	ARF2_BOVIN	14.8389
282637	CDH1	cadherin 1	-	CADH1_BOVIN	1.1803
282642	ITGB3	integrin subunit beta 3	INTB3	F1MTN1_BOVIN	1.1803
282643	BPIFB1	BPI fold containing family B member 1	C13H20orf114|C20orf114|LPLUNC1	BPIB1_BOVIN	1.1803
282646	HSP90B1	heat shock protein 90 beta family member 1	TRA1	ENPL_BOVIN	6.4292
282657	ATP6V1H	ATPase H+ transporting V1 subunit H	SFD	VATH_BOVIN;F1MZL8_BOVIN	1.7049
282660	MGP	matrix Gla protein	-	MGP_BOVIN	1.7049
282661	CD47	CD47 molecule	IAP	Q08DW0_BOVIN	1.1803
282684	CSNK1A1	casein kinase 1 alpha 1	-	KC1A_BOVIN;Q32LI4_BOVIN	1.1803
282688	RPL3	ribosomal protein L3	-	RL3_BOVIN	4.3289
282689	ANXA2	annexin A2	-	ANXA2_BOVIN	20.1022
282691	HMGB1	high mobility group box 1	-	HMGB1_BOVIN	1.1803
282703	CPSF1	cleavage and polyadenylation specific factor 1	-	CPSF1_BOVIN	2.2296
282705	PSEN1	presenilin 1	-	PSN1_BOVIN;A7MBA9_BOVIN	2.7544
282707	CEP290	centrosomal protein 290	-	CE290_BOVIN	1.7049
282710	ATP5PD	ATP synthase peripheral stalk subunit d	ATP5H	ATP5H_BOVIN	1.1803
282855	PCK1	phosphoenolpyruvate carboxykinase 1	PPCK1	PCKGC_BOVIN	1.7049
282858	RAB27B	RAB27B, member RAS oncogene family	-	RB27B_BOVIN	2.7544
282869	UBA1	ubiquitin like modifier activating enzyme 1	UBE1|UBE1X	UBA1_BOVIN	2.2296
282871	MMP9	matrix metallopeptidase 9	-	MMP9_BOVIN	1.1803
282877	RPS28	ribosomal protein S28	-	RS28_BOVIN	1.1803
282883	CTSD	cathepsin D	CATD	F1MMR6_BOVIN	1.1803
282884	RPL9	ribosomal protein L9	-	RL9_BOVIN	1.1803
282885	PRDX5	peroxiredoxin 5	Prx V	PRDX5_BOVIN	4.3289
286768	ATP6V0A1	ATPase H+ transporting V0 subunit a1	-	VPP1_BOVIN	1.1803
286770	DNAJC3	DnaJ heat shock protein family (Hsp40) member C3	-	DNJC3_BOVIN	4.8539
286790	RPL10	ribosomal protein L10	QM|na	RL10_BOVIN	2.7544
286793	PRDX2	peroxiredoxin 2	-	PRDX2_BOVIN	5.379
286803	UBE2V2	ubiquitin conjugating enzyme E2 V2	DDVIT1	UB2V2_BOVIN	2.2296
286809	GPX4	glutathione peroxidase 4	PHGPx	GPX4_BOVIN	3.2792
286811	EIF6	eukaryotic translation initiation factor 6	ITGB4BP	IF6_BOVIN	1.1803
286817	SLC4A1	solute carrier family 4 member 1 (Diego blood group)	BB3	Q9TUQ0_BOVIN;Q9XSW5_BOVIN	1.1803
286818	PREP	prolyl endopeptidase	-	PPCE_BOVIN	1.7049
286819	EIF4A2	eukaryotic translation initiation factor 4A2	-	IF4A2_BOVIN	9.5812
286823	CLIC4	chloride intracellular channel 4	p64H1	CLIC4_BOVIN	14.8389
286839	RPS27A	ribosomal protein S27a	-	RS27A_BOVIN	38.5673
286849	CD40	CD40 molecule	TNFRSF5	TNR5_BOVIN	1.1803
286850	GNG12	G protein subunit gamma 12	-	GBG12_BOVIN	6.9544
286853	RPLP2	ribosomal protein lateral stalk subunit P2	-	RLA2_BOVIN	1.1803
286854	SERPINB6	serpin peptidase inhibitor, clade B (ovalbumin), member 6	-	SPB6_BOVIN	1.7049
286861	FTL	ferritin light chain	-	FRIL_BOVIN	2.7544
286862	YWHAG	tyrosine 3-monooxygenase/tryptophan 5-monooxygenase activation protein gamma	-	A7Z057_BOVIN	6.4292
286863	YWHAB	tyrosine 3-monooxygenase/tryptophan 5-monooxygenase activation protein beta	-	1433B_BOVIN;A0A140T894_BOVIN	8.5303
286867	RPS2	ribosomal protein S2	RPS2E	RS2_BOVIN;M5FJW2_BOVIN	5.379
286868	RPLP0	ribosomal protein lateral stalk subunit P0	ARBP	RLA0_BOVIN	3.2792
286873	RPS4Y1	ribosomal protein S4, Y-linked 1	RPS4	A2VE06_BOVIN	4.8539
286876	CFDP2	craniofacial development protein 2	bcnt|p97	CFDP2_BOVIN	2.2296
286884	RPS29	ribosomal protein S29	-	RS29_BOVIN	2.2296
287016	H2AFZ	H2A histone family, member Z	-	H2AZ_BOVIN	6.4292
287018	GNG5	G protein subunit gamma 5	-	GBG5_BOVIN	2.2296
287019	PFKFB2	6-phosphofructo-2-kinase/fructose-2,6-biphosphatase 2	-	F262_BOVIN;A6QL99_BOVIN	1.1803
287022	YWHAZ	tyrosine 3-monooxygenase/tryptophan 5-monooxygenase activation protein zeta	-	1433Z_BOVIN	12.7352
287023	YBX1	Y-box binding protein 1	NSEP1|YB1	YBOX1_BOVIN	1.1803
317650	CAMP	cathelicidin antimicrobial peptide	CATHL7	CTHL7_BOVIN	2.7544
317651	CATHL6	cathelicidin 6	-	CTHL6_BOVIN	3.2792
317655	MYH10	myosin heavy chain 10	-	MYH10_BOVIN	8.0049
317663	CYB561	cytochrome b561	-	CY561_BOVIN;A0A140T8A6_BOVIN	3.2792
317696	FGFR4	fibroblast growth factor receptor 4	-	F1MN51_BOVIN	1.1803
317724	USO1	USO1 vesicle transport factor	VDP	USO1_BOVIN	1.1803
317748	AKR1B1	aldo-keto reductase family 1, member B1 (aldose reductase)	-	Q5E962_BOVIN	1.7049
326284	FGF8	fibroblast growth factor 8	-	F1N6G8_BOVIN	1.1803
326577	SLC1A4	solute carrier family 1 member 4	ASCT1	SATT_BOVIN	1.1803
326579	BZW2	basic leucine zipper and W2 domains 2	HSPC028	A6H7D7_BOVIN	1.1803
326580	VAPB	VAMP associated protein B and C	-	VAPB_BOVIN	1.7049
326581	EEF1G	eukaryotic translation elongation factor 1 gamma	-	EF1G_BOVIN	3.2792
326582	RPS12	ribosomal protein S12	-	RS12_BOVIN	2.2296
326583	UBE2D3	ubiquitin conjugating enzyme E2 D3	UBE2D3P	UB2D3_BOVIN	1.7049
326584	RPL21	ribosomal protein L21	RPL21P16	Q861S4_BOVIN	2.2296
326588	RPS3	ribosomal protein S3	-	RS3_BOVIN	10.6323
326599	TPT1	tumor protein, translationally-controlled 1	TCTP	TCTP_BOVIN;M5FK91_BOVIN	4.8539
326600	ARPC1B	actin related protein 2/3 complex subunit 1B	-	ARC1B_BOVIN	3.2792
326601	H3F3A	H3 histone, family 3A	-	H33_BOVIN	5.379
326602	RPS18	ribosomal protein S18	-	RS18_BOVIN	6.4292
327662	ANXA1	annexin A1	p35	ANXA1_BOVIN	24.8439
327664	PYGM	glycogen phosphorylase, muscle associated	-	PYGM_BOVIN	1.1803
327666	SIRPA	signal regulatory protein alpha	MYD-1|PTPNS1	SHPS1_BOVIN	1.1803
327667	CACNB2	calcium voltage-gated channel auxiliary subunit beta 2	-	CACB2_BOVIN	1.1803
327669	IDH2	isocitrate dehydrogenase (NADP(+)) 2, mitochondrial	-	IDHP_BOVIN	1.1803
327671	RAC2	Rac family small GTPase 2	-	RAC2_BOVIN;B0JYN9_BOVIN	4.3289
327672	MAPK1	mitogen-activated protein kinase 1	ERK2	MK01_BOVIN	2.7544
327673	NDUFA1	NADH:ubiquinone oxidoreductase subunit A1	CI-MWFE|MWFE	NDUA1_BOVIN	1.1803
327675	ATP5F1B	ATP synthase F1 subunit beta	ATP5B	ATPB_BOVIN	2.7544
327676	ARHGDIB	Rho GDP dissociation inhibitor beta	-	GDIR2_BOVIN	1.7049
327678	GLTP	glycolipid transfer protein	-	GLTP_BOVIN	3.804
327682	RACK1	receptor for activated C kinase 1	GNB2L1	RACK1_BOVIN	1.7049
327685	ANXA6	annexin A6	-	ANXA6_BOVIN	17.4699
327689	CPSF2	cleavage and polyadenylation specific factor 2	-	CPSF2_BOVIN	1.7049
327693	HINT1	histidine triad nucleotide binding protein 1	-	HINT1_BOVIN	1.1803
327694	EIF2S1	eukaryotic translation initiation factor 2 subunit alpha	-	IF2A_BOVIN	1.7049
327704	NDUFA4	NDUFA4, mitochondrial complex associated	-	NDUA4_BOVIN	1.7049
327708	RAP1B	RAP1B, member of RAS oncogene family	-	RAP1B_BOVIN	15.8912
327709	GSTM1	glutathione S-transferase M1	-	GSTM1_BOVIN	1.7049
337888	RPS15A	ribosomal protein S15a	-	RS15A_BOVIN	5.379
337890	RPL26	ribosomal protein L26	-	RL26_BOVIN	4.3289
337919	MUC15	mucin 15, cell surface associated	-	MUC15_BOVIN;E1BGW1_BOVIN;G5E6S0_BOVIN	5.904
338037	MYLK	myosin light chain kinase	MLCK|smMLCK	MYLK_BOVIN	1.7049
338039	CASP4	caspase 4, apoptosis-related cysteine peptidase	CASP13	CASP4_BOVIN;CASPD_BOVIN	1.1803
338040	ATP5ME	ATP synthase membrane subunit e	ATP5I	ATP5I_BOVIN	1.7049
338049	RHOA	ras homolog family member A	ARHA	RHOA_BOVIN	23.2628
338052	CAPZB	capping actin protein of muscle Z-line beta subunit	-	CAPZB_BOVIN	3.804
338054	ARHGDIA	Rho GDP dissociation inhibitor alpha	-	GDIR1_BOVIN	12.2094
338058	ARF1	ADP ribosylation factor 1	-	ARF1_BOVIN	17.9962
338059	ATP6V1B1	ATPase H+ transporting V1 subunit B1	-	VATB1_BOVIN	1.1803
338068	ACVR1	activin A receptor type 1	ACVR1A|ActR-IA	A2VDM5_BOVIN	1.1803
338074	AOX1	aldehyde oxidase 1	-	AOXA_BOVIN	5.904
338077	FUT6	fucosyltransferase 6	FUT|FUT3|FUT5|FUTB	Q9TQQ3_BOVIN;F1MBS8_BOVIN	1.1803
338082	ATP6V1B2	ATPase H+ transporting V1 subunit B2	-	VATB2_BOVIN	1.7049
338100	RAB3C	RAB3C, member RAS oncogene family	-	RAB3C_BOVIN	9.5812
338445	MAOB	monoamine oxidase B	-	AOFB_BOVIN;A0A140T837_BOVIN	1.7049
352959	RHOT2	ras homolog family member T2	MIRO-2|MIRO2	MIRO2_BOVIN	1.1803
353121	CAPG	capping actin protein, gelsolin like	-	CAPG_BOVIN	4.3289
353350	SMC4	structural maintenance of chromosomes 4	SMC4L1	E1BMZ9_BOVIN	1.1803
359718	RTN4	reticulon 4	-	Q7YRW9_BOVIN;Q1RMR8_BOVIN	6.4292
360006	DNAJA2	DnaJ heat shock protein family (Hsp40) member A2	-	DNJA2_BOVIN	5.904
373543	STK25	serine/threonine kinase 25	-	STK25_BOVIN	2.2296
399559	NAPRT	nicotinate phosphoribosyltransferase	NAPRT1	PNCB_BOVIN;B0JYM3_BOVIN;F1N3B0_BOVIN	2.2296
399683	PLP2	proteolipid protein 2	-	PLP2_BOVIN	1.7049
404034	OPTC	opticin	SLRP	OPT_BOVIN	1.1803
404053	TUBA1A	tubulin, alpha 1a	-	F2Z4C1_BOVIN	16.9436
404098	SND1	staphylococcal nuclease and tudor domain containing 1	-	SND1_BOVIN	6.9544
404115	KRT6B	keratin 6B	KERIV	F1MUY2_BOVIN	38.0388
404122	ACTG1	actin gamma 1	-	ACTG_BOVIN	130.847
404132	NAXE	NAD(P)HX epimerase	AIBP|APOA1BP	NNRE_BOVIN	1.1803
404133	RPL12	ribosomal protein L12	-	RL12_BOVIN	4.8539
404134	TMBIM1	transmembrane BAX inhibitor motif containing 1	RECS1	Q6QRN7_BOVIN	4.8539
404137	RPL27	ribosomal protein L27	-	RL27_BOVIN	3.2792
404140	RPS8	ribosomal protein S8	-	RS8_BOVIN	4.3289
404142	RPL18A	ribosomal protein L18a	-	RL18A_BOVIN	4.8539
404148	PGAM1	phosphoglycerate mutase 1	-	PGAM1_BOVIN	2.7544
404151	DYNLL1	dynein light chain LC8-type 1	CDLC2|DNCL1	DYL1_BOVIN	1.7049
404153	CLDN3	claudin 3	-	CLD3_BOVIN	1.7049
404156	CD63	CD63 molecule	-	CD63_BOVIN	1.7049
404159	TXNDC17	thioredoxin domain containing 17	TXNL5	F1MHF7_BOVIN	1.7049
404170	PAICS	phosphoribosylaminoimidazole carboxylase, phosphoribosylaminoimidazole succinocarboxamide synthetase	-	Q2HJ26_BOVIN	1.1803
404190	RPL27A	ribosomal protein L27a	-	RL27A_BOVIN	3.2792
404548	SEC16B	SEC16 homolog B, endoplasmic reticulum export factor	LZTR2|Rgpr	SC16B_BOVIN	1.1803
406231	AGO3	argonaute RISC catalytic component 3	EIF2C3	AGO3_BOVIN	1.1803
407129	CANX	calnexin	-	A7Z066_BOVIN	5.379
407147	ART3	ADP-ribosyltransferase 3	-	Q3T074_BOVIN;F1MUE3_BOVIN	1.1803
407170	KDR	kinase insert domain receptor	VEGFR2|flk-1	F1MWF1_BOVIN	1.1803
407187	BSP1	binder of sperm 1	PDC-109|PDC109|SVSP109	SFP1_BOVIN	1.1803
407190	CSNK1G3	casein kinase 1 gamma 3	-	KC1G3_BOVIN;G3X7B2_BOVIN;Q3MHQ2_BOVIN	4.3289
407996	KRIT1	KRIT1, ankyrin repeat containing	CCM1	KRIT1_BOVIN;A7Z069_BOVIN	1.1803
408000	SEPT7	septin 7	CDC10	SEPT7_BOVIN;A6QNM0_BOVIN	2.7544
408010	GARS	glycyl-tRNA synthetase	-	A5D7A2_BOVIN	4.8539
414350	PGA5	pepsinogen 5, group I (pepsinogen A)	pga	PEPA_BOVIN;F1N373_BOVIN	1.1803
414921	CLDN4	claudin 4	-	CLD4_BOVIN	1.7049
415110	PDIA4	protein disulfide isomerase family A member 4	-	PDIA4_BOVIN	1.7049
415112	AGR2	anterior gradient 2, protein disulphide isomerase family member	-	F1N3J3_BOVIN;Q3ZC20_BOVIN	2.2296
415113	HSPA5	heat shock protein family A (Hsp70) member 5	BiP|grp78	GRP78_BOVIN	19.5756
431784	CL43	collectin-43	CL-43	CL43_BOVIN;B7FEK7_BOVIN	1.1803
431786	PEBP1	phosphatidylethanolamine binding protein 1	PBP|PEBP	PEBP1_BOVIN	4.8539
444870	TLR5	toll like receptor 5	TLR-5	Q2LDA0_BOVIN;Q6GV18_BOVIN	1.1803
444874	UBC	ubiquitin C	-	UBC_BOVIN	36.982
444990	EIF5A	eukaryotic translation initiation factor 5A	-	IF5A1_BOVIN	5.904
445422	VKORC1	vitamin K epoxide reductase complex subunit 1	-	VKOR1_BOVIN	1.1803
445425	TKT	transketolase	-	TKT_BOVIN	19.0491
445543	JUP	junction plakoglobin	-	PLAK_BOVIN	2.2296
493638	PTGES3	prostaglandin E synthase 3	CPGES	TEBP_BOVIN	2.7544
493640	RNF113A	ring finger protein 113A	ZNF183	R113A_BOVIN	1.1803
493728	CAPZA2	capping actin protein of muscle Z-line alpha subunit 2	-	CAZA2_BOVIN	4.3289
493989	XYLT2	xylosyltransferase 2	-	XYLT2_BOVIN	1.1803
493998	CRABP2	cellular retinoic acid binding protein 2	-	RABP2_BOVIN	5.904
494549	DIO3	iodothyronine deiodinase 3	-	IOD3_BOVIN	1.1803
497015	TPM2	tropomyosin 2	-	TPM2_BOVIN	2.7544
497019	TPM3	tropomyosin 3	-	TPM3_BOVIN	3.804
497029	GRB14	growth factor receptor bound protein 14	-	GRB14_BOVIN;F1MBA2_BOVIN	1.1803
497202	GPAM	glycerol-3-phosphate acyltransferase, mitochondrial	-	GPAT1_BOVIN;F1MDT6_BOVIN	2.2296
497622	HFE	homeostatic iron regulator	-	Q5EEZ1_BOVIN	1.1803
504226	URGCP	upregulator of cell proliferation	URG4	URGCP_BOVIN	1.1803
504244	TUBA1C	tubulin, alpha 1c	TUBA1|TUBA4A	TBA1C_BOVIN	15.365
504285	SPPL2B	signal peptide peptidase like 2B	-	E1BKF8_BOVIN	1.1803
504287	SOAT1	sterol O-acyltransferase 1	-	Q3T0N9_BOVIN	1.1803
504301	ACADSB	acyl-CoA dehydrogenase short/branched chain	-	ACDSB_BOVIN	1.1803
504310	AP1M1	adaptor related protein complex 1 mu 1 subunit	-	AP1M1_BOVIN	1.1803
504336	DAXX	death domain associated protein	-	Q1RMS3_BOVIN;F1MGU0_BOVIN	1.1803
504339	ERICH5	glutamate rich 5	C14H8orf47|C8orf47	ERIC5_BOVIN	1.7049
504344	LOC504344	olfactory receptor 4F15	-	F1MT53_BOVIN	1.7049
504346	ALG9	ALG9, alpha-1,2-mannosyltransferase	-	E1BA58_BOVIN	1.1803
504353	ATP2B3	ATPase plasma membrane Ca2+ transporting 3	-	F1MS16_BOVIN	5.379
504366	SI	sucrase-isomaltase	-	E1BGH5_BOVIN	1.1803
504390	RIDA	reactive intermediate imine deaminase A homolog	HRSP12	RIDA_BOVIN	3.2792
504413	RPL37A	ribosomal protein L37a	-	RL37A_BOVIN	1.1803
504438	SSR4	signal sequence receptor subunit 4	-	SSRD_BOVIN	3.804
504463	SIRT2	sirtuin 2	-	F6QK60_BOVIN	1.7049
504468	HEXA	hexosaminidase subunit alpha	-	HEXA_BOVIN	2.2296
504472	DNAJC13	DnaJ heat shock protein family (Hsp40) member C13	-	F1MDR7_BOVIN	1.1803
504506	RNPS1	RNA binding protein with serine rich domain 1	-	RNPS1_BOVIN;M5FJW8_BOVIN	1.1803
504519	CAP1	cyclase associated actin cytoskeleton regulatory protein 1	-	CAP1_BOVIN;A6QLB7_BOVIN	8.5303
504577	ARMCX1	armadillo repeat containing, X-linked 1	-	Q17QN5_BOVIN	1.1803
504584	ALDOC	aldolase, fructose-bisphosphate C	-	Q3ZBY4_BOVIN	2.7544
504596	BLVRA	biliverdin reductase A	-	A5D7K0_BOVIN	2.2296
504599	LOC504599	histone H3.2	-	H32_BOVIN	5.379
504609	LARS2	leucyl-tRNA synthetase 2, mitochondrial	-	E1B768_BOVIN;A0JNB4_BOVIN	1.7049
504615	FETUB	fetuin B	-	FETUB_BOVIN	4.8539
504683	MAK16	MAK16 homolog	RBM13	MAK16_BOVIN	1.1803
504735	CCT3	chaperonin containing TCP1 subunit 3	-	TCPG_BOVIN	1.1803
504750	SH3GLB2	SH3 domain containing GRB2 like, endophilin B2	-	SHLB2_BOVIN	2.2296
504752	EIF5	eukaryotic translation initiation factor 5	-	F1N0F7_BOVIN	1.7049
504757	POLRMT	RNA polymerase mitochondrial	-	E1BCZ0_BOVIN	1.7049
504773	LOC504773	regakine 1	-	REG1_BOVIN	1.1803
504781	CHID1	chitinase domain containing 1	-	CHID1_BOVIN	1.7049
504832	OS9	OS9, endoplasmic reticulum lectin	-	OS9_BOVIN	7.4796
504842	SEC11C	SEC11 homolog C, signal peptidase complex subunit	-	Q2KI36_BOVIN	2.2296
504876	RPL23	ribosomal protein L23	-	RL23_BOVIN	2.7544
504889	GMPPA	GDP-mannose pyrophosphorylase A	-	E1BEN4_BOVIN	3.2792
504923	SLC7A4	solute carrier family 7 member 4	-	E1BCI3_BOVIN	1.7049
504937	PSMD3	proteasome 26S subunit, non-ATPase 3	-	PSMD3_BOVIN	1.7049
504958	EIF4A1	eukaryotic translation initiation factor 4A1	-	IF4A1_BOVIN	10.1067
504961	MPDU1	mannose-P-dolichol utilization defect 1	-	Q148D6_BOVIN	1.1803
504991	ANKRD22	ankyrin repeat domain 22	-	A2VDV1_BOVIN	2.2296
505009	CPTP	ceramide-1-phosphate transfer protein	GLTPD1	CPTP_BOVIN	1.1803
505048	PRR5L	proline rich 5 like	PROTOR2	PRR5L_BOVIN;F1MZG7_BOVIN	1.1803
505050	PSMA7	proteasome subunit alpha 7	-	PSA7_BOVIN	1.7049
505054	SCPEP1	serine carboxypeptidase 1	-	Q2NKZ9_BOVIN	1.7049
505064	SEC61A1	Sec61 translocon alpha 1 subunit	-	S61A1_BOVIN	2.7544
505069	SLC13A2	solute carrier family 13 member 2	-	Q3SYV8_BOVIN	2.2296
505082	LSG1	large 60S subunit nuclear export GTPase 1	-	LSG1_BOVIN	1.1803
505093	HNRNPA1	heterogeneous nuclear ribonucleoprotein A1	HNRPA1|hnRNP A1	ROA1_BOVIN	1.1803
505103	PHGDH	phosphoglycerate dehydrogenase	-	SERA_BOVIN	3.2792
505156	TMEM131L	transmembrane 131 like	KIAA0922	T131L_BOVIN	1.1803
505158	ICAM5	intercellular adhesion molecule 5	-	E1BLR0_BOVIN	1.1803
505206	EHD4	EH domain containing 4	-	E1BJV0_BOVIN	28.0075
505212	HSD17B7	hydroxysteroid 17-beta dehydrogenase 7	-	A4FUD2_BOVIN	5.904
505228	THRAP3	thyroid hormone receptor associated protein 3	-	E1B7W1_BOVIN	1.1803
505238	RALB	RAS like proto-oncogene B	-	A5D977_BOVIN	5.904
505242	SLC9A3R1	SLC9A3 regulator 1	EBP50|NHERF-1	NHRF1_BOVIN	24.3168
505283	ABHD6	abhydrolase domain containing 6	-	ABHD6_BOVIN	1.1803
505297	PPP1R7	protein phosphatase 1 regulatory subunit 7	-	PP1R7_BOVIN	2.2296
505308	SAA4	serum amyloid A4, constitutive	-	SAA4_BOVIN	1.7049
505313	CCT2	chaperonin containing TCP1 subunit 2	-	TCPB_BOVIN	2.7544
505318	OLFML3	olfactomedin like 3	-	OLFL3_BOVIN	2.2296
505320	ARIH2	ariadne RBR E3 ubiquitin protein ligase 2	-	E1B8R6_BOVIN	1.1803
505324	UTP14A	UTP14A, small subunit processome component	UTP14C	UT14A_BOVIN	1.1803
505328	OSBPL2	oxysterol binding protein like 2	-	Q3ZC69_BOVIN;E1BL67_BOVIN	1.7049
505351	NUCB1	nucleobindin 1	-	NUCB1_BOVIN	2.7544
505379	VAMP3	vesicle associated membrane protein 3	-	VAMP3_BOVIN	3.804
505401	TADA2A	transcriptional adaptor 2A	TADA2L	TAD2A_BOVIN	1.1803
505408	RBM48	RNA binding motif protein 48	C4H7orf64	RBM48_BOVIN	1.1803
505453	CREBBP	CREB binding protein	hmm291030	F1MD32_BOVIN	1.7049
505464	PUS7L	pseudouridylate synthase 7 like	-	E1BGT6_BOVIN	1.7049
505472	PYGL	glycogen phosphorylase L	-	PYGL_BOVIN	1.1803
505507	RPS7	ribosomal protein S7	-	RS7_BOVIN	1.7049
505511	AHCYL1	adenosylhomocysteinase like 1	-	A5PKK6_BOVIN;F1MWH2_BOVIN	4.8539
505515	ADH5	alcohol dehydrogenase 5 (class III), chi polypeptide	-	ADHX_BOVIN	1.7049
505518	C15H11orf34	chromosome 15 open reading frame, human C11orf34	PLET1	PLET1_BOVIN	1.1803
505560	PYGB	phosphorylase, glycogen; brain	-	PYGB_BOVIN	1.1803
505574	CD59	CD59 molecule (CD59 blood group)	-	Q32PA1_BOVIN	1.1803
505581	GRAMD1C	GRAM domain containing 1C	-	A6QPS2_BOVIN	1.1803
505600	LOC505600	UTP14, U3 small nucleolar ribonucleoprotein, homolog A-like	-	A6QLB4_BOVIN	1.7049
505686	LAD1	ladinin 1	-	Q0VCZ7_BOVIN	1.1803
505687	PLS3	plastin 3	-	PLST_BOVIN;Q2KJ75_BOVIN	1.7049
505721	RTEL1	regulator of telomere elongation helicase 1	RTEL	RTEL1_BOVIN	1.1803
505775	SLC16A1	solute carrier family 16 member 1	MCT1	MOT1_BOVIN	8.5303
505792	MVK	mevalonate kinase	-	KIME_BOVIN	1.1803
505797	TMEM30A	transmembrane protein 30A	-	CC50A_BOVIN	4.8539
505842	AACS	acetoacetyl-CoA synthetase	-	F1N412_BOVIN	2.2296
505879	KCNF1	potassium voltage-gated channel modifier subfamily F member 1	-	A4FV89_BOVIN	1.1803
505914	ABRACL	ABRA C-terminal like	C9H6orf115	ABRAL_BOVIN	1.1803
506002	UBTD1	ubiquitin domain containing 1	-	UBTD1_BOVIN	1.7049
506011	AFP	alpha fetoprotein	-	FETA_BOVIN	10.1067
506043	FKBP11	FK506 binding protein 11	FKBP-11	FKB11_BOVIN	2.2296
506060	CSNK1G2	casein kinase 1 gamma 2	-	A7MB90_BOVIN	3.804
506062	PMP2	peripheral myelin protein 2	-	MYP2_BOVIN	1.1803
506066	SH2B1	SH2B adaptor protein 1	-	F1MJV1_BOVIN	1.7049
506097	NFIL3	nuclear factor, interleukin 3 regulated	-	NFIL3_BOVIN	1.1803
506138	APOOL	apolipoprotein O like	APOL	MIC27_BOVIN	1.1803
506157	ERP44	endoplasmic reticulum protein 44	TXNDC4	ERP44_BOVIN	2.2296
506202	LOC506202	olfactory receptor 13J1	-	G3MWX1_BOVIN	1.1803
506203	PSMB4	proteasome subunit beta 4	-	PSB4_BOVIN	1.7049
506206	MR1	major histocompatibility complex, class I-related	-	HMR1_BOVIN	1.1803
506229	RPS5	ribosomal protein S5	-	RS5_BOVIN	2.2296
506263	PTGR2	prostaglandin reductase 2	ZADH1	PTGR2_BOVIN;A7E3P5_BOVIN	1.7049
506275	WBP4	WW domain binding protein 4	-	Q17QQ6_BOVIN	1.1803
506286	ICK	intestinal cell kinase	-	A5PK06_BOVIN	1.1803
506295	MYADM	myeloid associated differentiation marker	-	Q0VCK1_BOVIN	2.7544
506297	RPS16	ribosomal protein S16	-	RS16_BOVIN	9.0557
506305	RARS	arginyl-tRNA synthetase	ArgRS	SYRC_BOVIN	1.1803
506307	EIF5A2	eukaryotic translation initiation factor 5A2	-	F1MN49_BOVIN	3.2792
506322	NRAS	NRAS proto-oncogene, GTPase	-	A5D7R9_BOVIN	7.4796
506348	DGKA	diacylglycerol kinase alpha	-	DGKA_BOVIN	1.1803
506392	XPO4	exportin 4	-	A5PJX2_BOVIN	1.1803
506411	PDCD10	programmed cell death 10	-	Q0VCQ6_BOVIN	1.1803
506412	SAA2	serum amyloid A2	SAA|SAA1	SAA_BOVIN	14.3129
506430	VTA1	vesicle trafficking 1	-	F1N318_BOVIN	3.804
506450	CCM2	CCM2 scaffold protein	-	E1B8H2_BOVIN	1.7049
506459	ACSS2	acyl-CoA synthetase short chain family member 2	-	A7YWF1_BOVIN	5.379
506471	ARFGAP1	ADP ribosylation factor GTPase activating protein 1	-	Q08DK2_BOVIN;F1MI54_BOVIN	1.1803
506480	KRT18	keratin 18	-	F6S1Q0_BOVIN	12.2094
506482	RAB25	RAB25, member RAS oncogene family	-	RAB25_BOVIN	5.904
506526	ITGA10	integrin subunit alpha 10	-	E1BDD5_BOVIN	1.1803
506534	CNPY2	canopy FGF signaling regulator 2	-	Q1LZ72_BOVIN	1.1803
506544	PFKM	phosphofructokinase, muscle	ATP-PFK|PFK-M	PFKAM_BOVIN	1.7049
506550	TSPAN1	tetraspanin 1	-	TSN1_BOVIN	2.2296
506566	ALG5	ALG5, dolichyl-phosphate beta-glucosyltransferase	-	Q2KIM7_BOVIN;F1N540_BOVIN	1.1803
506596	ARPC3	actin related protein 2/3 complex subunit 3	-	ARPC3_BOVIN	5.379
506626	RTN4IP1	reticulon 4 interacting protein 1	-	RT4I1_BOVIN	1.1803
506683	TWF1	twinfilin actin binding protein 1	PTK9	TWF1_BOVIN	2.2296
506709	FAM78A	family with sequence similarity 78 member A	-	A5PJ92_BOVIN;Q58D93_BOVIN	1.1803
506713	CD82	CD82 molecule	-	A5D7E6_BOVIN	1.7049
506721	PITX2	paired like homeodomain 2	-	A5D7J4_BOVIN	1.1803
506740	ESPL1	extra spindle pole bodies like 1, separase	-	F1MW01_BOVIN	1.1803
506760	CARHSP1	calcium regulated heat stable protein 1	-	Q2NKU4_BOVIN	1.1803
506766	MAP7	microtubule associated protein 7	-	A6QNZ5_BOVIN	1.1803
506768	RPL35A	ribosomal protein L35a	-	RL35A_BOVIN	1.1803
506882	DNPEP	aspartyl aminopeptidase	-	DNPEP_BOVIN	1.7049
506900	HIST1H2AC	histone cluster 1, H2ac	-	F2Z4J1_BOVIN	7.4796
506904	C10H14orf93	chromosome 10 C14orf93 homolog	-	Q2T9R0_BOVIN	2.2296
506944	SFT2D2	SFT2 domain containing 2	-	F6RF48_BOVIN	1.1803
506980	PGM2	phosphoglucomutase 2	-	A6QQ11_BOVIN	1.1803
506986	SEC61B	Sec61 translocon beta subunit	-	Q2NKT5_BOVIN	2.2296
506991	TXNDC12	thioredoxin domain containing 12	ERP18|TLP19	TXD12_BOVIN	1.1803
507007	NUBP1	nucleotide binding protein 1	-	NUBP1_BOVIN	1.1803
507066	SRSF7	serine and arginine rich splicing factor 7	SFRS7	SRSF7_BOVIN	3.2792
507100	SPI1	Spi-1 proto-oncogene	-	E1BJR2_BOVIN	1.1803
507107	SLC3A2	solute carrier family 3 member 2	-	Q08DL0_BOVIN;Q3T0F0_BOVIN	6.4292
507130	LTA4H	leukotriene A4 hydrolase	-	LKHA4_BOVIN	6.4292
507142	CRYBG2	crystallin beta-gamma domain containing 2	AIM1L	A8E4N1_BOVIN	1.1803
507148	REST	RE1-silencing transcription factor	-	A7MBK4_BOVIN	2.7544
507151	RPL15	ribosomal protein L15	-	RL15_BOVIN	4.3289
507155	NOP58	NOP58 ribonucleoprotein	NOP5/NOP58	F1N218_BOVIN	1.1803
507165	HSPH1	heat shock protein family H (Hsp110) member 1	-	HS105_BOVIN	1.1803
507168	RPL23A	ribosomal protein L23a	RPL23AY	RL23A_BOVIN	1.1803
507169	TRRAP	transformation/transcription domain associated protein	-	E1BKJ5_BOVIN	1.1803
507226	TPX2	TPX2, microtubule nucleation factor	-	TPX2_BOVIN;F1MJB6_BOVIN	2.2296
507243	CLIC6	chloride intracellular channel 6	-	E1BAI4_BOVIN	2.2296
507245	ECSIT	ECSIT signalling integrator	-	ECSIT_BOVIN	1.1803
507264	SERPINB1	serpin family B member 1	LEI	ILEU_BOVIN	2.2296
507270	RPL29	ribosomal protein L29	-	RL29_BOVIN	1.1803
507275	CCDC25	coiled-coil domain containing 25	-	CCD25_BOVIN	5.904
507280	TM4SF18	transmembrane 4 L six family member 18	-	T4S18_BOVIN	1.7049
507289	SCCPDH	saccharopine dehydrogenase (putative)	-	SCPDL_BOVIN	9.0557
507307	USP9X	ubiquitin specific peptidase 9, X-linked	-	G5E630_BOVIN	1.7049
507309	VAMP8	vesicle associated membrane protein 8	EDB	VAMP8_BOVIN	5.904
507345	VCP	valosin containing protein	p97	TERA_BOVIN	13.261
507351	C17H12orf43	chromosome 17 open reading frame, human C12orf43	C12orf43	CL043_BOVIN	1.1803
507409	YKT6	YKT6 v-SNARE homolog	-	YKT6_BOVIN	10.6323
507414	PIK3R4	phosphoinositide-3-kinase regulatory subunit 4	-	A6QLW1_BOVIN	1.1803
507417	ABTB1	ankyrin repeat and BTB domain containing 1	-	A4FV83_BOVIN	1.1803
507436	G0S2	G0/G1 switch 2	-	G3N127_BOVIN	1.1803
507456	AGPAT4	1-acylglycerol-3-phosphate O-acyltransferase 4	-	Q5EA60_BOVIN	1.1803
507464	KRT15	keratin 15	-	Q17QL7_BOVIN	22.2091
507476	PGK1	phosphoglycerate kinase 1	-	PGK1_BOVIN	19.0491
507477	ALDH7A1	aldehyde dehydrogenase 7 family member A1	-	AL7A1_BOVIN	1.1803
507484	SPINT2	serine peptidase inhibitor, Kunitz type 2	-	Q2KJ54_BOVIN	1.1803
507488	RAB21	RAB21, member RAS oncogene family	-	RAB21_BOVIN	3.2792
507498	CKAP2L	cytoskeleton associated protein 2 like	-	CKP2L_BOVIN	1.7049
507504	CLCA4	chloride channel accessory 4	-	Q3SYU0_BOVIN	1.1803
507525	VTN	vitronectin	-	Q3ZBS7_BOVIN	1.7049
507564	HNRNPA2B1	heterogeneous nuclear ribonucleoprotein A2/B1	HNRPA2B1	ROA2_BOVIN	1.1803
507593	CNEP1R1	CTD nuclear envelope phosphatase 1 regulatory subunit 1	TMEM188	NEPR1_BOVIN	1.1803
507596	TRMO	tRNA methyltransferase O	C8H9orf156|NAP1	A5D7V4_BOVIN	1.7049
507632	YES1	YES proto-oncogene 1, Src family tyrosine kinase	-	A7MB57_BOVIN	12.7352
507659	TSG101	tumor susceptibility 101	-	A3KN51_BOVIN	8.0049
507722	CHMP3	charged multivesicular body protein 3	VPS24	CHMP3_BOVIN	1.1803
507724	ODR4	odr-4 GPCR localization factor homolog	C16H1orf27	F1N582_BOVIN	1.1803
507804	KPNB1	karyopherin subunit beta 1	-	E1BFV0_BOVIN	2.2296
507815	STT3A	STT3A, catalytic subunit of the oligosaccharyltransferase complex	-	STT3A_BOVIN	1.1803
507830	GPR108	G protein-coupled receptor 108	-	GP108_BOVIN	1.1803
507837	BAIAP2	BAI1 associated protein 2	-	BAIP2_BOVIN;F1N7V7_BOVIN	14.8389
507924	LAS1L	LAS1 like, ribosome biogenesis factor	-	A6QP94_BOVIN	2.2296
507936	UBXN6	UBX domain protein 6	UBXD1	UBXN6_BOVIN	1.7049
507939	RPN1	ribophorin I	-	A3KN04_BOVIN	6.9544
507949	GLYCTK	glycerate kinase	-	GLCTK_BOVIN	1.1803
508028	SLC28A3	solute carrier family 28 member 3	-	F1MGR1_BOVIN	14.3129
508042	USP4	ubiquitin specific peptidase 4	-	UBP4_BOVIN	1.7049
508045	PPP2R2A	protein phosphatase 2 regulatory subunit Balpha	-	F1MG56_BOVIN	1.1803
508132	NAGK	N-acetylglucosamine kinase	-	NAGK_BOVIN	1.1803
508141	KDM4B	lysine demethylase 4B	JMJD2B	E1BA41_BOVIN	2.2296
508148	HPN	hepsin	-	A1L5C6_BOVIN	3.2792
508158	AHCY	adenosylhomocysteinase	-	SAHH_BOVIN	5.904
508162	NCOA2	nuclear receptor coactivator 2	-	E1BPY4_BOVIN	1.1803
508165	RPL36A	ribosomal protein L36a-like	-	RL36A_BOVIN	1.7049
508175	PLXNB2	plexin B2	-	G3X755_BOVIN	3.804
508179	PPIL1	peptidylprolyl isomerase like 1	-	PPIL1_BOVIN	1.1803
508193	SLC39A8	solute carrier family 39 member 8	-	E1BQ28_BOVIN	4.3289
508202	KRT79	keratin 79	-	K2C79_BOVIN	20.1022
508215	TMEM8A	transmembrane protein 8A	TMEM8	A6H6Z1_BOVIN	1.7049
508221	RPL13	ribosomal protein L13	-	RL13_BOVIN	4.8539
508269	TMEM106A	transmembrane protein 106A	-	T106A_BOVIN	1.1803
508301	GMEB2	glucocorticoid modulatory element binding protein 2	-	E1BNL6_BOVIN	1.1803
508319	SRI	sorcin	-	Q0IIA3_BOVIN	1.1803
508325	SRPK3	SRSF protein kinase 3	MSSK1	A4FV65_BOVIN	1.7049
508353	AIDA	axin interactor, dorsalization associated	-	E1BG08_BOVIN	2.2296
508373	RAB2A	RAB2A, member RAS oncogene family	RAB2	Q148J4_BOVIN	9.0557
508402	ARPC1A	actin related protein 2/3 complex subunit 1A	-	ARC1A_BOVIN	1.1803
508404	KIF3B	kinesin family member 3B	-	F1N020_BOVIN	1.1803
508460	DXO	decapping exoribonuclease	DOM3Z	DXO_BOVIN;Q0VBZ7_BOVIN;G3N048_BOVIN	1.7049
508482	CPNE5	copine 5	-	E1BID8_BOVIN	2.7544
508493	PNPLA2	patatin like phospholipase domain containing 2	ATGL	PLPL2_BOVIN;D6BQM3_BOVIN;G5E5T0_BOVIN	3.804
508519	NPLOC4	NPL4 homolog, ubiquitin recognition factor	-	F1N7U2_BOVIN	1.1803
508521	AGTRAP	angiotensin II receptor associated protein	-	Q17QI4_BOVIN	1.1803
508535	FKBP4	FK506 binding protein 4	FKBP-4|FKBP-52	FKBP4_BOVIN	2.7544
508541	STAT3	signal transducer and activator of transcription 3	-	STAT3_BOVIN;F1MX38_BOVIN;Q32LP6_BOVIN	1.7049
508550	KRTCAP3	keratinocyte associated protein 3	-	KCP3_BOVIN	1.1803
508555	CALR3	calreticulin 3	-	CALR3_BOVIN;F1MTN0_BOVIN	1.1803
508683	PFKL	phosphofructokinase, liver type	ATP-PFK|PFK-L	PFKAL_BOVIN	6.4292
508700	PIGK	phosphatidylinositol glycan anchor biosynthesis class K	-	GPI8_BOVIN	1.1803
508703	PRAF2	PRA1 domain family member 2	-	PRAF2_BOVIN	1.7049
508716	BSG	basigin	EMMPRIN|RPE7	Q3ZBX0_BOVIN	12.7352
508794	DNM1	dynamin 1	-	DYN1_BOVIN	1.7049
508890	LCK	LCK proto-oncogene, Src family tyrosine kinase	-	Q3ZCM0_BOVIN	1.7049
508900	IST1	IST1, ESCRT-III associated factor	-	IST1_BOVIN;F1MXJ5_BOVIN	6.9544
508901	ERH	ERH, mRNA splicing and mitosis factor	-	ERH_BOVIN	1.1803
508905	ZRANB2	zinc finger RANBP2-type containing 2	-	A7YWH2_BOVIN	1.1803
508918	SCP2	sterol carrier protein 2	SCPX	NLTP_BOVIN	1.7049
509003	NUCB2	nucleobindin 2	-	Q0IIH5_BOVIN	2.2296
509004	CD1B	CD1b molecule	CD1B3	Q1L1H6_BOVIN	1.7049
509037	TMX1	thioredoxin related transmembrane protein 1	TXNDC1	TMX1_BOVIN	2.7544
509041	NAPG	NSF attachment protein gamma	-	SNAG_BOVIN	5.379
509101	TMEM125	transmembrane protein 125	-	TM125_BOVIN	1.1803
509133	MIA3	MIA family member 3, ER export factor	-	TGO1_BOVIN	1.1803
509163	RPL18	ribosomal protein L18	-	RL18_BOVIN	4.3289
509227	FRK	fyn related Src family tyrosine kinase	-	E1BPI3_BOVIN	3.804
509232	NRF1	nuclear respiratory factor 1	-	A5D7S2_BOVIN	1.1803
509246	CSK	C-terminal Src kinase	-	CSK_BOVIN	1.1803
509258	RNASEH2B	ribonuclease H2 subunit B	-	RNH2B_BOVIN	1.1803
509275	HIST1H1D	histone cluster 1, H1d	-	H13_BOVIN	4.8539
509290	PPP2R2B	protein phosphatase 2 regulatory subunit Bbeta	-	2ABB_BOVIN	1.1803
509292	UBA5	ubiquitin like modifier activating enzyme 5	-	UBA5_BOVIN	1.7049
509418	CSF1R	colony stimulating factor 1 receptor	-	A7Z067_BOVIN	1.1803
509425	EFTUD2	elongation factor Tu GTP binding domain containing 2	-	U5S1_BOVIN;F1N6D5_BOVIN	1.1803
509426	RPS26	ribosomal protein S26	-	RS26_BOVIN	2.7544
509430	SRP72	signal recognition particle 72	-	E1BB38_BOVIN	1.1803
509488	SEC24C	SEC24 homolog C, COPII coat complex component	-	E1BIU0_BOVIN	1.7049
509522	FUCA1	alpha-L-fucosidase 1	-	FUCO_BOVIN	4.3289
509530	BOLA1	bolA family member 1	-	BOLA1_BOVIN	1.1803
509566	ALDOA	aldolase, fructose-bisphosphate A	-	A6QLL8_BOVIN	9.0557
509584	TBC1D13	TBC1 domain family member 13	-	F1MXD4_BOVIN	1.1803
509631	WRAP53	WD repeat containing antisense to TP53	WDR79	WAP53_BOVIN	1.1803
509745	DPM3	dolichyl-phosphate mannosyltransferase subunit 3	-	DPM3_BOVIN	1.7049
509764	EIF1	eukaryotic translation initiation factor 1	SUI1	EIF1_BOVIN	2.2296
509769	SNX2	sorting nexin 2	-	SNX2_BOVIN	1.7049
509775	TMEM59	transmembrane protein 59	-	TMM59_BOVIN	1.1803
509788	MTDH	metadherin	-	Q24JZ4_BOVIN	1.1803
509796	DPYSL3	dihydropyrimidinase like 3	-	A7MBI5_BOVIN	2.2296
509821	ELMO1	engulfment and cell motility 1	-	Q5EAA6_BOVIN;F1MQH0_BOVIN	1.7049
509832	GDI2	GDP dissociation inhibitor 2	-	GDIB_BOVIN	23.2628
509860	S100A2	S100 calcium binding protein A2	-	S10A2_BOVIN	1.1803
509864	PABPC1L	poly(A) binding protein cytoplasmic 1 like	-	E1BNB4_BOVIN	2.2296
509885	IARS	isoleucyl-tRNA synthetase	-	A7MBC5_BOVIN	1.7049
509896	ABHD4	abhydrolase domain containing 4	-	ABHD4_BOVIN	1.1803
509914	PFDN6	prefoldin subunit 6	-	PFD6_BOVIN	1.1803
509917	PCBP1	poly(rC) binding protein 1	hnRNP-E1	PCBP1_BOVIN	4.3289
509936	ADCY6	adenylate cyclase 6	-	E1B9K3_BOVIN	1.7049
509965	CMPK1	cytidine/uridine monophosphate kinase 1	CK|CMPK	KCY_BOVIN	6.9544
509966	OLA1	Obg like ATPase 1	-	OLA1_BOVIN	2.2296
509968	C1QC	complement C1q C chain	-	Q1RMH5_BOVIN	1.7049
509970	RAB7A	RAB7A, member RAS oncogene family	-	RAB7A_BOVIN;F1MJQ1_BOVIN	15.8912
509977	ARL6IP5	ADP ribosylation factor like GTPase 6 interacting protein 5	-	PRAF3_BOVIN	1.1803
510069	PSMB6	proteasome subunit beta 6	-	PSB6_BOVIN	1.1803
510075	TARS	threonyl-tRNA synthetase	-	SYTC_BOVIN	5.904
510082	PRPH	peripherin	-	PERI_BOVIN	2.2296
510093	DDX3X	DEAD-box helicase 3, X-linked	-	G5E631_BOVIN	2.7544
510101	RAB33A	RAB33A, member RAS oncogene family	-	E1BJA0_BOVIN	1.7049
510125	LIN7C	lin-7 homolog C, crumbs cell polarity complex component	-	LIN7C_BOVIN	1.1803
510128	CORO1B	coronin 1B	-	H7BWW0_BOVIN	4.8539
510141	CIB1	calcium and integrin binding 1	-	CIB1_BOVIN	12.2094
510154	SELENBP1	selenium binding protein 1	-	SBP1_BOVIN	9.5812
510161	FAM241B	family with sequence similarity 241 member B	C28H10orf35	A6H794_BOVIN	1.1803
510175	PROCA1	protein interacting with cyclin A1	-	PRCA1_BOVIN	1.1803
510177	SF3B1	splicing factor 3b subunit 1	-	F1MX61_BOVIN	1.1803
510180	MGC127133	20-beta-hydroxysteroid dehydrogenase-like	-	Q3T0T9_BOVIN	1.7049
510183	EHD3	EH domain containing 3	-	A5D7E1_BOVIN	10.6323
510200	DPP3	dipeptidyl peptidase 3	-	Q58CS3_BOVIN;F2Z4F5_BOVIN	3.804
510218	ALPK2	alpha kinase 2	-	F1MKY9_BOVIN	1.1803
510245	PPP5C	protein phosphatase 5 catalytic subunit	-	F1N719_BOVIN	1.1803
510316	DCAF8	DDB1 and CUL4 associated factor 8	H326|WDR42A	F1N3H0_BOVIN	1.1803
510330	DYNC1LI1	dynein cytoplasmic 1 light intermediate chain 1	-	Q2KII9_BOVIN	1.7049
510347	MRPL15	mitochondrial ribosomal protein L15	-	RM15_BOVIN	1.1803
510368	LRRFIP2	LRR binding FLII interacting protein 2	-	LRRF2_BOVIN;E1BBW0_BOVIN	1.1803
510369	LOC510369	hypoxanthine-guanine phosphoribosyltransferase	-	G3N0T0_BOVIN	1.7049
510380	CYP2C19	cytochrome P450, family 2, subfamily C, polypeptide 19	-	A8E652_BOVIN	1.1803
510423	PSMA4	proteasome subunit alpha 4	-	PSA4_BOVIN	1.1803
510442	DOT1L	DOT1 like histone lysine methyltransferase	-	E1BGK8_BOVIN	1.1803
510494	ST13	ST13, Hsp70 interacting protein	-	A7E3S8_BOVIN	5.379
510512	ZNF438	zinc finger protein 438	-	F1N281_BOVIN	1.1803
510522	FGB	fibrinogen beta chain	-	F1MAV0_BOVIN;A6QPX7_BOVIN	1.1803
510536	LOC510536	uncharacterized protein C10orf88	-	E1B8B2_BOVIN	1.7049
510547	RPL4	ribosomal protein L4	-	RL4_BOVIN	5.904
510574	VPS26A	VPS26, retromer complex component A	-	VP26A_BOVIN	2.7544
510575	ITM2B	integral membrane protein 2B	Bri|imBRI2	ITM2B_BOVIN	3.2792
510596	CHMP6	charged multivesicular body protein 6	-	Q148L0_BOVIN	2.2296
510615	RPL19	ribosomal protein L19	-	RL19_BOVIN	4.3289
510618	CDK4	cyclin dependent kinase 4	-	CDK4_BOVIN	1.7049
510682	DDOST	dolichyl-diphosphooligosaccharide--protein glycosyltransferase non-catalytic subunit	-	OST48_BOVIN	4.8539
510698	VAT1	vesicle amine transport 1	-	F1MUP9_BOVIN	32.2288
510763	MYBPC1	myosin binding protein C, slow type	-	A6QP89_BOVIN	1.1803
510796	LONP1	lon peptidase 1, mitochondrial	PRSS15	LONM_BOVIN;A0A140T842_BOVIN	1.1803
510825	PPP1R10	protein phosphatase 1 regulatory subunit 10	-	E1BF96_BOVIN	2.2296
510920	CDK20	cyclin dependent kinase 20	CCRK	A6H7E6_BOVIN	1.1803
510932	SLC29A1	solute carrier family 29 member 1 (Augustine blood group)	-	Q3ZC83_BOVIN;Q0V8K9_BOVIN	1.1803
510933	AARS	alanyl-tRNA synthetase	AlaRS	A6QLT9_BOVIN	1.1803
510937	HARS	histidyl-tRNA synthetase	HARSL	SYHC_BOVIN	1.7049
510953	PON3	paraoxonase 3	-	Q1JQD3_BOVIN	2.2296
510978	PMM2	phosphomannomutase 2	-	PMM2_BOVIN;M5FJZ1_BOVIN	1.7049
510979	SDCBP	syndecan binding protein	-	Q3SZA6_BOVIN	8.0049
510994	ARF3	ADP ribosylation factor 3	-	ARF3_BOVIN	17.9962
511007	FBXL20	F-box and leucine rich repeat protein 20	FBXL2	FXL20_BOVIN	1.1803
511009	ARL8B	ADP ribosylation factor like GTPase 8B	-	ARL8B_BOVIN	1.1803
511037	TMPRSS2	transmembrane serine protease 2	-	A2VDV7_BOVIN	2.2296
511051	RPL6	ribosomal protein L6	-	RL6_BOVIN	5.379
511062	TBC1D31	TBC1 domain family member 31	WDR67	TBC31_BOVIN	4.8539
511082	ACAT1	acetyl-CoA acetyltransferase 1	-	THIL_BOVIN	1.1803
511090	SUCLA2	succinate-CoA ligase ADP-forming beta subunit	A-SCS	SUCB1_BOVIN	1.1803
511091	TSEN54	tRNA splicing endonuclease subunit 54	-	E1BJ21_BOVIN	1.1803
511099	CDC42EP1	CDC42 effector protein 1	-	BORG5_BOVIN	1.1803
511114	OSTN	osteocrin	-	A5PKG1_BOVIN	1.1803
511120	STRIP1	striatin interacting protein 1	FAM40A	STRP1_BOVIN	1.1803
511135	ACLY	ATP citrate lyase	-	ACLY_BOVIN	1.1803
511147	CDK13	cyclin dependent kinase 13	CDC2L5	CDK13_BOVIN	1.1803
511160	RAB18	RAB18, member RAS oncogene family	-	RAB18_BOVIN	59.2231
511198	FAM114A2	family with sequence similarity 114 member A2	FAM114A1	F1142_BOVIN;F1N189_BOVIN	1.7049
511203	ANK3	ankyrin 3, node of Ranvier (ankyrin G)	-	A7Z090_BOVIN	1.1803
511206	MPO	myeloperoxidase	-	A6QPT4_BOVIN	2.2296
511251	NLGN3	neuroligin 3	-	Q08DF0_BOVIN	1.1803
511268	PARK7	Parkinsonism associated deglycase	DJ-1|DJ1	PARK7_BOVIN	6.4292
511408	RNGTT	RNA guanylyltransferase and 5'-phosphatase	-	Q2KHX7_BOVIN	1.1803
511427	KRI1	KRI1 homolog	-	KRI1_BOVIN	1.1803
511435	CD81	CD81 molecule	-	CD81_BOVIN	12.7352
511442	KNOP1	lysine rich nucleolar protein 1	C25H16orf88|TSG118	KNOP1_BOVIN	1.1803
511451	CAB39	calcium binding protein 39	-	CAB39_BOVIN	4.8539
511469	ALDH3B1	aldehyde dehydrogenase 3 family member B1	-	AL3B1_BOVIN	5.379
511492	PRADC1	protease associated domain containing 1	C11H2orf7	A6QQW5_BOVIN	1.1803
511508	PJA2	praja ring finger ubiquitin ligase 2	-	A6QR43_BOVIN	1.7049
511528	GLRX3	glutaredoxin 3	PICOT|TXNL2	GLRX3_BOVIN	1.1803
511540	KRT25	keratin 25	-	K1C25_BOVIN	11.1579
511555	RNMT	RNA guanine-7 methyltransferase	-	F1MHQ5_BOVIN;A6H761_BOVIN	1.1803
511560	IMP3	IMP3, U3 small nucleolar ribonucleoprotein	BRMS2	IMP3_BOVIN	1.7049
511571	RNF25	ring finger protein 25	-	RNF25_BOVIN	1.1803
511583	FAM114A1	family with sequence similarity 114 member A1	-	E1BFB9_BOVIN	1.1803
511595	PARP8	poly(ADP-ribose) polymerase family member 8	-	F1MCK0_BOVIN	1.1803
511612	SEPT2	septin 2	-	SEPT2_BOVIN	1.1803
511614	GPAT4	glycerol-3-phosphate acyltransferase 4	AGPAT6	GPAT4_BOVIN;A6H7D4_BOVIN	4.8539
511661	SLC6A14	solute carrier family 6 member 14	-	A5D7H9_BOVIN	15.8912
511691	DNM2	dynamin 2	-	DYN2_BOVIN	2.7544
511735	HBG	hemoglobin, gamma	-	HBBF_BOVIN	3.2792
511754	CDK6	cyclin dependent kinase 6	-	E1BC36_BOVIN	1.1803
511776	RAB9A	RAB9A, member RAS oncogene family	-	Q08DW1_BOVIN	1.1803
511803	PSMD1	proteasome 26S subunit, non-ATPase 1	-	A7MBA2_BOVIN	1.7049
511861	SERINC3	serine incorporator 3	-	SERC3_BOVIN	1.1803
511908	EHD1	EH-domain containing 1	-	EHD1_BOVIN	14.3129
511913	HSPD1	heat shock protein family D (Hsp60) member 1	HSP60	F1MUZ9_BOVIN	1.1803
511918	ARF5	ADP ribosylation factor 5	-	A4IFP7_BOVIN	12.7352
511940	MAL2	mal, T cell differentiation protein 2	-	MAL2_BOVIN	1.1803
511955	SLC43A2	solute carrier family 43 member 2	-	LAT4_BOVIN	1.1803
511958	NCAPD3	non-SMC condensin II complex subunit D3	-	F1MPS0_BOVIN	1.1803
511969	IMPDH2	inosine monophosphate dehydrogenase 2	-	IMDH2_BOVIN	1.1803
511999	SHPK	sedoheptulokinase	CARKL	Q1JPE3_BOVIN	1.1803
512029	SNX1	sorting nexin 1	-	SNX1_BOVIN;F1MYH6_BOVIN	1.7049
512033	CHMP1B	charged multivesicular body protein 1B	CHMP1.5	CHM1B_BOVIN	1.1803
512043	TCP1	t-complex 1	CCT|TRiC	TCPA_BOVIN	3.2792
512056	RASGRP2	RAS guanyl releasing protein 2	CalDAG-GEFI	GRP2_BOVIN;F1MJ35_BOVIN	1.1803
512064	DIP2B	disco interacting protein 2 homolog B	-	F1MLE1_BOVIN	1.1803
512072	PTPRF	protein tyrosine phosphatase, receptor type F	-	PTPRF_BOVIN	1.7049
512144	VPS53	VPS53, GARP complex subunit	-	E1BJW7_BOVIN	1.1803
512152	CEP162	centrosomal protein 162	-	F1MZ01_BOVIN	2.2296
512192	GLT8D1	glycosyltransferase 8 domain containing 1	-	GL8D1_BOVIN	1.7049
512233	HIPK1	homeodomain interacting protein kinase 1	-	E1BQ34_BOVIN	1.1803
512312	PTPN6	protein tyrosine phosphatase, non-receptor type 6	-	A5D980_BOVIN	1.1803
512326	SFSWAP	splicing factor SWAP	SFRS8	E1BKB9_BOVIN	1.7049
512327	DHX15	DEAH-box helicase 15	-	A5D7D9_BOVIN	1.1803
512330	RBM22	RNA binding motif protein 22	-	RBM22_BOVIN	1.1803
512350	EIF2S3	eukaryotic translation initiation factor 2 subunit gamma	-	IF2G_BOVIN	2.2296
512359	SOWAHB	sosondowah ankyrin repeat domain family member B	ANKRD56	F1MCD1_BOVIN	1.1803
512405	OCLN	occludin	-	A2VE81_BOVIN	2.2296
512413	CCDC84	coiled-coil domain containing 84	DLNB14	F6PMQ1_BOVIN	1.1803
512444	GNS	glucosamine (N-acetyl)-6-sulfatase	G6S	GNS_BOVIN	1.1803
512464	LOC512464	solute carrier family 11 (proton-coupled divalent metal ion transporters), member 2-like	-	Q2HJ28_BOVIN	4.8539
512469	MRPS5	mitochondrial ribosomal protein S5	-	RT05_BOVIN	2.2296
512481	ERGIC2	ERGIC and golgi 2	-	Q0IIJ1_BOVIN	1.1803
512498	MAF1	MAF1 homolog, negative regulator of RNA polymerase III	-	MAF1_BOVIN;Q3T0W8_BOVIN	1.7049
512530	SEC13	SEC13 homolog, nuclear pore and COPII coat complex component	-	SEC13_BOVIN	1.1803
512534	HM13	histocompatibility minor 13	-	F1MYW7_BOVIN	1.1803
512571	PKM	pyruvate kinase M1/2	-	A5D984_BOVIN	25.371
512573	PNPO	pyridoxamine 5'-phosphate oxidase	-	PNPO_BOVIN	1.1803
512610	TMC4	transmembrane channel like 4	-	A8YXZ0_BOVIN;E1BNW4_BOVIN	5.379
512626	CNDP2	carnosine dipeptidase 2	-	CNDP2_BOVIN	9.5812
512651	CDC23	cell division cycle 23	APC8	CDC23_BOVIN	1.1803
512662	CHP1	calcineurin like EF-hand protein 1	CHP	CHP1_BOVIN	6.4292
512692	RRP7A	ribosomal RNA processing 7 homolog A	-	A8YXZ6_BOVIN	1.1803
512705	TDRD6	tudor domain containing 6	-	E1BGM7_BOVIN	2.2296
512719	SH3GL1	SH3 domain containing GRB2 like 1, endophilin A2	-	SH3G1_BOVIN	1.1803
512732	STMN4	stathmin 4	-	Q0VCK4_BOVIN	1.1803
512741	H3F3C	H3 histone, family 3C	-	H3C_BOVIN	5.379
512745	RPL11	ribosomal protein L11	-	RL11_BOVIN	4.3289
512750	UBE3B	ubiquitin protein ligase E3B	-	E1BCU1_BOVIN	1.1803
512771	ASL	argininosuccinate lyase	ASAL	ARLY_BOVIN;F1MTV7_BOVIN	1.1803
512817	ARHGAP1	Rho GTPase activating protein 1	-	F6RWK1_BOVIN	1.1803
512841	CRK	CRK proto-oncogene, adaptor protein	-	E1BQ32_BOVIN	1.7049
512846	UEVLD	UEV and lactate/malate dehyrogenase domains	-	A5PJF9_BOVIN	1.1803
512877	CENPI	centromere protein I	LRPR1	A6QPS5_BOVIN	1.1803
512890	USE1	unconventional SNARE in the ER 1	-	Q148D2_BOVIN	1.1803
512897	RAD52	RAD52 homolog, DNA repair protein	-	A2VE43_BOVIN;Q58CX5_BOVIN	1.7049
512943	MAPK12	mitogen-activated protein kinase 12	-	A5PJL3_BOVIN	1.1803
512975	CLDN7	claudin 7	-	CLD7_BOVIN	3.804
512995	ACO1	aconitase 1	-	ACOC_BOVIN	20.6289
513008	SLC45A1	solute carrier family 45 member 1	-	F1MPR0_BOVIN	1.7049
513031	RPL30	ribosomal protein L30	-	RL30_BOVIN	4.8539
513032	N4BP3	NEDD4 binding protein 3	-	E1BLB8_BOVIN	1.1803
513083	RTRAF	RNA transcription, translation and transport factor	C10H14orf166	Q3T0S7_BOVIN	1.1803
513128	RPL7A	ribosomal protein L7a	-	RL7A_BOVIN	8.0049
513152	RHOC	ras homolog family member C	-	RHOC_BOVIN	16.4173
513156	XPNPEP1	X-prolyl aminopeptidase 1	-	XPP1_BOVIN	2.2296
513158	TSTA3	tissue specific transplantation antigen P35B	-	Q2KIT8_BOVIN	3.2792
513177	PTGR1	prostaglandin reductase 1	LTB4DH	PTGR1_BOVIN	1.1803
513193	PLSCR2	phospholipid scramblase 1	-	PLS2_BOVIN	4.8539
513222	RPS20	ribosomal protein S20	-	RS20_BOVIN	2.2296
513260	FASTKD3	FAST kinase domains 3	-	FAKD3_BOVIN	1.7049
513267	DSTN	destrin, actin depolymerizing factor	-	DEST_BOVIN	3.804
513277	NUDC	nuclear distribution C, dynein complex regulator	-	NUDC_BOVIN	1.1803
513312	NACA	nascent polypeptide-associated complex alpha subunit	-	NACA_BOVIN	1.7049
513340	GNB3	G protein subunit beta 3	-	E1BB14_BOVIN	2.7544
513347	CELF3	CUGBP Elav-like family member 3	TNRC4	CELF3_BOVIN	1.1803
513372	MTHFS	5,10-methenyltetrahydrofolate synthetase (5-formyltetrahydrofolate cyclo-ligase)	-	Q1RMT3_BOVIN	1.1803
513412	JAM3	junctional adhesion molecule 3	-	A7YW22_BOVIN	3.2792
513428	PPIH	peptidylprolyl isomerase H	-	PPIH_BOVIN	1.7049
513449	SEC14L1	SEC14 like lipid binding 1	-	A7MBE2_BOVIN	1.1803
513450	SFXN2	sideroflexin 2	-	SFXN2_BOVIN;A0A140T855_BOVIN	1.1803
513453	TALDO1	transaldolase 1	-	TALDO_BOVIN;G5E5C8_BOVIN	1.1803
513481	EIF1B	eukaryotic translation initiation factor 1B	-	Q32LJ9_BOVIN	2.2296
513483	FBP1	fructose-bisphosphatase 1	-	F16P1_BOVIN	1.7049
513495	PPP1R21	protein phosphatase 1 regulatory subunit 21	CCDC128|KLRAQ1	A5D7H6_BOVIN	1.1803
513510	GTF2H1	general transcription factor IIH subunit 1	-	Q2KJ73_BOVIN	1.1803
513520	ATP6AP2	ATPase H+ transporting accessory protein 2	-	RENR_BOVIN	1.1803
513538	NPTX1	neuronal pentraxin 1	-	E1BIM6_BOVIN	1.1803
513594	CEP55	centrosomal protein 55	-	E1B8M0_BOVIN	1.7049
513597	MYOF	myoferlin	FER1L3	F1N3I4_BOVIN	2.2296
513608	ARG1	arginase 1	-	ARGI1_BOVIN	1.1803
513666	HIST2H2AC	histone cluster 2, H2ac	-	H2A2C_BOVIN	8.5303
513673	PAK2	p21 (RAC1) activated kinase 2	-	G3MZE2_BOVIN	1.1803
513707	IPO7	importin 7	-	E1BGE5_BOVIN	1.1803
513812	SYNGR2	synaptogyrin 2	Cellugyrin	SNG2_BOVIN	1.7049
513840	VPS29	VPS29, retromer complex component	-	VPS29_BOVIN	2.2296
513856	A2M	alpha-2-macroglobulin	-	A2MG_BOVIN	2.2296
513870	HPCAL1	hippocalcin like 1	-	HPCL1_BOVIN	34.3407
513895	PFN1	profilin 1	-	PROF1_BOVIN	11.1579
513924	PSTPIP1	proline-serine-threonine phosphatase interacting protein 1	-	F1MZI1_BOVIN	1.1803
513967	ALDH3A2	aldehyde dehydrogenase 3 family member A2	-	A6QQT4_BOVIN	1.1803
513971	HIST1H1C	histone cluster 1, H1c	-	H12_BOVIN	4.8539
514023	ZNF180	zinc finger protein 180	-	A6QP07_BOVIN	1.7049
514031	ITGB7	integrin subunit beta 7	-	A7YWN9_BOVIN	1.1803
514039	EPCAM	epithelial cell adhesion molecule	TACSTD1	EPCAM_BOVIN	5.904
514044	DHRS7	dehydrogenase/reductase 7	-	Q24K14_BOVIN	1.1803
514046	RPL17	ribosomal protein L17	RPL17L	RL17_BOVIN	2.7544
514072	C20H5orf34	chromosome 20 C5orf34 homolog	C5orf34	CE034_BOVIN	1.1803
514158	ZDHHC6	zinc finger DHHC-type containing 6	-	ZDHC6_BOVIN	1.1803
514159	ACSL5	acyl-CoA synthetase long chain family member 5	-	Q1LZF6_BOVIN	1.1803
514161	GMPPB	GDP-mannose pyrophosphorylase B	-	GMPPB_BOVIN	2.2296
514168	PDXK	pyridoxal kinase	-	PDXK_BOVIN	7.4796
514209	ASNS	asparagine synthetase (glutamine-hydrolyzing)	-	ASNS_BOVIN	2.2296
514237	PSMB1	proteasome subunit beta 1	-	PSB1_BOVIN	2.2296
514259	EFHD2	EF-hand domain family member D2	-	EFHD2_BOVIN	1.1803
514261	KIF5B	kinesin family member 5B	KIF5A	F1N1G7_BOVIN	1.1803
514286	RAB42	RAB42, member RAS oncogene family	RAB42P|RAB42P1	F1MX39_BOVIN	5.379
514293	IDI1	isopentenyl-diphosphate delta isomerase 1	-	IDI1_BOVIN;A0A140T853_BOVIN	1.1803
514346	SDS	serine dehydratase	-	SDHL_BOVIN	2.2296
514347	PLBD2	phospholipase B domain containing 2	P76	PLBL2_BOVIN	1.1803
514355	CCT7	chaperonin containing TCP1 subunit 7	CCT-ETA|TCP-1-ETA	TCPH_BOVIN	2.7544
514357	UGCG	UDP-glucose ceramide glucosyltransferase	-	Q08DR4_BOVIN	1.1803
514360	DSP	desmoplakin	-	E1BKT9_BOVIN	5.379
514369	NFKBIL1	NFKB inhibitor like 1	-	Q5EAC4_BOVIN	1.1803
514371	ACTR1A	ARP1 actin related protein 1 homolog A	-	F2Z4F0_BOVIN	2.2296
514387	TRIP12	thyroid hormone receptor interactor 12	TRIP-12	TRIPC_BOVIN	2.2296
514407	GMFG	glia maturation factor gamma	-	GMFG_BOVIN	1.1803
514423	SNX5	sorting nexin 5	-	SNX5_BOVIN	1.1803
514440	RAD18	RAD18, E3 ubiquitin protein ligase	-	Q32LH8_BOVIN	1.7049
514449	EIF3L	eukaryotic translation initiation factor 3 subunit L	EIF3EIP|EIF3S6IP	EIF3L_BOVIN	2.2296
514456	GPD1L	glycerol-3-phosphate dehydrogenase 1 like	-	A6QQR7_BOVIN	5.379
514460	PTPA	protein phosphatase 2 phosphatase activator	PPP2R4	PTPA_BOVIN	2.7544
514472	TRAP1	TNF receptor associated protein 1	-	TRAP1_BOVIN;M5FJZ9_BOVIN	3.2792
514487	STX19	syntaxin 19	-	STX19_BOVIN	2.2296
514541	RAB13	RAB13, member RAS oncogene family	-	RAB13_BOVIN	12.7352
514569	RPS15	ribosomal protein S15	-	RS15_BOVIN	2.2296
514580	TRIM11	tripartite motif containing 11	-	TRI11_BOVIN	1.1803
514621	PFDN4	prefoldin subunit 4	-	PFD4_BOVIN	1.1803
514624	STARD10	StAR related lipid transfer domain containing 10	-	F1MXU5_BOVIN	2.2296
514644	PHACTR4	phosphatase and actin regulator 4	-	PHAR4_BOVIN	1.1803
514706	DBNL	drebrin like	-	DBNL_BOVIN	2.2296
514745	DHCR7	7-dehydrocholesterol reductase	-	DHCR7_BOVIN	1.1803
514761	AP3M1	adaptor related protein complex 3 mu 1 subunit	-	AP3M1_BOVIN;F2Z4I2_BOVIN	1.1803
514765	ZNF205	zinc finger protein 205	-	ZN205_BOVIN;G3X6I8_BOVIN	1.1803
514787	STK38L	serine/threonine kinase 38 like	-	A7MB32_BOVIN	1.7049
514812	KRT19	keratin 19	-	K1C19_BOVIN	13.7869
514852	TAX1BP3	Tax1 binding protein 3	-	Q3ZCD3_BOVIN	1.1803
514902	VASP	vasodilator stimulated phosphoprotein	-	VASP_BOVIN	1.1803
514903	DHRS13	dehydrogenase/reductase 13	-	DHR13_BOVIN	1.7049
514919	WDR41	WD repeat domain 41	-	Q0VBY5_BOVIN	1.1803
514926	CDC123	cell division cycle 123	-	CD123_BOVIN	1.1803
514939	PGD	phosphogluconate dehydrogenase	-	Q3ZCI4_BOVIN	10.6323
514966	RPL7	ribosomal protein L7	-	RL7_BOVIN	6.4292
514991	ABCE1	ATP binding cassette subfamily E member 1	-	A4IFE6_BOVIN	2.2296
514996	PLOD3	procollagen-lysine,2-oxoglutarate 5-dioxygenase 3	-	F1MET0_BOVIN	3.2792
515014	MRPL10	mitochondrial ribosomal protein L10	L10mt|MRP-L10	RM10_BOVIN	1.7049
515017	PDGFRL	platelet derived growth factor receptor like	-	PGFRL_BOVIN	1.1803
515021	PSMD5	proteasome 26S subunit, non-ATPase 5	-	PSMD5_BOVIN	3.2792
515042	LOC515042	SCAN domain containing 1-like	-	A6QNN4_BOVIN	1.1803
515046	ARV1	ARV1 homolog, fatty acid homeostasis modulator	-	ARV1_BOVIN	1.1803
515055	MROH1	maestro heat like repeat family member 1	HEATR7A	MROH1_BOVIN	1.1803
515063	NDRG2	NDRG family member 2	-	NDRG2_BOVIN	7.4796
515067	PGAM2	phosphoglycerate mutase 2	-	PGAM2_BOVIN	1.7049
515118	RHOB	ras homolog family member B	-	RHOB_BOVIN	5.904
515135	CDIPT	CDP-diacylglycerol--inositol 3-phosphatidyltransferase	-	Q3T103_BOVIN	1.1803
515145	EIF4A3	eukaryotic translation initiation factor 4A3	-	IF4A3_BOVIN	1.7049
515161	ATP1A2	ATPase, Na+/K+ transporting, alpha 2 polypeptide	-	AT1A2_BOVIN	6.9544
515176	DNASE1L1	deoxyribonuclease 1 like 1	-	DNSL1_BOVIN	1.1803
515178	ABCD1	ATP binding cassette subfamily D member 1	-	Q2KJ57_BOVIN	1.1803
515181	RAP2C	RAP2C, member of RAS oncogene family	-	RAP2C_BOVIN	5.904
515216	AP2A2	adaptor related protein complex 2 alpha 2 subunit	-	AP2A2_BOVIN	1.1803
515233	EEF1A2	eukaryotic translation elongation factor 1 alpha 2	-	EF1A2_BOVIN	19.5756
515238	RPL5	ribosomal protein L5	-	RL5_BOVIN	2.2296
515269	SPG7	SPG7, paraplegin matrix AAA peptidase subunit	-	A7E2Z6_BOVIN	1.1803
515278	ELMOD2	ELMO domain containing 2	-	ELMD2_BOVIN	1.1803
515309	MLEC	malectin	-	A6H797_BOVIN	1.7049
515326	EIF3K	eukaryotic translation initiation factor 3 subunit K	-	EIF3K_BOVIN	1.7049
515350	SPICE1	spindle and centriole associated protein 1	CCDC52	SPICE_BOVIN	1.1803
515358	LOC515358	uncharacterized LOC515358	-	A6QLG1_BOVIN	1.1803
515377	CARD11	caspase recruitment domain family member 11	-	A8E646_BOVIN	1.7049
515386	UBE3D	ubiquitin protein ligase E3D	UBE2CBP	UBE3D_BOVIN	1.1803
515406	CSRNP1	cysteine and serine rich nuclear protein 1	AXUD1	F1MDN9_BOVIN;A5D965_BOVIN	1.1803
515407	MOB1B	MOB kinase activator 1B	MOBKL1A	E1BMG1_BOVIN	2.7544
515410	PDLIM4	PDZ and LIM domain 4	-	PDLI4_BOVIN	1.1803
515416	GLRX	glutaredoxin	GLRXL	GLRX1_BOVIN	1.1803
515435	COL11A2	collagen type XI alpha 2 chain	-	COBA2_BOVIN	1.1803
515437	SLC39A14	solute carrier family 39 member 14	-	S39AE_BOVIN	1.1803
515452	UQCC3	ubiquinol-cytochrome c reductase complex assembly factor 3	C29H11orf83	UQCC3_BOVIN	1.1803
515491	CEMIP2	cell migration inducing hyaluronidase 2	BHLHB2|TMEM2	F1MNY2_BOVIN	1.1803
515509	SUGT1	SGT1 homolog, MIS12 kinetochore complex assembly cochaperone	-	SGT1_BOVIN	1.1803
515534	RPL35	ribosomal protein L35	-	RL35_BOVIN	1.7049
515562	TAGLN3	transgelin 3	-	TAGL3_BOVIN	1.1803
515563	ABHD10	abhydrolase domain containing 10	-	ABHDA_BOVIN	1.1803
515569	EBP	emopamil binding protein (sterol isomerase)	-	Q3ZBT8_BOVIN	1.7049
515589	C13H20orf27	chromosome 13 C20orf27 homolog	-	CT027_BOVIN	1.1803
515605	APPL2	adaptor protein, phosphotyrosine interacting with PH domain and leucine zipper 2	-	Q1RMW4_BOVIN	1.7049
515610	ACTA2	actin, alpha 2, smooth muscle, aorta	-	ACTA_BOVIN	61.8774
515628	TRIM10	tripartite motif containing 10	-	TRI10_BOVIN	1.1803
515646	CLIC1	chloride intracellular channel 1	-	CLIC1_BOVIN	7.4796
515669	PLCB3	phospholipase C beta 3	-	E1BHX7_BOVIN	1.1803
515675	RAB26	RAB26, member RAS oncogene family	-	RAB26_BOVIN;M5FMU1_BOVIN	6.4292
515766	AP1M2	adaptor related protein complex 1 mu 2 subunit	-	AP1M2_BOVIN	1.7049
515773	CYB5R3	cytochrome b5 reductase 3	-	NB5R3_BOVIN	8.0049
515784	CKAP4	cytoskeleton associated protein 4	LPC-1	F1ME65_BOVIN	4.8539
515820	SH2D3C	SH2 domain containing 3C	-	A5D7L2_BOVIN	1.1803
515837	GMPR2	guanosine monophosphate reductase 2	GMPR 2	GMPR2_BOVIN	1.7049
515957	HIST1H1E	histone cluster 1, H1e	-	A5PK20_BOVIN	2.2296
515978	SYTL4	synaptotagmin like 4	-	E1BPE2_BOVIN	2.7544
515999	SAR1B	secretion associated Ras related GTPase 1B	-	SAR1B_BOVIN	9.0557
516024	VAPA	VAMP associated protein A	-	VAPA_BOVIN	1.1803
516036	CBR3	carbonyl reductase 3	-	Q0VC97_BOVIN	1.1803
516063	RPS19	ribosomal protein S19	-	RS19_BOVIN	4.3289
516067	FOLR3	folate receptor 3	FBP|FR-alpha	FOLR1_BOVIN	2.7544
516087	SCARA5	scavenger receptor class A member 5	-	SCAR5_BOVIN	1.1803
516099	HSPB1	heat shock protein family B (small) member 1	-	HSPB1_BOVIN;E9RHW1_BOVIN	10.1067
516133	FGR	FGR proto-oncogene, Src family tyrosine kinase	-	A5PKG9_BOVIN	5.379
516175	PPP1CA	protein phosphatase 1 catalytic subunit alpha	-	PP1A_BOVIN	2.2296
516199	CTDSP1	CTD small phosphatase 1	-	E1BDE3_BOVIN	1.7049
516241	CSAD	cysteine sulfinic acid decarboxylase	-	E1BP41_BOVIN	6.4292
516262	GNAT3	G protein subunit alpha transducin 3	-	GNAT3_BOVIN	10.1067
516280	RIC3	RIC3 acetylcholine receptor chaperone	-	F1MIY0_BOVIN	1.7049
516287	CYB5R1	cytochrome b5 reductase 1	-	NB5R1_BOVIN	1.1803
516334	GPRC5B	G protein-coupled receptor class C group 5 member B	-	Q1JPD9_BOVIN	3.2792
516375	STRN3	striatin 3	-	STRN3_BOVIN	1.1803
516473	EEF1D	eukaryotic translation elongation factor 1 delta	-	EF1D_BOVIN;L7R5X3_BOVIN	1.7049
516574	MMRN1	multimerin 1	-	A5PJU2_BOVIN	1.1803
516783	SDSL	serine dehydratase like	-	A5PKH5_BOVIN	1.1803
516919	PSMB2	proteasome subunit beta 2	-	PSB2_BOVIN	1.7049
516921	EML6	echinoderm microtubule associated protein like 6	-	F1N406_BOVIN	1.1803
517006	GNG13	G protein subunit gamma 13	-	E1B8Q3_BOVIN	1.7049
517111	RDX	radixin	-	RADI_BOVIN	60.2847
517171	SAR1A	secretion associated Ras related GTPase 1A	-	SAR1A_BOVIN	11.1579
517345	ARL1	ADP ribosylation factor like GTPase 1	-	ARL1_BOVIN	3.2792
517409	EIF4H	eukaryotic translation initiation factor 4H	WBSCR1	IF4H_BOVIN	1.7049
517446	AP2M1	adaptor related protein complex 2 mu 1 subunit	-	AP2M1_BOVIN	6.4292
517451	ZDHHC14	zinc finger DHHC-type containing 14	-	E1BK60_BOVIN	1.7049
517535	HSPA9	heat shock protein family A (Hsp70) member 9	HSPA9B	GRP75_BOVIN	1.1803
517728	NAPB	NSF attachment protein beta	-	SNAB_BOVIN	1.1803
517781	DNAH7	dynein axonemal heavy chain 7	-	F1N5R7_BOVIN	2.7544
517850	APPL1	adaptor protein, phosphotyrosine interacting with PH domain and leucine zipper 1	-	A5PKI0_BOVIN	1.7049
517953	RPS6KA2	ribosomal protein S6 kinase A2	-	F1MNR5_BOVIN	2.2296
518004	SFRP4	secreted frizzled related protein 4	-	Q17QP5_BOVIN	1.1803
518050	ANXA3	annexin A3	-	ANXA3_BOVIN;F1MWQ2_BOVIN	6.4292
518246	GIPC2	GIPC PDZ domain containing family member 2	-	GIPC2_BOVIN	6.4292
518393	AOX4	aldehyde oxidase 1-like	-	E1BL62_BOVIN	6.9544
518407	NAPA	NSF attachment protein alpha	-	A5D7S0_BOVIN	5.379
518501	BRIX1	BRX1, biogenesis of ribosomes	BXDC2	BRX1_BOVIN	1.1803
518601	ARF4	ADP ribosylation factor 4	-	ARF4_BOVIN	16.9436
518609	CD55	CD55 molecule (Cromer blood group)	DAF	Q45VK8_BOVIN;A2VE92_BOVIN;G3X6M2_BOVIN	1.1803
518622	CSE1L	chromosome segregation 1 like	Exportin-2|XPO2	XPO2_BOVIN	1.7049
518653	POLE2	DNA polymerase epsilon 2, accessory subunit	-	DPOE2_BOVIN	1.1803
518739	ANO4	anoctamin 4	TMEM16D	ANO4_BOVIN	1.1803
518781	VPS18	VPS18, CORVET/HOPS core subunit	-	A6QR33_BOVIN	1.1803
518880	RBX1	ring-box 1	-	Q2HJI9_BOVIN	1.1803
518955	A1BG	alpha-1-B glycoprotein	-	A1BG_BOVIN	1.7049
518976	SLC31A1	solute carrier family 31 member 1	-	A6QR68_BOVIN	3.804
518991	TMEM129	transmembrane protein 129	-	TM129_BOVIN	1.1803
519017	APRT	adenine phosphoribosyltransferase	-	APT_BOVIN	2.2296
519195	CCDC81	coiled-coil domain containing 81	-	E1BPJ2_BOVIN	1.1803
519217	CDK2	cyclin dependent kinase 2	-	CDK2_BOVIN	1.1803
519269	RRAS2	RAS related 2	-	A5PKL2_BOVIN	4.3289
519617	GIPC1	GIPC PDZ domain containing family member 1	-	E1BJQ7_BOVIN	3.804
519736	RANBP10	RAN binding protein 10	-	RBP10_BOVIN	1.1803
519754	PKN2	protein kinase N2	-	F1MFK1_BOVIN	1.1803
519860	SERAC1	serine active site containing 1	-	SRAC1_BOVIN	1.1803
519934	H2B	histone H2B-like	-	Q32S29_BOVIN	8.5303
519935	HIST1H2BD	histone cluster 1, H2bd	HIST1H2BI	Q2KII5_BOVIN	8.5303
519937	AJUBA	ajuba LIM protein	JUB	AJUBA_BOVIN	1.7049
519982	RAB33B	RAB33B, member RAS oncogene family	-	A4FUD7_BOVIN	9.0557
520151	ARMC2	armadillo repeat containing 2	-	ARMC2_BOVIN;Q1JPA7_BOVIN	1.1803
520170	UCHL3	ubiquitin C-terminal hydrolase L3	-	UCHL3_BOVIN	1.7049
520260	FH	fumarate hydratase	-	Q148D3_BOVIN	2.7544
520462	SH3BP4	SH3 domain binding protein 4	-	E1BB46_BOVIN	2.2296
520564	LITAF	lipopolysaccharide induced TNF factor	-	Q2KHV3_BOVIN	1.1803
520580	CDK9	cyclin dependent kinase 9	-	CDK9_BOVIN	1.1803
520603	KIAA0319	KIAA0319	-	E1BDP2_BOVIN	1.1803
520620	NIT2	nitrilase family member 2	-	NIT2_BOVIN	1.1803
520650	SIL1	SIL1 nucleotide exchange factor	-	SIL1_BOVIN	1.7049
520668	KRT36	keratin 36	-	F1MI98_BOVIN	2.2296
520669	ESYT1	extended synaptotagmin 1	FAM62A	A0JN43_BOVIN	3.2792
520739	SNX12	sorting nexin 12	-	A6QR61_BOVIN	2.2296
520865	AASS	aminoadipate-semialdehyde synthase	-	AASS_BOVIN	1.1803
520875	EEF1B2	eukaryotic translation elongation factor 1 beta 2	EEF1B	EF1B_BOVIN	1.1803
520883	CDC37	cell division cycle 37	-	CDC37_BOVIN	1.7049
520924	NUP205	nucleoporin 205	-	F1N1V3_BOVIN	1.1803
520936	PROM2	prominin 2	-	E1BM92_BOVIN	16.9436
520979	AIMP2	aminoacyl tRNA synthetase complex interacting multifunctional protein 2	JTV1	AIMP2_BOVIN	1.1803
521004	SLC39A10	solute carrier family 39 member 10	-	F1MM82_BOVIN	1.1803
521074	KRT27	keratin 27	CK-27|K27	K1C27_BOVIN	9.5812
521103	NTPCR	nucleoside-triphosphatase, cancer-related	C1orf57|C28H1orf57	NTPCR_BOVIN	1.1803
521106	UTP3	UTP3, small subunit processome component	SAS10	F1MSF6_BOVIN	1.1803
521175	GAN	gigaxonin	-	A6H7J3_BOVIN	1.1803
521189	SLC11A2	solute carrier family 11 member 2	-	A7MBI9_BOVIN	2.7544
521254	BPNT1	3'(2'), 5'-bisphosphate nucleotidase 1	-	BPNT1_BOVIN	2.2296
521340	PCDHGA8	protocadherin gamma subfamily A, 8	-	A5PKJ8_BOVIN	3.804
521364	FZD9	frizzled class receptor 9	-	F1MBL4_BOVIN	1.1803
521540	CCT6A	chaperonin containing TCP1 subunit 6A	-	TCPZ_BOVIN	3.804
521747	EIF3I	eukaryotic translation initiation factor 3 subunit I	EIF3S2	EIF3I_BOVIN	1.7049
521816	SRMS	src-related kinase lacking C-terminal regulatory tyrosine and N-terminal myristylation sites	-	F1N1Q0_BOVIN	2.2296
521822	FADS2	fatty acid desaturase 2	-	FADS2_BOVIN	1.7049
521831	CRHR2	corticotropin releasing hormone receptor 2	-	F1MFI6_BOVIN	1.1803
521864	VPS35	VPS35, retromer complex component	-	VPS35_BOVIN	6.4292
522024	FARSA	phenylalanyl-tRNA synthetase alpha subunit	-	A7MBD4_BOVIN	1.7049
522184	KCNJ15	potassium voltage-gated channel subfamily J member 15	-	A5PJL2_BOVIN	1.1803
522221	TTLL7	tubulin tyrosine ligase like 7	-	E1BEK7_BOVIN	1.7049
522269	ACTN4	actinin alpha 4	-	ACTN4_BOVIN	21.6823
522307	POLL	DNA polymerase lambda	-	E1BHH1_BOVIN	1.1803
522400	KRT80	keratin 80	-	K2C80_BOVIN	5.904
522423	SNAP23	synaptosome associated protein 23	-	Q2T9M8_BOVIN	8.5303
522462	EFHD1	EF-hand domain family member D1	-	EFHD1_BOVIN	1.7049
522480	REEP6	receptor accessory protein 6	-	REEP6_BOVIN	1.1803
522707	RAP2A	RAP2A, member of RAS oncogene family	-	E1BNQ3_BOVIN	2.2296
522719	CLCN3	chloride voltage-gated channel 3	-	F1N299_BOVIN	1.7049
522854	BAG5	BCL2 associated athanogene 5	-	BAG5_BOVIN	1.1803
522863	NMNAT1	nicotinamide nucleotide adenylyltransferase 1	-	NMNA1_BOVIN	1.7049
522873	RIC8B	RIC8 guanine nucleotide exchange factor B	-	E1BD35_BOVIN	1.1803
522875	NKIRAS1	NFKB inhibitor interacting Ras like 1	-	Q0VC61_BOVIN	1.1803
522960	HIST1H2BJ	histone cluster 1, H2bj	-	E1BGW2_BOVIN	5.904
522967	MYO1D	myosin ID	-	MYO1D_BOVIN	2.2296
523073	KRT89	keratin 89	KRT85	A6QP32_BOVIN	2.2296
523130	LOC523130	C1GALT1-specific chaperone 1	-	G5E5C9_BOVIN	1.1803
523154	GALE	UDP-galactose-4-epimerase	-	GALE_BOVIN	2.2296
523221	KRT78	keratin 78	-	K2C78_BOVIN	2.7544
523328	CD151	CD151 molecule (Raph blood group)	-	CD151_BOVIN;A7E3T1_BOVIN	4.3289
523338	ZRANB1	zinc finger RANBP2-type containing 1	-	ZRAN1_BOVIN	1.7049
523360	CARD14	caspase recruitment domain family member 14	-	E1BHS1_BOVIN	1.1803
523474	NOL9	nucleolar protein 9	-	NOL9_BOVIN	1.1803
523665	DAGLA	diacylglycerol lipase alpha	-	E1BBV2_BOVIN	1.1803
523822	TNFRSF11B	TNF receptor superfamily member 11b	-	TR11B_BOVIN	1.1803
523847	CHMP2A	charged multivesicular body protein 2A	-	Q3T0U5_BOVIN	4.8539
523889	ATP13A3	ATPase 13A3	-	E1BG26_BOVIN	2.7544
523894	ARL14EP	ADP ribosylation factor like GTPase 14 effector protein	ARF7EP|C11orf46|C15H11orf46	AL14E_BOVIN	1.1803
523998	NEK2	NIMA related kinase 2	-	Q2KIQ0_BOVIN	1.1803
523999	PITPNM2	phosphatidylinositol transfer protein membrane associated 2	-	F1N662_BOVIN	1.1803
524070	ADGRB1	adhesion G protein-coupled receptor B1	BAI1	G3X6K9_BOVIN	2.2296
524118	ARID5A	AT-rich interaction domain 5A	-	ARI5A_BOVIN	1.1803
524184	ECD	ecdysoneless cell cycle regulator	-	Q2KI67_BOVIN	2.2296
524236	LOC524236	histone H2A type 1	-	F1MLQ1_BOVIN	4.3289
524280	NBEAL1	neurobeachin like 1	-	E1BC19_BOVIN	1.1803
524361	PPP2CB	protein phosphatase 2 catalytic subunit beta	-	PP2AB_BOVIN	2.2296
524639	PHOSPHO1	phosphoethanolamine/phosphocholine phosphatase	-	E1BCN8_BOVIN	1.7049
524770	ACTN1	actinin alpha 1	-	ACTN1_BOVIN	19.5756
524779	DTX3	deltex E3 ubiquitin ligase 3	-	A7Z074_BOVIN	1.1803
524787	CHD1L	chromodomain helicase DNA binding protein 1 like	-	CHD1L_BOVIN	1.7049
524795	DNAJC17	DnaJ heat shock protein family (Hsp40) member C17	-	DJC17_BOVIN	1.7049
524808	HIST1H2AC	histone cluster 1, H2ac	-	A0A0A0MP90_BOVIN	7.4796
525011	KLHL28	kelch like family member 28	-	A6H7G1_BOVIN	1.1803
525034	KRT74	keratin 74	-	K2C74_BOVIN	3.804
525042	GPD1	glycerol-3-phosphate dehydrogenase 1	-	GPDA_BOVIN	2.7544
525059	GSS	glutathione synthetase	-	GSHB_BOVIN;A0A140T850_BOVIN	1.7049
525080	ZNF436	zinc finger protein 436	-	E1BMZ4_BOVIN	1.1803
525106	RTCB	RNA 2',3'-cyclic phosphate and 5'-OH ligase	C22orf28|C5H22orf28|HSPC117	RTCB_BOVIN	1.1803
525243	WSCD2	WSC domain containing 2	-	F1MIR3_BOVIN	1.1803
525599	LOC525599	butyrophilin family member	-	A2VE28_BOVIN	1.7049
525655	USP12	ubiquitin specific peptidase 12	USP12P1	UBP12_BOVIN	1.7049
525734	GPR176	G protein-coupled receptor 176	-	E1BC51_BOVIN	1.1803
525863	LOC525863	histone H4	-	E1B9M9_BOVIN	16.4173
525931	PDGFD	platelet derived growth factor D	-	A4IFC0_BOVIN	1.1803
525962	GNB4	G protein subunit beta 4	-	A5PKD6_BOVIN	11.1579
526006	ENO2	enolase 2	-	A6QR19_BOVIN	3.804
526027	SPTBN1	spectrin beta, non-erythrocytic 1	-	F1MYC9_BOVIN	5.379
526045	SURF4	surfeit 4	-	SURF4_BOVIN	1.7049
526064	LOC526064	histone H2B type 1-L	-	E1BPK0_BOVIN	2.2296
526133	KCNAB1	potassium voltage-gated channel subfamily A member regulatory beta subunit 1	Kvbeta1.1	KCAB1_BOVIN;A6QPP0_BOVIN	1.1803
526134	SLC9A2	solute carrier family 9 member A2	-	E1BB11_BOVIN	1.1803
526138	MTERF3	mitochondrial transcription termination factor 3	MTERFD1	Q1LZE3_BOVIN	1.1803
526226	LOC526226	histone H4	-	G3N2B8_BOVIN	16.4173
526343	UTP15	UTP15, small subunit processome component	-	UTP15_BOVIN	1.1803
526524	LOC526524	FK506 binding protein 1A, 12kDa-like	-	Q2NKS8_BOVIN	1.1803
526526	RAB6B	RAB6B, member RAS oncogene family	-	RAB6B_BOVIN	13.261
526913	PRORSD1	prdX-deacylase domain-containing protein 1	PRDXDD1	PRXD1_BOVIN	1.1803
526949	OXSR1	oxidative stress responsive 1	-	F1MYV9_BOVIN	1.1803
526950	UBL3	ubiquitin like 3	-	UBL3_BOVIN	4.3289
527068	LOC527068	aldo-keto reductase family 1 member C3 -like	-	Q3ZCA6_BOVIN;M0QW25_BOVIN	1.1803
527124	CDKN2B	cyclin dependent kinase inhibitor 2B	MTS2	CDN2B_BOVIN	1.1803
527165	PDGFRB	platelet derived growth factor receptor beta	-	F1N759_BOVIN	1.1803
527180	GABRQ	gamma-aminobutyric acid type A receptor theta subunit	-	E1BJH4_BOVIN	1.1803
527201	DCTN2	dynactin subunit 2	-	DCTN2_BOVIN	1.7049
527263	FYN	FYN proto-oncogene, Src family tyrosine kinase	-	FYN_BOVIN	5.904
527301	ZNF467	zinc finger protein 467	-	E1B706_BOVIN	1.1803
527312	NSMCE4A	NSE4 homolog A, SMC5-SMC6 complex component	-	NSE4A_BOVIN	1.1803
527441	SLC5A4	solute carrier family 5 member 4	-	E1BLB0_BOVIN	1.1803
527601	FREM2	FRAS1 related extracellular matrix protein 2	-	F1MFH3_BOVIN	1.1803
527819	KRT4	keratin 4	-	A4IFP2_BOVIN	21.6823
527872	KCNH6	potassium voltage-gated channel subfamily H member 6	-	E1BMA2_BOVIN	1.1803
527885	ZDHHC9	zinc finger DHHC-type containing 9	-	ZDHC9_BOVIN	1.1803
527889	CSNK1G1	casein kinase 1 gamma 1	-	KC1G1_BOVIN	4.8539
527943	MDH1B	malate dehydrogenase 1B	-	MDH1B_BOVIN	5.904
528109	MPP5	membrane palmitoylated protein 5	-	E1BIQ8_BOVIN	10.1067
528204	RHEB	Ras homolog, mTORC1 binding	-	RHEB_BOVIN	1.7049
528265	SNX3	sorting nexin 3	-	SNX3_BOVIN	2.2296
528453	SFN	stratifin	-	1433S_BOVIN	2.2296
528562	ELFN2	extracellular leucine rich repeat and fibronectin type III domain containing 2	-	F1MWA2_BOVIN	1.1803
528574	RAB2B	RAB2B, member RAS oncogene family	-	E1BC58_BOVIN	6.4292
528799	ZMYND10	zinc finger MYND-type containing 10	-	Q32KT3_BOVIN	1.1803
528832	DHRS1	dehydrogenase/reductase 1	-	Q2KIS4_BOVIN	8.5303
528862	DNAJA1	DnaJ heat shock protein family (Hsp40) member A1	-	DNJA1_BOVIN	3.804
529002	TBC1D24	TBC1 domain family member 24	-	TBC24_BOVIN;M5FJY0_BOVIN	1.1803
529056	PLEKHJ1	pleckstrin homology domain containing J1	-	PKHJ1_BOVIN	1.1803
529059	MEOX1	mesenchyme homeobox 1	-	A2VDR0_BOVIN	1.1803
529148	LAMP2	lysosomal associated membrane protein 2	-	Q3SZJ7_BOVIN;G3MXJ5_BOVIN	1.7049
529312	SSR1	signal sequence receptor subunit 1	-	SSRA_BOVIN	2.7544
529646	HIST1H2BM	histone cluster 1, H2bm	-	F1MUD2_BOVIN	8.5303
529700	RPRD1B	regulation of nuclear pre-mRNA domain containing 1B	C13H20ORF77	A6QLW3_BOVIN	1.1803
529761	TMED10	transmembrane p24 trafficking protein 10	TMP21	TMEDA_BOVIN	4.3289
529769	TRAIP	TRAF interacting protein	-	A6QQB7_BOVIN;G3MWU6_BOVIN	1.1803
529894	ZNF451	zinc finger protein 451	-	E1BGM1_BOVIN	1.1803
529923	ABCB9	ATP binding cassette subfamily B member 9	-	E1BKR0_BOVIN	1.1803
529929	DDX19A	DEAD-box helicase 19A	-	DD19A_BOVIN	1.1803
529939	LAMB3	laminin subunit beta 3	-	F1MMK1_BOVIN;A2VDM1_BOVIN	1.1803
530018	SEMA4F	ssemaphorin 4F	-	E1BF41_BOVIN	1.1803
530027	MAN1A1	mannosidase alpha class 1A member 1	-	E1BNG2_BOVIN	1.1803
530076	GC	GC, vitamin D binding protein	-	VTDB_BOVIN;F1N5M2_BOVIN	3.2792
530101	GFPT2	glutamine-fructose-6-phosphate transaminase 2	-	GFPT2_BOVIN	3.804
530189	RAD23B	RAD23 homolog B, nucleotide excision repair protein	-	RD23B_BOVIN	1.7049
530409	PHB	prohibitin	-	PHB_BOVIN	1.1803
530430	INHBB	inhibin beta B subunit	-	F1MVS8_BOVIN	1.1803
530705	ARNTL	aryl hydrocarbon receptor nuclear translocator like	-	E1BLF5_BOVIN	1.1803
531022	TRIM38	tripartite motif containing 38	-	TRI38_BOVIN	1.1803
531057	KRT72	keratin 72	-	K2C72_BOVIN	9.0557
531141	SEMA3F	semaphorin 3F	-	F1MGN0_BOVIN	2.2296
531359	GOLPH3	golgi phosphoprotein 3	-	Q1RMW9_BOVIN	1.7049
531367	NXN	nucleoredoxin	-	NXN_BOVIN	1.7049
531406	ANHX	anomalous homeobox	-	E1BAI9_BOVIN	1.1803
531420	GP2	glycoprotein 2	-	F1N726_BOVIN	2.7544
531505	MYL12A	myosin, light chain 12A, regulatory, non-sarcomeric	MRCL3|MRLC2|MYL9	MYL9_BOVIN	1.7049
531539	TLDC1	TBC/LysM-associated domain containing 1	-	F1MTK2_BOVIN	3.804
531733	H2AFX	H2A histone family, member X	-	Q17QG8_BOVIN	5.904
531741	ARHGEF26	Rho guanine nucleotide exchange factor 26	SGEF	E1B7M1_BOVIN	1.1803
531981	KRT73	keratin 73	-	K2C73_BOVIN	13.7869
531990	HIST2H3D	histone cluster 2, H3d	-	E1BGN3_BOVIN	5.379
532029	GNA15	G protein subunit alpha 15	-	F1N2V3_BOVIN	1.1803
532174	LOC532174	melanoma-associated antigen B18	MAGEB18	E1BG75_BOVIN	1.7049
532231	GAPDHS	glyceraldehyde-3-phosphate dehydrogenase, spermatogenic	-	G3PT_BOVIN	2.7544
532241	PCDHGB4	protocadherin gamma subfamily B, 4	-	A6QNV3_BOVIN	1.1803
532406	GIGYF1	GRB10 interacting GYF protein 1	-	E1BAH0_BOVIN	1.7049
532416	PATZ1	POZ/BTB and AT hook containing zinc finger 1	-	E1BII2_BOVIN	2.2296
532489	SDR42E1	short chain dehydrogenase/reductase family 42E, member 1	HSPC105	D42E1_BOVIN;G3X7Y2_BOVIN	1.1803
532512	POR	cytochrome p450 oxidoreductase	P450R	NCPR_BOVIN;A5D9D3_BOVIN	2.2296
532555	GOLPH3L	golgi phosphoprotein 3 like	-	GLP3L_BOVIN	2.2296
532556	MGA	MGA, MAX dimerization protein	-	E1BKB7_BOVIN	1.7049
532569	S100A9	S100 calcium binding protein A9	-	S10A9_BOVIN;F1MHS5_BOVIN	4.3289
532573	FLOT1	flotillin 1	-	FLOT1_BOVIN	7.4796
532587	BLK	BLK proto-oncogene, Src family tyrosine kinase	-	Q08DU6_BOVIN	1.1803
532605	RGS14	regulator of G protein signaling 14	-	E1BIV2_BOVIN	1.1803
532621	THRA	thyroid hormone receptor alpha	-	Q1RMT4_BOVIN	1.1803
532644	KRT71	keratin 71	-	K2C71_BOVIN	4.8539
532712	CDC42	cell division cycle 42	-	CDC42_BOVIN	10.6323
532713	CAMK2D	calcium/calmodulin dependent protein kinase II delta	-	KCC2D_BOVIN;A5D9F0_BOVIN	2.2296
532723	RAB11B	RAB11B, member RAS oncogene family	-	RB11B_BOVIN	11.6836
532777	CLIC2	chloride intracellular channel 2	-	A2VE46_BOVIN	3.804
532836	AHCYL2	adenosylhomocysteinase like 2	IRBIT2	SAHH3_BOVIN	5.379
532844	ATP1B3	ATPase Na+/K+ transporting subunit beta 3	-	AT1B3_BOVIN	2.2296
532851	LASP1	LIM and SH3 protein 1	-	LASP1_BOVIN	5.904
532896	IRX5	iroquois homeobox 5	-	E1B855_BOVIN	1.1803
532945	CYP20A1	cytochrome P450, family 20, subfamily A, polypeptide 1	-	CP20A_BOVIN	1.7049
532964	MYO1F	myosin IF	-	F1MMC7_BOVIN	1.1803
533044	PSAT1	phosphoserine aminotransferase 1	-	A6QR28_BOVIN	4.8539
533050	BoLA	major histocompatibility complex, class I, A	BoLA-NC|HD15	A7YWH4_BOVIN	3.2792
533078	ARCN1	archain 1	-	COPD_BOVIN	2.2296
533090	POLG	DNA polymerase gamma, catalytic subunit	-	E1BDI3_BOVIN	1.1803
533115	MSH2	mutS homolog 2	-	MSH2_BOVIN	1.1803
533187	BBX	BBX, HMG-box containing	-	F1MYS0_BOVIN	1.1803
533197	HNRNPUL1	heterogeneous nuclear ribonucleoprotein U like 1	HNRPUL1	A4FUC2_BOVIN	1.1803
533199	MAP2K1	mitogen-activated protein kinase kinase 1	-	Q0VD16_BOVIN	1.7049
533219	ACTC1	actin, alpha, cardiac muscle 1	ACTC	ACTC_BOVIN	64.5332
533223	WDR1	WD repeat domain 1	-	WDR1_BOVIN	6.4292
533224	AAMDC	adipogenesis associated Mth938 domain containing	C11orf67|C29H11orf67	AAMDC_BOVIN	1.1803
533227	HEBP1	heme binding protein 1	-	HEBP1_BOVIN	5.379
533233	APC	APC, WNT signaling pathway regulator	-	F1MV51_BOVIN	1.1803
533289	PIP4K2A	phosphatidylinositol-5-phosphate 4-kinase type 2 alpha	-	F1MHR4_BOVIN	1.7049
533296	TRIM33	tripartite motif containing 33	-	F1MNE1_BOVIN	1.7049
533297	YBX3	Y-box binding protein 3	CSDA	A5D7Q4_BOVIN	2.2296
533307	LOC533307	tubulin beta-7 chain	-	E1B953_BOVIN	5.379
533310	RPL10A	ribosomal protein L10a	-	RL10A_BOVIN	1.1803
533324	FAM126B	family with sequence similarity 126 member B	-	E1BN31_BOVIN	2.7544
533360	ANXA7	annexin A7	ANX7	ANXA7_BOVIN	5.904
533378	MYLK2	myosin light chain kinase 2	-	MYLK2_BOVIN	1.7049
533438	TFB1M	transcription factor B1, mitochondrial	-	TFB1M_BOVIN	2.2296
533491	RASA2	RAS p21 protein activator 2	-	F1N795_BOVIN	1.1803
533523	DDR2	discoidin domain receptor tyrosine kinase 2	-	F1MIE0_BOVIN;A4IF66_BOVIN	1.1803
533531	SYNPO	synaptopodin	-	E1BA93_BOVIN	1.1803
533554	FBXO38	F-box protein 38	-	E1BPZ7_BOVIN	1.1803
533562	TM9SF4	transmembrane 9 superfamily member 4	-	TM9S4_BOVIN	4.3289
533569	TMEM255A	transmembrane protein 255A	FAM70A	A4IFG3_BOVIN	1.1803
533600	GOLGA3	golgin A3	-	E1B970_BOVIN	2.7544
533630	PSPH	phosphoserine phosphatase	-	SERB_BOVIN	2.2296
533631	CHRDL2	chordin like 2	-	Q2KJ20_BOVIN	1.1803
533646	RIT1	Ras like without CAAX 1	-	A5D7A4_BOVIN	1.7049
533687	RHPN2	rhophilin Rho GTPase binding protein 2	-	RHPN2_BOVIN	4.8539
533726	DHCR24	24-dehydrocholesterol reductase	-	A6QR14_BOVIN	1.7049
533784	CCT5	chaperonin containing TCP1 subunit 5	-	F1MWD3_BOVIN	2.7544
533788	PPP2R5A	protein phosphatase 2 regulatory subunit B'alpha	-	A2VDZ0_BOVIN	1.7049
533874	PSMB3	proteasome subunit beta 3	-	PSB3_BOVIN;B0JYN8_BOVIN	2.2296
533892	RPS9	ribosomal protein S9	-	RS9_BOVIN	6.9544
533908	RPS6KA1	ribosomal protein S6 kinase A1	-	A4IFF4_BOVIN	1.1803
533926	KPTN	kaptin, actin binding protein	-	Q0IIE3_BOVIN	1.1803
533949	BCAP31	B cell receptor associated protein 31	-	Q5E9F1_BOVIN	2.7544
533953	IRAK1	interleukin 1 receptor associated kinase 1	-	IRAK1_BOVIN;D3WYX4_BOVIN	1.7049
533980	CKAP5	cytoskeleton associated protein 5	-	E1B7K5_BOVIN	1.7049
533994	SEC23A	Sec23 homolog A, coat complex II component	-	SC23A_BOVIN	1.7049
534001	HNRNPH2	heterogeneous nuclear ribonucleoprotein H2	HNRPH2	HNRH2_BOVIN;A5D9B4_BOVIN	1.7049
534040	SPINT1	serine peptidase inhibitor, Kunitz type 1	-	Q2KJJ7_BOVIN	1.1803
534046	UCKL1	uridine-cytidine kinase 1 like 1	-	E1BP85_BOVIN	1.1803
534048	CDK18	cyclin dependent kinase 18	PCTK3	A3KMY7_BOVIN	1.7049
534054	RP2	RP2, ARL3 GTPase activating protein	-	A7Z024_BOVIN;Q58DV1_BOVIN	3.2792
534069	TGFB2	transforming growth factor beta 2	MGF	TGFB2_BOVIN	1.1803
534122	NPEPPS	aminopeptidase puromycin sensitive	-	E1BP91_BOVIN	4.3289
534125	MAPK9	mitogen-activated protein kinase 9	JNK2	Q2KI72_BOVIN	1.1803
534150	OPTN	optineurin	-	Q3ZC32_BOVIN	2.2296
534165	EIF3E	eukaryotic translation initiation factor 3 subunit E	EIF3S6	EIF3E_BOVIN	1.1803
534206	TUBB6	tubulin beta 6 class V	-	TBB6_BOVIN	10.1067
534217	AIFM2	apoptosis inducing factor, mitochondria associated 2	AMID	AIFM2_BOVIN	1.7049
534231	RPN2	ribophorin II	-	RPN2_BOVIN	5.379
534279	RPL31	ribosomal protein L31	-	RL31_BOVIN	2.7544
534312	SCAMP2	secretory carrier membrane protein 2	-	A6QR35_BOVIN	4.8539
534329	ARL15	ADP ribosylation factor like GTPase 15	ARFRP2	ARL15_BOVIN	3.2792
534337	SH3YL1	SH3 and SYLF domain containing 1	-	SH3Y1_BOVIN	1.1803
534382	MTHFD1	methylenetetrahydrofolate dehydrogenase, cyclohydrolase and formyltetrahydrofolate synthetase 1	-	A4FUD0_BOVIN	1.7049
534402	PGM1	phosphoglucomutase 1	-	PGM1_BOVIN	5.904
534419	TC2N	tandem C2 domains, nuclear	-	E1BEH7_BOVIN	1.7049
534440	INSIG2	insulin induced gene 2	-	E1BP19_BOVIN	1.1803
534463	MFSD6	major facilitator superfamily domain containing 6	-	E1BM81_BOVIN	1.7049
534492	MAPK14	mitogen-activated protein kinase 14	p38	A6QLR9_BOVIN	1.1803
534496	MYCBP2	MYC binding protein 2, E3 ubiquitin protein ligase	-	E1BH40_BOVIN	1.7049
534513	CCDC66	coiled-coil domain containing 66	-	F1MLR5_BOVIN	1.1803
534553	CFL1	cofilin 1	-	COF1_BOVIN;B0JYL8_BOVIN	15.8912
534576	PABPC4	poly(A) binding protein cytoplasmic 4	-	A4IFC3_BOVIN	1.7049
534599	OGDH	oxoglutarate dehydrogenase	-	ODO1_BOVIN	1.1803
534608	ZBTB48	zinc finger and BTB domain containing 48	-	E1BPM6_BOVIN	1.1803
534620	TAOK3	TAO kinase 3	-	E1BHE1_BOVIN	2.2296
534629	TPD52L1	tumor protein D52 like 1	-	Q0VBY4_BOVIN	2.2296
534640	PSMB5	proteasome subunit beta 5	-	PSB5_BOVIN	2.2296
534656	CAPZA1	capping actin protein of muscle Z-line alpha subunit 1	-	CAZA1_BOVIN	2.7544
534678	TMEM163	transmembrane protein 163	-	TM163_BOVIN	1.1803
534708	RAB11A	RAB11A, member RAS oncogene family	-	RB11A_BOVIN	11.6836
534718	STXBP6	syntaxin binding protein 6	-	STXB6_BOVIN;F1MYL3_BOVIN	2.2296
534728	LRRC42	leucine rich repeat containing 42	-	LRC42_BOVIN	1.1803
534734	MRI1	methylthioribose-1-phosphate isomerase 1	-	MTNA_BOVIN	2.2296
534750	VPS25	vacuolar protein sorting 25 homolog	-	VPS25_BOVIN	2.7544
534787	ITIH5	inter-alpha-trypsin inhibitor heavy chain family member 5	-	ITIH5_BOVIN	1.1803
534788	UXS1	UDP-glucuronate decarboxylase 1	-	E1BMI4_BOVIN	8.0049
534900	TUBA3E	tubulin, alpha 3e	TUBA3|TUBA3D	TBA3_BOVIN	10.6323
535049	SLC4A3	solute carrier family 4 member 3	-	E1BKK3_BOVIN	1.1803
535056	RPL8	ribosomal protein L8	-	RL8_BOVIN	3.2792
535065	CUTC	cutC copper transporter	-	H7BWV5_BOVIN	1.1803
535071	SEC23B	Sec23 homolog B, coat complex II component	-	SC23B_BOVIN	4.3289
535077	GSN	gelsolin	-	GELS_BOVIN;F1N1I6_BOVIN	17.9962
535127	MYO6	myosin VI	-	E1BPK6_BOVIN	1.7049
535132	SIPA1L2	signal induced proliferation associated 1 like 2	-	E1BET1_BOVIN	1.7049
535177	CELF4	CUGBP Elav-like family member 4	BRUNOL4	A6H776_BOVIN	1.7049
535182	MDH1	malate dehydrogenase 1	-	MDHC_BOVIN	4.3289
535254	POGZ	pogo transposable element derived with ZNF domain	-	E1BPS7_BOVIN	1.1803
535277	TPM4	tropomyosin 4	-	A6QR15_BOVIN	2.7544
535293	EPHX1	epoxide hydrolase 1	-	Q3ZCJ6_BOVIN	5.904
535310	FKBP10	FK506 binding protein 10	FKBP-10	FKB10_BOVIN	1.1803
535320	TRIM54	tripartite motif containing 54	-	TRI54_BOVIN	1.1803
535321	PPP2R1A	protein phosphatase 2 scaffold subunit Aalpha	-	2AAA_BOVIN	3.2792
535327	MAPK13	mitogen-activated protein kinase 13	-	Q5E9Q6_BOVIN	1.1803
535328	CCL28	C-C motif chemokine ligand 28	-	A6YT15_BOVIN	1.1803
535342	SLK	STE20 like kinase	-	G3X696_BOVIN	11.1579
535381	PLA2G6	phospholipase A2 group VI	-	E1BB89_BOVIN	1.1803
535449	MTFR1	mitochondrial fission regulator 1	-	Q3SZL7_BOVIN	1.1803
535452	FBXL4	F-box and leucine-rich repeat protein 4	-	FBXL4_BOVIN	1.1803
535494	PPIC	peptidylprolyl isomerase C	-	PPIC_BOVIN	1.7049
535533	COPB1	coatomer protein complex subunit beta 1	-	COPB_BOVIN	2.2296
535605	TUBA1D	tubulin, alpha 3d	TUBA3C|TUBA3D	TBA1D_BOVIN	16.9436
535653	ESD	esterase D	-	ESTD_BOVIN	2.7544
535668	RPS13	ribosomal protein S13	-	RS13_BOVIN	2.7544
535683	PSMD14	proteasome 26S subunit, non-ATPase 14	-	Q17QP9_BOVIN	2.2296
535697	KRT7	keratin 7	-	K2C7_BOVIN	17.4699
535740	APMAP	adipocyte plasma membrane associated protein	C13H20orf3	APMAP_BOVIN	2.2296
535742	SRC	SRC proto-oncogene, non-receptor tyrosine kinase	-	E1BIM8_BOVIN	7.4796
535744	CPNE8	copine 8	-	A5D784_BOVIN	5.904
535746	SEPT11	septin 11	-	SEP11_BOVIN	3.2792
535775	BRPF1	bromodomain and PHD finger containing 1	-	E1BPS1_BOVIN	1.1803
535869	RNF128	ring finger protein 128, E3 ubiquitin protein ligase	-	RN128_BOVIN	1.1803
535946	KANSL1	KAT8 regulatory NSL complex subunit 1	-	E1BL93_BOVIN;G3MZN9_BOVIN	1.1803
535990	KCNB2	potassium voltage-gated channel subfamily B member 2	-	KCNB2_BOVIN	1.1803
536048	MAK	male germ cell associated kinase	-	E1BDG4_BOVIN	1.1803
536073	KDM3A	lysine demethylase 3A	JMJD1A	E1BFC2_BOVIN	1.1803
536077	FBXO41	F-box protein 41	-	E1BK68_BOVIN	1.1803
536203	ABCG2	ATP binding cassette subfamily G member 2 (Junior blood group)	-	ABCG2_BOVIN;B2D1N9_BOVIN;Q32PJ1_BOVIN	108.824
536311	KRT35	keratin 35	-	KRT35_BOVIN;A0A140T8B6_BOVIN	2.2296
536449	IQUB	IQ motif and ubiquitin domain containing	-	F1MSL8_BOVIN	1.1803
536532	TAOK1	TAO kinase 1	-	E1BJ19_BOVIN	1.7049
536553	AP2S1	adaptor related protein complex 2 sigma 1 subunit	-	AP2S1_BOVIN	1.1803
536607	ACTN2	actinin alpha 2	-	ACTN2_BOVIN	6.4292
536616	COPG2	coatomer protein complex subunit gamma 2	-	COPG2_BOVIN	1.1803
536654	GNAQ	G protein subunit alpha q	-	E1BA29_BOVIN	5.904
536731	IFT122	intraflagellar transport 122	-	A7E389_BOVIN;F1MG59_BOVIN	1.1803
536891	FKTN	fukutin	-	E1BBM2_BOVIN	1.1803
536925	COQ8A	coenzyme Q8A	ADCK3|CABC1	COQ8A_BOVIN	1.1803
536942	PCNX3	pecanex homolog 3	PCNXL3	E1BCD5_BOVIN	1.1803
536988	CAPN5	calpain 5	-	F1MQD1_BOVIN	6.4292
537161	ACSL1	acyl-CoA synthetase long chain family member 1	FACL2	Q0VCZ8_BOVIN	23.7898
537211	TRAPPC11	trafficking protein particle complex 11	C27H4orf41	TPC11_BOVIN;F1MXL8_BOVIN	2.7544
537221	UFC1	ubiquitin-fold modifier conjugating enzyme 1	-	UFC1_BOVIN	2.7544
537256	LDHC	lactate dehydrogenase C	-	E1BNS9_BOVIN;Q2KJG0_BOVIN;F1MK19_BOVIN	1.7049
537285	TRIM23	tripartite motif containing 23	-	F2Z4H6_BOVIN	2.2296
537301	APOA4	apolipoprotein A4	-	APOA4_BOVIN;F1N3Q7_BOVIN	2.7544
537314	CARMIL1	capping protein regulator and myosin 1 linker 1	-	F1MMJ6_BOVIN	5.379
537379	RBP1	retinol binding protein 1	CRBP1	RET1_BOVIN	15.365
537539	ALDH9A1	aldehyde dehydrogenase 9 family member A1	-	AL9A1_BOVIN	1.7049
537560	RAB39B	RAB39B, member RAS oncogene family	-	RB39B_BOVIN	6.9544
537578	SPTBN4	spectrin beta, non-erythrocytic 4	-	E1BLT3_BOVIN	1.7049
537595	MGAT5	mannosyl (alpha-1,6-)-glycoprotein beta-1,6-N-acetyl-glucosaminyltransferase	-	E1BMM2_BOVIN	1.1803
537631	MAPK10	mitogen-activated protein kinase 10	-	A4FV00_BOVIN	1.1803
537675	UTP11	UTP11, small subunit processome component	-	A5D7A6_BOVIN;F1N165_BOVIN	1.1803
537706	ALYREF	Aly/REF export factor	THOC4	THOC4_BOVIN	1.1803
537810	AKAP6	A-kinase anchoring protein 6	-	F1N0Q2_BOVIN	2.2296
537916	ZFYVE1	zinc finger FYVE-type containing 1	-	G3N025_BOVIN	1.1803
537960	ATP1A4	ATPase Na+/K+ transporting subunit alpha 4	-	E1B8N5_BOVIN	2.7544
538050	RAB7B	RAB7B, member RAS oncogene family	-	RAB7B_BOVIN	4.3289
538086	CAND1	cullin associated and neddylation dissociated 1	-	CAND1_BOVIN	4.3289
538090	CCT6B	chaperonin containing TCP1 subunit 6B	-	TCPW_BOVIN	2.2296
538094	MAPK6	mitogen-activated protein kinase 6	-	G5E577_BOVIN	1.1803
538167	CCNYL1	cyclin Y like 1	-	E1BBI6_BOVIN	3.804
538173	PGP	phosphoglycolate phosphatase	AUM|G3PP	PGP_BOVIN;M5FJY9_BOVIN	1.1803
538197	CCP110	centriolar coiled-coil protein 110	CP110	E1BGQ5_BOVIN	2.2296
538204	PSMD12	proteasome 26S subunit, non-ATPase 12	-	PSD12_BOVIN	2.2296
538238	PLK1	polo like kinase 1	-	PLK1_BOVIN	1.1803
538348	EHD2	EH domain containing 2	-	Q2KJ47_BOVIN	1.7049
538366	SNX18	sorting nexin 18	SNAG1	A4IFN6_BOVIN	1.7049
538477	RALA	RAS like proto-oncogene A	-	Q3ZCK2_BOVIN	4.8539
538479	KCNJ12	potassium voltage-gated channel subfamily J member 12	IRK2|KIR2.2	A2VDS5_BOVIN	1.7049
538486	ACTR2	ARP2 actin related protein 2 homolog	ARP2	ARP2_BOVIN	4.8539
538559	RHOG	ras homolog family member G	-	Q1RMI2_BOVIN	5.904
538565	GLIPR2	GLI pathogenesis related 2	C8H9ORF19	Q0VCH9_BOVIN	2.7544
538611	KRT40	keratin 40	-	K1C40_BOVIN	2.2296
538625	PSMD6	proteasome 26S subunit, non-ATPase 6	-	PSMD6_BOVIN	1.1803
538632	SCAF11	SR-related CTD associated factor 11	SFRS2IP|SRSF2IP	F1N2H2_BOVIN	1.1803
538648	ZFP3	ZFP3 zinc finger protein	-	A5PJK9_BOVIN	1.1803
538650	NLN	neurolysin (metallopeptidase M3 family)	EP24.16	NEUL_BOVIN	1.1803
538654	TMEM110	transmembrane protein 110	-	Q0VC43_BOVIN	1.1803
538742	MIER1	MIER1 transcriptional regulator	-	Q08DY2_BOVIN	1.1803
538745	GJC2	gap junction protein gamma 2	GJA12	CXG2_BOVIN;F1MZ81_BOVIN	1.1803
538748	RPL10L	ribosomal protein L10 like	-	RL10L_BOVIN	1.7049
538775	KHDRBS1	KH RNA binding domain containing, signal transduction associated 1	-	Q29RQ2_BOVIN	1.1803
538829	PPP1CB	protein phosphatase 1 catalytic subunit beta	-	PP1B_BOVIN	2.2296
538835	ARHGAP30	Rho GTPase activating protein 30	-	F1MWY5_BOVIN	1.1803
538861	STEAP4	STEAP4 metalloreductase	-	E1BJW2_BOVIN	5.904
538873	PSMB11	proteasome subunit beta 11	-	A6H6Z4_BOVIN	1.1803
538893	GOLGA4	golgin A4	-	E1B7E3_BOVIN	1.1803
538907	CCDC142	coiled-coil domain containing 142	-	E1B709_BOVIN	1.1803
538911	HIST3H2A	histone cluster 3, H2a	-	A4IFU5_BOVIN	7.4796
538914	APOA5	apolipoprotein A5	-	A4FUZ9_BOVIN	1.1803
538940	CDAN1	codanin 1	-	F1N1F1_BOVIN	1.1803
538944	CKMT2	creatine kinase, mitochondrial 2	-	KCRS_BOVIN	1.1803
538981	CTTNBP2NL	CTTNBP2 N-terminal like	-	F1MUH9_BOVIN	1.7049
538995	ETV3	ETS variant 3	-	F1N064_BOVIN	1.1803
538998	FKBP2	FK506 binding protein 2	FKBP-2	FKBP2_BOVIN;G1K1P8_BOVIN	1.1803
539000	RAB29	RAB29, member RAS oncogene family	RAB7L1	A5PJV4_BOVIN	1.1803
539034	PFN2	profilin 2	-	PROF2_BOVIN	1.7049
539055	TSPAN14	tetraspanin 14	-	Q2KJ41_BOVIN	2.2296
539080	IRGC	immunity related GTPase cinema	IFGGE	IIGP5_BOVIN	1.1803
539087	C7H19orf66	repressor of yield of DENV protein homolog	RyDEN	RYDEN_BOVIN	1.1803
539101	JAGN1	jagunal homolog 1	-	JAGN1_BOVIN	2.2296
539149	TUBB4B	tubulin beta 4B class IVb	TUBB2A|TUBB2C	TBB4B_BOVIN	19.0491
539180	RAB14	RAB14, member RAS oncogene family	-	Q3ZBG1_BOVIN	14.3129
539182	SSC4D	scavenger receptor cysteine rich family member with 4 domains	SRCRB4D	F1MCI4_BOVIN	2.2296
539188	GPT	glutamic--pyruvic transaminase	-	ALAT1_BOVIN	1.1803
539196	RPS11	ribosomal protein S11	-	RS11_BOVIN	4.3289
539202	XPNPEP3	X-prolyl aminopeptidase 3	-	E1BNA2_BOVIN	1.1803
539211	PIP4K2B	phosphatidylinositol-5-phosphate 4-kinase type 2 beta	-	F1MHT2_BOVIN	1.1803
539217	SMC2	structural maintenance of chromosomes 2	-	F1MY41_BOVIN	2.2296
539224	PAK6	p21 (RAC1) activated kinase 6	-	E1BA03_BOVIN	1.1803
539227	RAB3GAP2	RAB3 GTPase activating non-catalytic protein subunit 2	-	G5E601_BOVIN	1.7049
539244	ASB2	ankyrin repeat and SOCS box containing 2	-	ASB2_BOVIN	1.1803
539247	APH1A	aph-1 homolog A, gamma-secretase subunit	-	Q3SZ69_BOVIN	2.2296
539271	LOC539271	actin-related protein T1	ACTRT1	G3N284_BOVIN	1.1803
539276	HTATIP2	HIV-1 Tat interactive protein 2	-	Q3SX02_BOVIN	1.7049
539299	SPATS2L	spermatogenesis associated serine rich 2 like	-	F1MQ26_BOVIN	2.7544
539332	CFL2	cofilin 2	-	COF2_BOVIN	5.379
539334	IL1RAP	interleukin 1 receptor accessory protein	-	Q0VC51_BOVIN	2.2296
539339	RAB1A	RAB1A, member RAS oncogene family	-	Q3ZBD1_BOVIN;A1L528_BOVIN	33.2847
539347	TMEM263	transmembrane protein 263	C12orf23|C5H12orf23	TM263_BOVIN	2.7544
539357	VPS4B	vacuolar protein sorting 4 homolog B	-	VPS4B_BOVIN	8.0049
539373	RPL14	ribosomal protein L14	-	RL14_BOVIN	4.8539
539375	ACTN3	actinin alpha 3	-	ACTN3_BOVIN	2.7544
539379	ABRA	actin binding Rho activating protein	-	E1BCX2_BOVIN	1.1803
539432	EPC2	enhancer of polycomb homolog 2	-	E1BDZ8_BOVIN	1.1803
539441	C16H1orf116	chromosome 16 C1orf116 homolog	SARG	SARG_BOVIN	1.7049
539459	ARPC4	actin related protein 2/3 complex subunit 4	-	ARPC4_BOVIN	3.804
539480	TOLLIP	toll interacting protein	-	TOLIP_BOVIN	3.2792
539521	GNAI3	G protein subunit alpha i3	-	Q3ZCA7_BOVIN	22.2091
539548	CNTFR	ciliary neurotrophic factor receptor	-	F1MLR4_BOVIN	1.7049
539579	PKLR	pyruvate kinase L/R	-	Q1JPG7_BOVIN	2.7544
539605	CFP	complement factor properdin	-	Q17QC8_BOVIN	1.1803
539635	RIPOR2	RHO family interacting cell polarization regulator 2	FAM65B	RIPR2_BOVIN;F1MEE9_BOVIN	1.1803
539636	GLYR1	glyoxylate reductase 1 homolog	N-PAC	GLYR1_BOVIN;M5FK22_BOVIN	1.7049
539654	PCDHGA2	protocadherin gamma subfamily A, 2	-	A5D7Q6_BOVIN	3.2792
539683	KRT75	keratin 75	-	K2C75_BOVIN	25.8982
539700	AKAP8L	A-kinase anchoring protein 8 like	-	F1MMW4_BOVIN	1.1803
539718	SCN2A	sodium voltage-gated channel alpha subunit 2	SCN2A1	E1BMH1_BOVIN	1.1803
539739	KCND3	potassium voltage-gated channel subfamily D member 3	-	F1MY95_BOVIN	1.1803
539745	GTF2IRD2	GTF2I repeat domain containing 2	-	GT2D2_BOVIN	1.1803
539758	ZFHX2	zinc finger homeobox 2	Lim1-like	E1BD77_BOVIN	1.7049
539764	RAB5A	RAB5A, member RAS oncogene family	-	RAB5A_BOVIN	8.5303
539781	CHMP5	charged multivesicular body protein 5	-	F1MZV2_BOVIN;Q3SZ37_BOVIN	1.1803
539784	PSMD2	proteasome 26S subunit, non-ATPase 2	-	PSMD2_BOVIN	1.1803
539803	MELTF	melanotransferrin	-	E1BG25_BOVIN	24.3168
539829	PPP1R18	protein phosphatase 1 regulatory subunit 18	-	Q08DC3_BOVIN	1.1803
539832	COA3	cytochrome c oxidase assembly factor 3	CCDC56	COA3_BOVIN	1.1803
539835	HSPA6	heat shock protein family A (Hsp70) member 6	-	F1MWU9_BOVIN	17.9962
539843	ZBTB38	zinc finger and BTB domain containing 38	-	F1ME21_BOVIN	2.2296
539855	H3F3C	histone H3-like	-	H3CL_BOVIN	3.804
539882	TUBA1B	tubulin, alpha 1b	-	TBA1B_BOVIN	17.4699
539884	RFX5	regulatory factor X5	-	E1BGG6_BOVIN	1.1803
539941	MAPK8	mitogen-activated protein kinase 8	JNK1	F1MM73_BOVIN	1.7049
539944	KRT84	keratin 84	-	F1N362_BOVIN	6.4292
539959	ITM2C	integral membrane protein 2C	ITM3	ITM2C_BOVIN	1.1803
539992	LYPLA1	lysophospholipase I	-	LYPA1_BOVIN	1.1803
540005	PIP4K2C	phosphatidylinositol-5-phosphate 4-kinase type 2 gamma	-	PI42C_BOVIN	2.7544
540092	BRK1	BRICK1, SCAR/WAVE actin nucleating complex subunit	C22H3orf10	A8YXX8_BOVIN	3.2792
540101	RABGAP1L	RAB GTPase activating protein 1 like	-	A7YY30_BOVIN	1.1803
540107	PACSIN2	protein kinase C and casein kinase substrate in neurons 2	-	Q1RMR9_BOVIN	6.9544
540108	SPTAN1	spectrin alpha, non-erythrocytic 1	-	E1BFB0_BOVIN	3.2792
540129	RPS23	ribosomal protein S23	-	RS23_BOVIN	2.7544
540135	PHLDA1	pleckstrin homology like domain family A member 1	-	A7YWG9_BOVIN	1.1803
540155	GANAB	glucosidase II alpha subunit	-	F1N6Y1_BOVIN	38.5673
540190	HSPA1L	heat shock 70kDa protein 1-like	-	HS71L_BOVIN	20.6289
540195	RNF19A	ring finger protein 19A, RBR E3 ubiquitin protein ligase	-	E1BIP5_BOVIN	1.1803
540207	ILK	integrin linked kinase	-	ILK_BOVIN;G5E505_BOVIN	3.2792
540223	COPS4	COP9 signalosome subunit 4	-	CSN4_BOVIN	1.1803
540229	HSD3B7	hydroxy-delta-5-steroid dehydrogenase, 3 beta- and steroid delta-isomerase 7	-	Q3MHF2_BOVIN	1.1803
540236	TUBB4A	tubulin beta 4A class IVa	TUBB4	TBB4A_BOVIN	14.3129
540237	EXOC8	exocyst complex component 8	-	EXOC8_BOVIN	2.2296
540272	PA2G4	proliferation-associated 2G4	-	Q3ZBH5_BOVIN	2.2296
540281	LIMS1	LIM zinc finger domain containing 1	LIMS3|LIMS3L	A4FV50_BOVIN	2.2296
540303	ENO3	enolase 3	-	ENOB_BOVIN	5.379
540310	ARHGAP35	Rho GTPase activating protein 35	GRLF1	E1B801_BOVIN	1.1803
540322	WEE1	WEE1 G2 checkpoint kinase	-	A7MBC3_BOVIN;A7E332_BOVIN	1.1803
540325	FAM84B	family with sequence similarity 84 member B	-	A7Z045_BOVIN	3.2792
540329	PPM1K	protein phosphatase, Mg2+/Mn2+ dependent 1K	-	PPM1K_BOVIN	1.1803
540332	CCDC85B	coiled-coil domain containing 85B	-	F1N5D5_BOVIN	1.1803
540369	DYNLL2	dynein light chain LC8-type 2	-	DYL2_BOVIN	1.1803
540406	VAMP5	vesicle associated membrane protein 5	-	VAMP5_BOVIN	1.7049
540412	SOCS4	suppressor of cytokine signaling 4	-	SOCS4_BOVIN	1.1803
540426	MSN	moesin	-	MOES_BOVIN	78.3656
540457	RAN	RAN, member RAS oncogene family	-	RAN_BOVIN;B0JYN2_BOVIN	3.2792
540479	NF2	neurofibromin 2	-	E1BIG2_BOVIN	1.1803
540480	ZC2HC1C	zinc finger C2HC-type containing 1C	FAM164C	E1BAI1_BOVIN	1.7049
540493	COPS8	COP9 signalosome subunit 8	-	A4FV74_BOVIN	1.1803
540524	ISOC1	isochorismatase domain containing 1	-	ISOC1_BOVIN	1.1803
540559	LANCL1	LanC like 1	-	Q1LZH8_BOVIN;F1MVX2_BOVIN	1.7049
540564	RAD23A	RAD23 homolog A, nucleotide excision repair protein	-	RD23A_BOVIN	1.1803
540568	ATP2A2	ATPase sarcoplasmic/endoplasmic reticulum Ca2+ transporting 2	-	F1MPR3_BOVIN	1.1803
540583	RAB30	RAB30, member RAS oncogene family	-	RAB30_BOVIN	5.379
540584	FAM126A	family with sequence similarity 126 member A	-	E1BFZ6_BOVIN	3.2792
540602	NANS	N-acetylneuraminate synthase	-	Q1RMX7_BOVIN	3.2792
540614	SEPT8	septin 8	-	SEPT8_BOVIN	1.1803
540619	RHOJ	ras homolog family member J	-	A4FV20_BOVIN	1.1803
540653	PCBP2	poly(rC) binding protein 2	-	Q3SYT9_BOVIN	1.7049
540685	RAB1B	RAB1B, member RAS oncogene family	-	RAB1B_BOVIN	28.0075
540735	ZC3H13	zinc finger CCCH-type containing 13	-	F1N0H5_BOVIN	1.1803
540738	TMEM53	transmembrane protein 53	-	TMM53_BOVIN	1.1803
540744	ZYG11B	zyg-11 family member B, cell cycle regulator	-	A7MB67_BOVIN	1.1803
540768	KCNC4	potassium voltage-gated channel subfamily C member 4	-	E1B7T7_BOVIN	1.1803
540780	CASC4	cancer susceptibility 4	-	CASC4_BOVIN	1.1803
540783	SEPT6	septin 6	SEPT11	SEPT6_BOVIN	1.7049
540816	ZNF189	zinc finger protein 189	-	A5PJY6_BOVIN	1.7049
540830	HHIP	hedgehog interacting protein	-	A5PJW9_BOVIN	8.0049
540838	ARPC2	actin related protein 2/3 complex subunit 2	-	ARPC2_BOVIN	4.3289
540853	SNAP25	synaptosome associated protein 25	SNAP-25	SNP25_BOVIN	3.2792
540859	ELOC	elongin C	TCEB1	ELOC_BOVIN	1.1803
540964	TCERG1	transcription elongation regulator 1	-	F1MKU9_BOVIN	3.2792
540965	RPS10	ribosomal protein S10	-	RS10_BOVIN	2.2296
540984	OTUB1	OTU deubiquitinase, ubiquitin aldehyde binding 1	-	Q3T0Y1_BOVIN	1.1803
540990	LCP1	lymphocyte cytosolic protein 1	-	F1MYX5_BOVIN;Q3ZC00_BOVIN	5.904
541003	UBE2D2	ubiquitin conjugating enzyme E2 D2	-	UB2D2_BOVIN	1.1803
541040	SEC63	SEC63 homolog, protein translocation regulator	-	E1B7B1_BOVIN	1.1803
541058	RFX7	regulatory factor X7	RFXDC2	E1BFW7_BOVIN	1.7049
541059	KIAA1024	KIAA1024	-	E1BL03_BOVIN	1.7049
541077	ETF1	eukaryotic translation termination factor 1	RRF1	ERF1_BOVIN	2.7544
541084	MBD5	methyl-CpG binding domain protein 5	-	E1BPU6_BOVIN	4.3289
541097	ATXN7L2	ataxin 7 like 2	-	A6QPT1_BOVIN	1.1803
541099	MTPN	myotrophin	-	MTPN_BOVIN	1.1803
541114	RAB39A	RAB39A, member RAS oncogene family	RAB39	G3X7D3_BOVIN	6.9544
541130	UBE2N	ubiquitin conjugating enzyme E2 N	-	UBE2N_BOVIN	3.804
541134	UBTD2	ubiquitin domain containing 2	DC-UbP	UBTD2_BOVIN	1.1803
541135	KIF15	kinesin family member 15	-	E1BC41_BOVIN	1.1803
541140	KRAS	KRAS proto-oncogene, GTPase	KRAS2|p21ras	E1BMX0_BOVIN	6.4292
541221	ZBTB8A	zinc finger and BTB domain containing 8A	ZBTB8	ZBT8A_BOVIN	1.1803
541250	PSRC1	proline and serine rich coiled-coil 1	-	PSRC1_BOVIN	1.7049
541271	TUBB1	tubulin beta 1 class VI	-	E1BJK2_BOVIN	4.8539
541277	TSC22D2	TSC22 domain family member 2	-	E1BCC2_BOVIN	1.7049
541279	CDKL3	cyclin dependent kinase like 3	-	E1BM19_BOVIN	1.1803
541303	MED17	mediator complex subunit 17	CRSP6	MED17_BOVIN	1.1803
541460	KCNS3	potassium voltage-gated channel modifier subfamily S member 3	-	Q5BLW6_BOVIN	1.1803
613326	PTP4A1	protein tyrosine phosphatase type IVA, member 1	-	G5E526_BOVIN	1.1803
613336	CCT4	chaperonin containing TCP1 subunit 4	-	TCPD_BOVIN	1.7049
613343	UBE2M	ubiquitin conjugating enzyme E2 M	-	UBC12_BOVIN	3.2792
613345	LOC613345	H3 histone, family 3A-like	-	G3N2P2_BOVIN	4.3289
613363	LOC613363	histone H2B type 1	-	G3N3L9_BOVIN	3.2792
613384	CD74	CD74 molecule	-	Q29630_BOVIN	1.7049
613421	ARPC5L	actin related protein 2/3 complex subunit 5 like	-	ARP5L_BOVIN	1.7049
613446	PLLP	plasmolipin	-	PLLP_BOVIN	1.1803
613509	DYDC1	DPY30 domain containing 1	-	DYDC1_BOVIN	1.1803
613533	FLNB	filamin B	-	E1BKX7_BOVIN	29.5901
613548	MARCKS	myristoylated alanine rich protein kinase C substrate	-	MARCS_BOVIN	2.7544
613551	EMC6	ER membrane protein complex subunit 6	TMEM93	EMC6_BOVIN	1.1803
613582	CDR2L	cerebellar degeneration related protein 2 like	-	E1BJQ4_BOVIN	1.7049
613618	H2AFV	H2A histone family, member V	-	H2AV_BOVIN	6.4292
613634	LSM4	LSM4 homolog, U6 small nuclear RNA and mRNA degradation associated	-	LSM4_BOVIN	5.379
613651	SPSB2	splA/ryanodine receptor domain and SOCS box containing 2	-	Q17QZ2_BOVIN	1.1803
613700	LRRC23	leucine rich repeat containing 23	-	LRC23_BOVIN	1.1803
613715	DEPP1	DEPP1, autophagy regulator	C28H10orf10	Q1RMP5_BOVIN	1.1803
613725	PCBP3	poly(rC) binding protein 3	alpha-CP3	Q17QV0_BOVIN	1.7049
613745	ARHGDIG	Rho GDP dissociation inhibitor gamma	-	GDIR3_BOVIN	1.1803
613749	RAB5C	RAB5C, member RAS oncogene family	RAB5B	RAB5C_BOVIN	11.1579
613753	LY96	lymphocyte antigen 96	MD-2|MD2|ly-96	Q2LGB2_BOVIN	1.1803
613773	PITPNB	phosphatidylinositol transfer protein beta	-	PIPNB_BOVIN	4.3289
613810	CDK16	cyclin dependent kinase 16	PCTK1	A6QR30_BOVIN	1.7049
613811	CXCL12	C-X-C motif chemokine ligand 12	SDF1	Q0P5I9_BOVIN	1.1803
613835	MRPS36	mitochondrial ribosomal protein S36	-	RT36_BOVIN	1.7049
613854	PCMT1	protein-L-isoaspartate (D-aspartate) O-methyltransferase	-	PIMT_BOVIN	1.7049
613923	DYM	dymeclin	-	E1BE17_BOVIN	1.1803
613927	PDIA6	protein disulfide isomerase family A member 6	-	A6QNL5_BOVIN	4.3289
613930	GNG10	G protein subunit gamma 10	-	Q3SZ98_BOVIN	1.1803
613932	PLD3	phospholipase D family member 3	-	PLD3_BOVIN	1.1803
613998	ATOX1	antioxidant 1 copper chaperone	-	ATOX1_BOVIN	1.1803
614013	MRRF	mitochondrial ribosome recycling factor	-	RRFM_BOVIN	1.7049
614055	MYL12B	myosin, light chain 12B, regulatory	MRLC2	ML12B_BOVIN	1.7049
614096	ELOVL7	ELOVL fatty acid elongase 7	-	ELOV7_BOVIN	1.1803
614102	MRPS18A	mitochondrial ribosomal protein S18A	MRP-S18-3	RT18A_BOVIN	1.1803
614113	C7H5orf46	chromosome 7 C5orf46 homolog	-	CE046_BOVIN	1.1803
614139	ELP4	elongator acetyltransferase complex subunit 4	-	ELP4_BOVIN	1.7049
614147	TM9SF3	transmembrane 9 superfamily member 3	-	E1BMF1_BOVIN	1.1803
614241	RPS4X	ribosomal protein S4, X-linked	RPS4	RS4_BOVIN	4.8539
614242	RAB8B	RAB8B, member RAS oncogene family	-	RAB8B_BOVIN	18.5227
614243	TMEM65	transmembrane protein 65	-	TMM65_BOVIN	1.1803
614253	IRF6	interferon regulatory factor 6	-	IRF6_BOVIN	2.2296
614342	CDC16	cell division cycle 16	-	E1BPM5_BOVIN	1.1803
614345	ARPC5	actin related protein 2/3 complex subunit 5	-	ARPC5_BOVIN	2.2296
614354	CERS3	ceramide synthase 3	LASS3	A5D7K4_BOVIN	1.1803
614360	SELENOF	selenoprotein F	SEP15	SEP15_BOVIN;Q58DU4_BOVIN	2.7544
614378	LOC614378	histone H2B type 1	-	G3N068_BOVIN	5.904
614406	SYTL2	synaptotagmin like 2	-	SYTL2_BOVIN	2.7544
614429	YBX2	Y-box binding protein 2	-	A5D7M4_BOVIN	1.1803
614435	PTP4A2	protein tyrosine phosphatase type IVA, member 2	PTP4A3	A6QL75_BOVIN	3.804
614471	UBE2G2	ubiquitin conjugating enzyme E2 G2	-	UB2G2_BOVIN	1.1803
614507	RAB15	RAB15, member RAS oncogene family	-	RAB15_BOVIN	10.6323
614512	FANCL	Fanconi anemia complementation group L	-	Q2TBN8_BOVIN	1.1803
614520	BNIP1	BCL2 interacting protein 1	-	F1N353_BOVIN	1.1803
614538	DAD1	defender against cell death 1	-	DAD1_BOVIN	1.7049
614548	GADL1	glutamate decarboxylase like 1	ADC|CSADC	GADL1_BOVIN	1.7049
614588	DNAJB9	DnaJ heat shock protein family (Hsp40) member B9	-	G3MZ88_BOVIN	1.1803
614611	MOB1A	MOB kinase activator 1A	MOBKL1B	Q0VCJ5_BOVIN	2.7544
614672	SH3BGRL3	SH3 domain binding glutamate rich protein like 3	-	SH3L3_BOVIN	1.1803
614703	PSMA8	proteasome subunit alpha 8	-	E1BD83_BOVIN	1.1803
614715	TMCO1	transmembrane and coiled-coil domains 1	-	TMCO1_BOVIN	1.1803
614787	FAM129A	family with sequence similarity 129 member A	-	F1N2F1_BOVIN	4.3289
614795	FKBP1A	FK506 binding protein 1A	FKBP1B	FKB1A_BOVIN	2.2296
614824	HKDC1	hexokinase domain containing 1	-	F1MIM3_BOVIN	1.1803
614871	GIMAP7	GTPase, IMAP family member 7	-	Q3SX31_BOVIN	1.1803
614881	LOC614881	histone H2A type 3	-	A0A0A0MP93_BOVIN	4.3289
614906	MRPL3	mitochondrial ribosomal protein L3	-	RM03_BOVIN	1.1803
614957	PPCDC	phosphopantothenoylcysteine decarboxylase	MDS018	Q58DB8_BOVIN	1.1803
614958	HIST1H2BB	histone cluster 1, H2bn	HIST1H2BN	H2B1N_BOVIN	6.9544
614962	STUM	stum, mechanosensory transduction mediator homolog	C16H1orf95	A4IFJ3_BOVIN	3.2792
614970	LOC614970	histone cluster 1, H2	HIST1H2AD	F2Z4G5_BOVIN	8.5303
614993	KIAA2012	KIAA2012	-	K2012_BOVIN	1.1803
615026	PRSS1	protease, serine, 1 (trypsin 1)	-	TRY1_BOVIN	4.8539
615087	TUBB	tubulin beta class I	TUBB5	TBB5_BOVIN	17.4699
615114	SELENOK	selenoprotein K	SELK	SELK_BOVIN	1.1803
615152	C14H8orf34	chromosome 14 C8orf34 homolog	C8orf34	F1MQJ6_BOVIN	1.1803
615158	PEPD	peptidase D	prolidase	A1L568_BOVIN;F6Q234_BOVIN	1.1803
615175	NONO	non-POU domain containing octamer binding	-	Q2KJ42_BOVIN	1.7049
615199	UBA52	ubiquitin A-52 residue ribosomal protein fusion product 1	RPS27A|UBB|UBC	RL40_BOVIN	38.0388
615255	GMFB	glia maturation factor beta	-	GMFB_BOVIN	1.1803
615289	ABHD14B	abhydrolase domain containing 14B	-	ABHEB_BOVIN	2.2296
615298	SPRYD7	SPRY domain containing 7	C12H13orf1|CLLD6	SPRY7_BOVIN	1.1803
615304	CPNE3	copine 3	-	A5PJY9_BOVIN	2.2296
615329	CSRP1	cysteine and glycine rich protein 1	-	CSRP1_BOVIN	1.7049
615333	TMEM87A	transmembrane protein 87A	-	A4FV22_BOVIN	3.2792
615414	CCND2	cyclin D2	-	CCND2_BOVIN	1.1803
615432	DUSP3	dual specificity phosphatase 3	-	Q2T9T7_BOVIN	1.1803
615436	AFAP1L2	actin filament associated protein 1 like 2	-	AF1L2_BOVIN	1.7049
615447	NME2	non-metastatic cells 2, protein (NM23B) expressed in	-	NDKB_BOVIN	4.8539
615452	TBC1D19	TBC1 domain family member 19	-	Q08DJ1_BOVIN	1.1803
615514	LOC615514	glutathione S-transferase mu 1-like	-	A4IFG0_BOVIN	1.1803
615537	GSTM2	glutathione S-transferase M2	-	F6Q751_BOVIN	1.7049
615556	RPL32	ribosomal protein L32	-	RL32_BOVIN	4.3289
615565	FIS1	fission, mitochondrial 1	-	FIS1_BOVIN	3.2792
615582	GGT1	gamma-glutamyltransferase 1	-	G3N2D8_BOVIN	5.379
615588	RASSF9	Ras association domain family member 9	PAMCI	E1B705_BOVIN	1.7049
615589	LOC615589	keratin-like	-	A4IFN4_BOVIN	2.2296
615638	RPS27	ribosomal protein S27	-	RS27_BOVIN	2.2296
615659	ZDHHC20	zinc finger DHHC-type containing 20	-	ZDH20_BOVIN	1.1803
615677	CPNE1	copine 1	-	CPNE1_BOVIN	2.7544
615679	FLOT2	flotillin 2	-	FLOT2_BOVIN;Q58CZ4_BOVIN	9.0557
615728	SYPL1	synaptophysin like 1	-	A8PVV5_BOVIN	1.1803
615764	ADI1	acireductone dioxygenase 1	Fe-ARD|MTCBP-1|Ni-ARD	MTND_BOVIN	1.1803
615778	SEC61G	Sec61 translocon gamma subunit	-	SC61G_BOVIN	1.7049
615785	SDC2	syndecan 2	-	SDC2_BOVIN	5.904
615796	SRSF1	serine and arginine rich splicing factor 1	SFRS1	SRSF1_BOVIN	1.1803
615849	RAB4A	RAB4A, member RAS oncogene family	RAB4	RAB4A_BOVIN	5.904
615852	LOC615852	olfactory receptor 13J1	-	E1BKS7_BOVIN	1.1803
615853	LOC615853	mas-related G-protein coupled receptor member D	MRGPRD	F1MFS7_BOVIN	1.1803
615906	LSS	lanosterol synthase	-	ERG7_BOVIN	14.8389
615958	SHROOM1	shroom family member 1	-	A7E301_BOVIN	1.7049
615999	DDT	D-dopachrome tautomerase	-	DOPD_BOVIN;A0A0F7RQ40_BOVIN	1.1803
616031	GK5	glycerol kinase 5 (putative)	-	GLPK5_BOVIN	1.1803
616033	NARS	asparaginyl-tRNA synthetase	-	SYNC_BOVIN	3.2792
616065	RPL22	ribosomal protein L22	-	F1N301_BOVIN	2.7544
616089	RNASE4	ribonuclease A family member 4	-	Q58DP6_BOVIN	2.2296
616130	MGRN1	mahogunin ring finger 1	-	E1BE47_BOVIN;I6L9J6_BOVIN	1.1803
616131	LHFPL2	LHFPL tetraspan subfamily member 2	-	A5PK28_BOVIN	1.7049
616166	RALGPS1	Ral GEF with PH domain and SH3 binding motif 1	-	E1BJI8_BOVIN	1.1803
616209	LRRC47	leucine rich repeat containing 47	-	A6QR01_BOVIN	1.1803
616278	ERLIN2	ER lipid raft associated 2	-	ERLN2_BOVIN	2.2296
616339	TUT1	terminal uridylyl transferase 1, U6 snRNA-specific	RBM21	STPAP_BOVIN	1.1803
616392	TMEM206	transmembrane protein 206	C16H1orf75|C1orf75	TM206_BOVIN	1.1803
616416	KCTD12	potassium channel tetramerization domain containing 12	-	G3N3D4_BOVIN	2.7544
616423	LBHD1	LBH domain containing 1	C29H11orf48	Q2TBU1_BOVIN	1.1803
616451	TRMU	tRNA 5-methylaminomethyl-2-thiouridylate methyltransferase	-	F1N2P9_BOVIN	1.1803
616471	TTC38	tetratricopeptide repeat domain 38	-	F1MMR5_BOVIN	1.7049
616503	RRAS	RAS related	-	Q2TBH2_BOVIN	5.904
616537	RAB6A	RAB6A, member RAS oncogene family	-	F1MBF6_BOVIN	14.8389
616550	PITPNA	phosphatidylinositol transfer protein alpha	-	PIPNA_BOVIN	3.2792
616560	PLS1	plastin 1	Plastin-1	PLSI_BOVIN	1.7049
616576	GCK	glucokinase	-	A6QR34_BOVIN	2.2296
616627	HIST1H2BN	histone cluster 1, H2bk	HIST1H2BK	H2B1K_BOVIN	8.5303
616638	CHTOP	chromatin target of PRMT1	C1orf77|C3H1orf77|FOP|SRAG	CHTOP_BOVIN	1.1803
616640	TTC7A	tetratricopeptide repeat domain 7A	-	E1BDL2_BOVIN	1.1803
616676	GALM	galactose mutarotase	-	GALM_BOVIN	2.7544
616677	MTUS2	microtubule associated scaffold protein 2	-	Q2HJ29_BOVIN;G3N1L4_BOVIN	3.2792
616694	NSDHL	NAD(P) dependent steroid dehydrogenase-like	-	NSDHL_BOVIN	6.9544
616809	GOLGA7	golgin A7	-	GOGA7_BOVIN	4.8539
616818	S100A8	S100 calcium binding protein A8	-	S10A8_BOVIN	1.1803
616881	TSPAN3	tetraspanin 3	-	TSN3_BOVIN	1.1803
616981	FERMT2	fermitin family member 2	-	A7MB21_BOVIN	1.7049
617001	FAM213B	family with sequence similarity 213 member B	C16H1orf93|C1orf93	PGFS_BOVIN	1.7049
617043	LOC617043	histone H2B type 1	-	E1BC18_BOVIN	1.7049
617074	ERLIN1	ER lipid raft associated 1	-	G3N0U8_BOVIN	2.2296
617088	PTRHD1	peptidyl-tRNA hydrolase domain containing 1	C11H2orf79	PTRD1_BOVIN	1.1803
617105	EEF1E1	eukaryotic translation elongation factor 1 epsilon 1	-	Q3SZ15_BOVIN	1.1803
617109	STIP1	stress induced phosphoprotein 1	-	STIP1_BOVIN	3.804
617135	LOC617135	interferon omega-1	-	G3N3M8_BOVIN	1.1803
617245	PTTG1IP	PTTG1 interacting protein	-	Q2KI48_BOVIN	2.7544
617253	PUDP	pseudouridine 5'-phosphatase	HDHD1|HDHD1A	Q2KJ86_BOVIN	1.1803
617280	ARHGEF19	Rho guanine nucleotide exchange factor 19	-	E1BQ24_BOVIN	1.1803
617406	LOC617406	serpin peptidase inhibitor, clade B (ovalbumin), member 6-like	-	F1N0T3_BOVIN	2.2296
617422	POLR2D	RNA polymerase II subunit D	-	Q1JQ91_BOVIN	1.1803
617454	PKNOX2	PBX/knotted 1 homeobox 2	-	E1BCL1_BOVIN	2.2296
617486	LOC617486	chromosome 3 open reading frame, human C1orf88-like	C1orf88|C3H1orf88	PIFO_BOVIN	1.1803
617534	RSU1	Ras suppressor protein 1	-	RSU1_BOVIN	1.7049
617543	REEP5	receptor accessory protein 5	-	REEP5_BOVIN	1.7049
617553	GPANK1	G-patch domain and ankyrin repeats 1	BAT4	Q0P5E9_BOVIN	1.1803
617557	MMGT1	membrane magnesium transporter 1	TMEM32	MMGT1_BOVIN	1.1803
617624	SLC44A2	solute carrier family 44 member 2	-	CTL2_BOVIN	1.7049
617635	RAB24	RAB24, member RAS oncogene family	-	Q3T107_BOVIN	1.1803
617677	EFCC1	EF-hand and coiled-coil domain containing 1	CCDC48	EFCC1_BOVIN	1.1803
617696	LOC617696	complement component 4A (Rodgers blood group)-like	C4A|C4B	E1BH06_BOVIN	3.804
617720	NUDT12	nudix hydrolase 12	-	NUD12_BOVIN	2.2296
617771	UBE2V1	ubiquitin conjugating enzyme E2 V1	-	UB2V1_BOVIN	2.2296
617773	C26H10orf120	chromosome 26 open reading frame, human C10orf120	C10orf120	CJ120_BOVIN	1.1803
617797	SH3BGR	SH3 domain binding glutamate rich protein	-	F1MRQ7_BOVIN	6.9544
617854	HIST1H1E	histone cluster 1, H1e	-	G3MWV5_BOVIN	4.8539
617894	RHOF	ras homolog family member F, filopodia associated	-	RHOF_BOVIN	6.9544
617971	LOC617971	lysine-specific demethylase 4D	JMJD2D|KDM4D	E1BB12_BOVIN	1.1803
618021	LCMT1	leucine carboxyl methyltransferase 1	-	LCMT1_BOVIN	1.1803
618035	RAB27A	RAB27A, member RAS oncogene family	-	A6QLB1_BOVIN	4.3289
618155	C3H1orf216	chromosome 3 C1orf216 homolog	-	F1MQN2_BOVIN	1.7049
618164	HIST1H1A	histone cluster 1, H1a	-	H11_BOVIN	2.2296
618168	VPS4A	vacuolar protein sorting 4 homolog A	-	Q2HJB1_BOVIN	2.2296
618206	SCGN	secretagogin, EF-hand calcium binding protein	-	SEGN_BOVIN	1.1803
618216	HIST1H2BA	histone cluster 1, H2ba	-	E1BK75_BOVIN	3.2792
618226	SFPQ	splicing factor proline and glutamine rich	-	E1BQ37_BOVIN	2.2296
618278	COMT	catechol-O-methyltransferase	-	COMT_BOVIN	1.1803
618399	GNG7	G protein subunit gamma 7	-	GBG7_BOVIN	1.1803
618453	KRT31	keratin 31	-	Q148I8_BOVIN	1.7049
618457	CYSRT1	cysteine rich tail 1	C11H9orf169	CRTP1_BOVIN	1.7049
618489	H2AFJ	H2A histone family, member J	-	H2AJ_BOVIN	8.5303
618580	TMED9	transmembrane emp24 protein transport domain containing 9	-	TMED9_BOVIN	2.7544
618607	AKR1A1	aldo-keto reductase family 1 member A1	-	AK1A1_BOVIN	9.5812
618631	CDK3	cyclin dependent kinase 3	-	A5PJJ9_BOVIN	1.1803
618664	LOC618664	ecto-ADP-ribosyltransferase 5-like	ART5|ARTC5	NAR5_BOVIN;F1MHV9_BOVIN	1.1803
618676	SEPT12	septin 12	-	SEP12_BOVIN	1.1803
618691	PHPT1	phosphohistidine phosphatase 1	PHP|PHP14	PHP14_BOVIN	1.1803
618702	RPL28	ribosomal protein L28	-	RL28_BOVIN	2.7544
618782	TEPP	testis, prostate and placenta expressed	-	TEPP_BOVIN;C9QNT9_BOVIN	1.1803
618783	ZNF319	zinc finger protein 319	-	G3N1Z7_BOVIN	1.1803
618785	VPS28	VPS28, ESCRT-I subunit	-	VPS28_BOVIN	2.7544
618793	FOXO4	forkhead box O4	-	A6QLP0_BOVIN	1.1803
618860	WDR48	WD repeat domain 48	-	WDR48_BOVIN	1.7049
619094	LOC619094	histone H4-like	-	E1B7N2_BOVIN	14.8389
619131	LOC619131	40S ribosomal protein S15a	-	H9KUV3_BOVIN	2.7544
767817	CDC5L	cell division cycle 5 like	-	CDC5L_BOVIN	3.2792
767826	ZNF181	zinc finger protein 181	-	ZN181_BOVIN	1.1803
767827	C1S	complement C1s	-	C1S_BOVIN	1.1803
767848	SLC35B2	solute carrier family 35 member B2	-	Q3ZBB0_BOVIN	1.7049
767849	CTPS2	CTP synthase 2	-	PYRG2_BOVIN	1.7049
767874	HSP90AB1	heat shock protein 90 alpha family class B member 1	HSPCB	HS90B_BOVIN	31.1731
767889	ACYP2	acylphosphatase 2	-	ACYP2_BOVIN;Q2KI61_BOVIN	1.1803
767894	UBE2L3	ubiquitin conjugating enzyme E2 L3	-	UB2L3_BOVIN	1.7049
767917	SPCS3	signal peptidase complex subunit 3	SPC22/23	SPCS3_BOVIN	2.2296
767925	RPL13A	ribosomal protein L13a	-	RL13A_BOVIN	4.3289
767940	RBBP4	RB binding protein 4, chromatin remodeling factor	-	RBBP4_BOVIN	1.1803
767942	GRN	granulin precursor	-	E1BHY6_BOVIN	1.7049
767948	FAF2	Fas associated factor family member 2	UBX8|UBXD8	FAF2_BOVIN	4.8539
767969	LEMD1	LEM domain containing 1	-	E1BH65_BOVIN	1.1803
767980	SSR3	signal sequence receptor subunit 3	-	SSRG_BOVIN	2.2296
767984	PLIN3	perilipin 3	M6PRBP1	Q3SX32_BOVIN	35.3971
767990	ATXN10	ataxin 10	-	ATX10_BOVIN	1.1803
768036	TUBA8	tubulin alpha 8	-	TBA8_BOVIN	6.9544
768053	AP1S1	adaptor related protein complex 1 sigma 1 subunit	-	AP1S1_BOVIN	1.7049
768070	TUBB3	tubulin beta 3 class III	TUBB4	TBB3_BOVIN	11.1579
768084	ZSCAN12	zinc finger and SCAN domain containing 12	ZNF96	Q08E61_BOVIN	1.7049
768233	ELMOD1	ELMO domain containing 1	-	ELMD1_BOVIN	1.1803
768242	ABHD12	abhydrolase domain containing 12	-	ABD12_BOVIN	2.7544
768256	DECR2	2,4-dienoyl-CoA reductase 2	-	Q3ZBW6_BOVIN	1.1803
768311	YWHAQ	tyrosine 3-monooxygenase/tryptophan 5-monooxygenase activation protein theta	-	1433T_BOVIN;B0JYM5_BOVIN	8.0049
768316	NRBF2	nuclear receptor binding factor 2	-	Q08DG0_BOVIN	1.1803
768327	RPL36	ribosomal protein L36	RPL35	RL36_BOVIN	2.2296
768330	DBI	diazepam binding inhibitor, acyl-CoA binding protein	ACBP|EP	ACBP_BOVIN	1.7049
777775	TUBA4A	tubulin alpha 4a	-	TBA4A_BOVIN	12.2094
777787	FABP7	fatty acid binding protein 7	-	FABP7_BOVIN	2.7544
777789	CYSTM1	cysteine rich transmembrane module containing 1	C5orf32|C7H5orf32	CYTM1_BOVIN	2.7544
780787	SRA1	steroid receptor RNA activator 1	-	Q2HJF6_BOVIN	1.1803
780866	AQP3	aquaporin 3 (Gill blood group)	-	AQP3_BOVIN	1.7049
780968	LOC780968	E3 ubiquitin-protein ligase RBX1	-	E1BL52_BOVIN	1.1803
781260	CISD2	CDGSH iron sulfur domain 2	-	CISD2_BOVIN	1.1803
781335	MAP4K5	mitogen-activated protein kinase kinase kinase kinase 5	-	F1N2U3_BOVIN	1.7049
781454	ERLEC1	endoplasmic reticulum lectin 1	-	F1MGK3_BOVIN	1.7049
781648	LAP3	leucine aminopeptidase 3	LAP-3|PEPS	AMPL_BOVIN	13.261
781721	C16H1orf21	chromosome 16 open reading frame, human C1orf21	-	A2VDV3_BOVIN	1.1803
782049	ZNF514	zinc finger protein 514	-	A8QQJ5_BOVIN	1.1803
782061	LOC782061	aldo-keto reductase family 1, member C1-like	-	Q3ZBG2_BOVIN	1.1803
782652	FCGR2A	Fc fragment of IgG receptor IIa	FCGR2C	A8DC37_BOVIN	2.2296
782746	PURA	purine rich element binding protein A	-	E1BMW9_BOVIN	2.2296
782907	MTAP	methylthioadenosine phosphorylase	-	MTAP_BOVIN	1.7049
782922	LOC782922	prostaglandin F synthetase II-like	-	PGFS1_BOVIN	1.1803
783000	PLEKHB2	pleckstrin homology domain containing B2	-	A4FV32_BOVIN	2.7544
783020	SULT1C4	sulfotransferase family, cytosolic, 1C, member 4	SULT1C2	Q58CV8_BOVIN;E1BJ78_BOVIN	1.7049
783230	WDR64	WD repeat domain 64	-	E1BMY9_BOVIN	1.1803
783269	BCL11B	B cell CLL/lymphoma 11B	-	E1BD25_BOVIN	1.7049
783373	RAB10	RAB10, member RAS oncogene family	-	A6QLS9_BOVIN	21.6823
783375	ACBD3	acyl-CoA binding domain containing 3	-	F1MRE5_BOVIN	1.1803
783645	VCL	vinculin	-	F1N789_BOVIN	8.5303
783871	PI3	peptidase inhibitor 3, skin-derived (SKALP)	elafin	A1A4Q6_BOVIN	1.1803
783971	FAM205A	family with sequence similarity 205, member A	-	E1BHB6_BOVIN	1.1803
784029	TDGF1	teratocarcinoma-derived growth factor 1	-	Q58D57_BOVIN;F1N004_BOVIN	1.1803
784123	SRRM1	serine and arginine repetitive matrix 1	-	E1BP16_BOVIN	1.1803
784133	RAP2B	RAP2B, member of RAS oncogene family	-	A4IFU2_BOVIN	4.8539
784304	CMPK2	cytidine/uridine monophosphate kinase 2	-	F1N2W6_BOVIN	1.1803
784353	ATAD3A	ATPase family, AAA domain containing 3A	ATAD3|ATAD3B	ATAD3_BOVIN	1.7049
784434	LOC784434	olfactory receptor 13J1	-	G3N2Q5_BOVIN	1.1803
785287	LOC785287	ring finger protein, LIM domain interacting-like	-	A5PKC6_BOVIN	1.1803
785345	TRAPPC4	trafficking protein particle complex 4	-	TPPC4_BOVIN	1.1803
785475	CDH11	cadherin 11	-	A2VDQ6_BOVIN	1.1803
785540	LOC785540	cytochrome P450 2C31	-	F1MP67_BOVIN	1.1803
786098	ARRDC1	arrestin domain containing 1	-	Q0P5B0_BOVIN	6.4292
786512	LOC786512	protocadherin beta-17	PCDHB6	E1BDL0_BOVIN	1.7049
786652	PEAK1	pseudopodium enriched atypical kinase 1	-	E1B8H0_BOVIN	3.804
786832	TMEM246	transmembrane protein 246	C8H9orf125	A6QLU2_BOVIN	1.1803
787419	C2CD4D	C2 calcium dependent domain containing 4D	-	G3MXJ3_BOVIN	1.1803
787581	H2B	histone H2B	-	A6QQ28_BOVIN	1.7049
787675	ZNF687	zinc finger protein 687	-	E1BQ01_BOVIN	1.1803
787677	WDR38	WD repeat domain 38	-	A6QQ82_BOVIN	2.7544
787681	PPIE	peptidylprolyl isomerase E	-	PPIE_BOVIN	5.904
787811	LGALS7	galectin 7	-	G3N3D0_BOVIN	1.7049
787914	RPS6	ribosomal protein S6	-	RS6_BOVIN	3.2792
788007	FLRT1	fibronectin leucine rich transmembrane protein 1	-	G3MY74_BOVIN	1.1803
788112	NGP	neutrophilic granule protein-like	-	A5PJH7_BOVIN	2.2296
788123	WSCD1	WSC domain containing 1	-	F1MJU6_BOVIN	1.1803
788182	KRT32	keratin 32	-	A6QP90_BOVIN	1.7049
788224	TYRO3	TYRO3 protein tyrosine kinase	-	F1N5L4_BOVIN	1.1803
788351	USPL1	ubiquitin specific peptidase like 1	-	E1BB54_BOVIN	1.1803
788468	ZNF106	zinc finger protein 106	ZFP106	F1MC90_BOVIN	1.1803
788717	CXCL17	C-X-C motif chemokine ligand 17	-	CXL17_BOVIN	1.1803
788861	RPS17	ribosomal protein S17	-	RS17_BOVIN	2.7544
788909	KRT28	keratin 28	KRT10	K1C28_BOVIN	13.261
789125	NAGLU	N-acetyl-alpha-glucosaminidase	-	A6QM01_BOVIN	1.1803
789163	RETREG3	reticulophagy regulator family member 3	FAM134C	E1BBW7_BOVIN	1.1803
789790	BTBD17	BTB domain containing 17	-	E1B9Y0_BOVIN	1.1803
790103	SEC14L5	SEC14 like lipid binding 5	-	E1BJN6_BOVIN	1.1803
790307	SYNGAP1	synaptic Ras GTPase activating protein 1	-	F1MBI8_BOVIN	1.7049
790870	LMAN2	lectin, mannose binding 2	-	A6QP36_BOVIN	2.7544
790878	PIR	pirin	-	A6QQH1_BOVIN	1.1803
3283880	COX2	cytochrome c oxidase subunit II	-	COX2_BOVIN;Q7JAT3_BOVIN	1.1803
100124520	GNAL	G protein subunit alpha L	-	A6QPN4_BOVIN;F1N461_BOVIN	9.0557
100125238	ERCC2	ERCC excision repair 2, TFIIH core complex helicase subunit	-	ERCC2_BOVIN	1.1803
100125267	LIPA	lipase A, lysosomal acid type	-	A6H713_BOVIN;F1N110_BOVIN	1.1803
100125300	CCDC157	coiled-coil domain containing 157	-	CC157_BOVIN	1.1803
100125301	PCDHGC3	protocadherin gamma subfamily C, 3	-	A5D7F4_BOVIN;A6QP10_BOVIN	4.3289
100125302	TMEM8B	transmembrane protein 8B	-	TMM8B_BOVIN	1.1803
100125304	ZNF613	zinc finger protein 613	-	A4IFL9_BOVIN	1.1803
100125305	ACTR1B	ARP1 actin related protein 1 homolog B	-	ACTY_BOVIN	1.1803
100125317	ERO1A	endoplasmic reticulum oxidoreductase 1 alpha	ERO1-L|ERO1L	ERO1A_BOVIN	1.1803
100125320	TPRN	taperin	-	A6QPM1_BOVIN	1.1803
100125834	STOM	stomatin	-	F1N2R1_BOVIN;A8E4P3_BOVIN	93.3046
100125881	RAB8A	RAB8A, member RAS oncogene family	-	RAB8A_BOVIN	21.6823
100125923	SCO2	SCO cytochrome oxidase deficient homolog 2 (yeast)	-	SCO2_BOVIN	1.1803
100125926	TMED7	transmembrane p24 trafficking protein 7	-	A4IFT6_BOVIN	1.7049
100125927	PDCD6	programmed cell death 6	-	Q1LZ81_BOVIN	1.7049
100126041	COPA	coatomer protein complex subunit alpha	-	COPA_BOVIN;A0A140T856_BOVIN	2.2296
100126050	ELANE	elastase, neutrophil expressed	ELA2	A6QPP7_BOVIN	2.2296
100126170	PHRF1	PHD and ring finger domains 1	-	A8E4M5_BOVIN	2.2296
100138339	SH2D7	SH2 domain containing 7	-	G3MZ61_BOVIN	1.7049
100138613	SRPRB	SRP receptor beta subunit	-	F1MLG1_BOVIN	2.7544
100139105	RAB3D	RAB3D, member RAS oncogene family	-	E1BNX1_BOVIN	10.6323
100139498	MCM9	minichromosome maintenance 9 homologous recombination repair factor	-	MCM9_BOVIN	1.1803
100139799	GPSM1	G protein signaling modulator 1	-	G3N266_BOVIN	1.1803
100139910	PRKAR2A	protein kinase cAMP-dependent type II regulatory subunit alpha	-	KAP2_BOVIN	5.904
100140040	TMED2	transmembrane p24 trafficking protein 2	-	C3V9V7_BOVIN	3.2792
100140276	KDM6B	lysine demethylase 6B	-	G3N346_BOVIN	1.1803
100140850	ZNF831	zinc finger protein 831	-	F1MDR1_BOVIN	1.1803
100141266	LOC100141266	tubulin alpha-1C chain-like	-	F1MNF8_BOVIN	15.8912
100190887	C5H12orf73	chromosome 5 C12orf73 homolog	-	G3N1R3_BOVIN	1.1803
100270792	COX6B1	cytochrome c oxidase subunit VIb polypeptide 1 (ubiquitous)	COX6B	CX6B1_BOVIN	1.1803
100271755	EIF2S3Y	eukaryotic translation initiation factor 2, subunit 3, structural gene Y-linked	-	G3N0A9_BOVIN	2.2296
100294979	ARF6	ADP ribosylation factor 6	-	G3N3N1_BOVIN	4.8539
100295221	LOC100295221	histone H2B type 1	-	H2B1_BOVIN	8.5303
100295712	LOC100295712	tubulin alpha-3 chain	-	F2Z4K0_BOVIN	11.6836
100295973	TUBB2A	tubulin beta 2A class IIa	-	E1BJB1_BOVIN	15.365
100296443	RBM6	RNA binding motif protein 6	-	E1BC65_BOVIN	2.2296
100296883	IGBP1	immunoglobulin binding protein 1	-	A7YY24_BOVIN	1.1803
100297029	PRCD	photoreceptor disc component	-	E1B7R9_BOVIN	1.1803
100297725	LOC100297725	H3 histone, family 3A-like	-	G3MYD7_BOVIN	5.379
100297758	HIST2H2AA4	histone cluster 2, H2aa4	-	F2Z4I6_BOVIN	8.5303
100298130	LGALS7B	lectin, galactoside-binding, soluble, 7B	-	E1BDE6_BOVIN	1.7049
100298683	FAM43B	family with sequence similarity 43 member B	-	G3MXB0_BOVIN	1.1803
100298754	DNAH5	dynein axonemal heavy chain 5	-	E1BMG2_BOVIN	2.2296
100298939	HRAS	HRas proto-oncogene, GTPase	H-Ras	G3MXH2_BOVIN	7.4796
100299092	FEZ2	fasciculation and elongation protein zeta 2	-	E1BG64_BOVIN	1.7049
100299504	HHIPL1	HHIP like 1	-	F1MI35_BOVIN	2.7544
100300167	LOC100300167	histone H2B type 1-L	-	E1BM22_BOVIN	3.2792
100301161	KRT1	keratin 1	-	G3N0V2_BOVIN	47.0312
100301430	RNF223	ring finger protein 223	-	G3MWZ4_BOVIN	1.1803
100336980	LOC100336980	olfactory receptor 2AG1	-	G3X818_BOVIN	1.7049
100847542	LOC100847542	haloacid dehalogenase-like hydrolase domain-containing protein 2	-	HDHD2_BOVIN	1.1803
100847750	STARD4	StAR related lipid transfer domain containing 4	-	G3MZV6_BOVIN	1.1803
101902172	LOC101902172	dynein light chain 1, cytoplasmic-like	-	F1ME41_BOVIN	1.7049
101902561	LOC101902561	60S ribosomal protein L21-like	-	G5E6D6_BOVIN	2.2296
101903478	LOC101903478	40S ribosomal protein S27-like	-	RS27L_BOVIN	2.7544
101905447	LOC101905447	dynein light chain 1, cytoplasmic	-	E1B7A3_BOVIN	1.7049
101906221	LOC101906221	60S ribosomal protein L36a-like	-	G8JL02_BOVIN	1.7049
101910000	LOC101910000	pentatricopeptide repeat-containing protein 1, mitochondrial	PTCD1	E1BNM9_BOVIN	1.7049
104968446	LOC104968446	histone H2A type 1	-	H2A1_BOVIN	8.5303
104968455	GDF1	growth differentiation factor 1	-	E1BEK6_BOVIN	1.1803
104968462	SLC10A5	solute carrier family 10 member 5	-	F1MLK5_BOVIN	7.4796
104968964	LOC104968964	guanine nucleotide-binding protein G(I)/G(S)/G(O) subunit gamma-5	-	G3MYD3_BOVIN	2.2296
104973000	SOD2	superoxide dismutase 2	-	SODM_BOVIN	1.1803
104975684	LOC104975684	histone H2A type 1	-	G8JL00_BOVIN	7.4796
107131132	LOC107131132	inositol oxygenase	-	MIOX_BOVIN	2.7544
107131160	LOC107131160	AP-1 complex subunit beta-1	-	AP1B1_BOVIN	4.3289
107131166	LOC107131166	cathelicidin-1	-	CTHL1_BOVIN	2.7544
107131212	LOC107131212	ATP-dependent RNA helicase DDX3X-like	-	D3IVZ2_BOVIN;D3IVZ3_BOVIN	3.804
107131385	LOC107131385	histone H2B type 2-E-like	-	G3N1F3_BOVIN	2.2296
107131748	BTN1A1	butyrophilin subfamily 1 member A1	-	BT1A1_BOVIN	588.252
107131750	LOC107131750	histone H3.1	-	H31_BOVIN	5.379
107132069	LOC107132069	histone H2B type 1-H-like	-	G3MXT2_BOVIN	3.2792
107132619	LOC107132619	histone H2B type 1-like	-	G3N1C9_BOVIN	3.2792
107133263	LOC107133263	histone H2B type 1-L-like	-	G5E6I9_BOVIN	4.3289
1485859	COX2	cytochrome c oxidase subunit II	-	D2KMJ8_CAPHI	1.1803
100750242	CSN1S1	casein alpha s1	CSCN1|csn1n1	CASA1_CAPHI;Q8MIH4_CAPHI;Q69EZ6_CAPHI	262.814
100860747	TLR2	toll like receptor 2	TLR-2	TLR2_CAPHI	20.6289
100860750	LPL	lipoprotein lipase	-	A2SY11_CAPHI	19.5756
100860751	CDK2	cyclin dependent kinase 2	-	A0MSV8_CAPHI	1.1803
100860752	FTH1	ferritin heavy chain 1	-	A1E459_CAPHI	4.3289
100860761	LPO	lactoperoxidase	-	A3F9D6_CAPHI	11.1579
100860762	BTN1A1	butyrophilin subfamily 1 member A1	-	A3EY52_CAPHI	1095.37
100860763	SCD	stearoyl-CoA desaturase	SCD1	Q9BG81_CAPHI	2.2296
100860769	GLYCAM1	glycosylation-dependent cell adhesion molecule-1	GlyCAM-1|PP3	GLCM1_CAPHI	12.2094
100860777	RPL21	ribosomal protein L21	-	RL21_CAPHI	2.2296
100860779	LALBA	lactalbumin alpha	ALA	LALBA_CAPHI;A5JSS8_CAPHI	13.7869
100860781	LOC100860781	serum amyloid A3	-	A5JST2_CAPHI	10.1067
100860783	RPS18	ribosomal protein S18	-	RS18_CAPHI	6.4292
100860796	RAB1A	RAB1A, member RAS oncogene family	-	A9LM10_CAPHI	33.2847
100860798	RAB14	RAB14, member RAS oncogene family	-	A9LM13_CAPHI	14.3129
100860805	SPP1	secreted phosphoprotein 1	OPN	A9YUB7_CAPHI	3.2792
100860808	CD9	CD9 molecule	-	B0LXL2_CAPHI	19.0491
100860811	CD81	CD81 molecule	-	B2CZF0_CAPHI	7.4796
100860818	RHOB	ras homolog family member B	-	B2M0S8_CAPHI	5.904
100860844	TLR5	toll like receptor 5	-	C0L636_CAPHI	1.1803
100860846	FABP3	fatty acid binding protein 3	H-FABP	Q6S4N9_CAPHI	47.0312
100860849	HSP70.1	heat shock protein 70.1	HSP70|hspA1A	C5IZH4_CAPHI	28.535
100860853	ARG1	arginase 1	-	C6K4R6_CAPHI	1.1803
100860854	ASL	argininosuccinate lyase	-	C6K4R7_CAPHI	1.1803
100860857	ABCG2	ATP binding cassette subfamily G member 2 (Junior blood group)	-	C6KJ77_CAPHI	133.539
100860867	GPX4	glutathione peroxidase 4	-	D1MCG3_CAPHI;C7EXB8_CAPHI	3.2792
100860869	3BHSD	3beta-hydroxysteroid dehydrogenase/isomerase	-	A5HEW2_CAPHI	1.1803
100860870	LDH-A	lactate dehydrogenase	LDHA	D1MGL8_CAPHI	3.2792
100860882	PDIA3	protein disulfide isomerase family A member 3	-	D3K382_CAPHI	12.2094
100860887	MSTN	myostatin	GDF-8|GDF8	GDF8_CAPHI;A5YU17_CAPHI	3.2792
100860889	PNPLA2	patatin like phospholipase domain containing 2	ATGL	D6MWQ2_CAPHI	4.8539
100860892	SLC2A3	solute carrier family 2 member 3	-	D4P8R9_CAPHI	2.7544
100860899	CRISP3	cysteine-rich secretory protein 3	-	D6PX62_CAPHI	9.5812
100860902	MTOR	mechanistic target of rapamycin kinase	-	D9I5T4_CAPHI	1.1803
100860903	RPSA	ribosomal protein SA	-	E7BKH6_CAPHI	3.2792
100860912	AGPAT1	1-acylglycerol-3-phosphate O-acyltransferase 1	LPAAT	F8RKS1_CAPHI	1.7049
100860927	B4GALT1	beta-1,4-galactosyltransferase 1	-	E9NRZ3_CAPHI	16.4173
100860945	EPHX1	epoxide hydrolase 1	-	F2X2Y8_CAPHI	8.5303
100860958	CD36	CD36 molecule	-	F8U3U7_CAPHI	93.3046
100860959	LOC100860959	CD36-like protein	-	F8U3U8_CAPHI	9.5812
100860975	RAB11B	RAB11B, member RAS oncogene family	-	I1W1N4_CAPHI	11.6836
100861144	INSIG2	insulin induced gene 2	INSIG-2	G1DGF2_CAPHI	1.1803
100861171	MMP14	matrix metallopeptidase 14	MT1MMP	Q9XSP0_CAPHI	1.1803
100861172	KRT25	keratin 25	CK-25|K25	K1C25_CAPHI	11.6836
[truncated: 74 more rows]

## Sheet: SM
Supplementary Table S1: List of proteins identified in sheep milk EVs
Entrez ID	Symbol	Description	Synonym	UniProtID	NSpC
280677	C3	complement C3	-	CO3_BOVIN	39.18
280685	F2	coagulation factor II, thrombin	-	THRB_BOVIN	4.3975
280691	H4	histone H4	-	H4_BOVIN	9.1991
280692	HP	haptoglobin	-	HPT_BOVIN;A0A0M4MD57_BOVIN	2.7979
280699	SERPINA1	serpin family A member 1	PI	A1AT_BOVIN	22.0261
280701	PPA1	pyrophosphatase (inorganic) 1	PP	IPYR_BOVIN	2.7979
280705	TF	transferrin	-	TRFE_BOVIN	7.5981
280717	ALB	albumin	-	ALBU_BOVIN;A0A140T897_BOVIN	127.477
280720	BRB	brain ribonuclease	BRN	RNBR_BOVIN	1.1989
280726	ASS1	argininosuccinate synthase 1	ASS|CN	ASSY_BOVIN	1.7319
280729	B2M	beta-2-microglobulin	-	B2MG_BOVIN	2.2649
280746	CD9	CD9 molecule	-	CD9_BOVIN	11.3347
280750	CLU	clusterin	gpIII	CLUS_BOVIN	17.2122
280752	CNP	2',3'-cyclic nucleotide 3' phosphodiesterase	-	CN37_BOVIN	2.2649
280794	FN1	fibronectin 1	FN	B8Y9S9_BOVIN;B8Y9T0_BOVIN;G5E5A9_BOVIN	4.9308
280808	GPI	glucose-6-phosphate isomerase	-	G6PI_BOVIN	3.8642
280813	HBB	hemoglobin, beta	GLNA1	HBB_BOVIN;D4QBB4_BOVIN	3.8642
280814	HCK	HCK proto-oncogene, Src family tyrosine kinase	-	F1MTD8_BOVIN	1.1989
280815	NPC2	NPC intracellular cholesterol transporter 2	HE1	NPC2_BOVIN	1.7319
280821	JCHAIN	joining chain of multimeric IgA and IgM	IGJ	Q3SYR8_BOVIN	2.2649
280838	PAEP	progestagen-associated endometrial protein	BLG|LGB	LACB_BOVIN;G5E5H7_BOVIN	173.038
280843	LPL	lipoprotein lipase	-	LIPL_BOVIN	14.5397
280844	LPO	lactoperoxidase	-	PERL_BOVIN	4.9308
280846	LTF	lactotransferrin	Lf	TRFL_BOVIN;B9VPZ5_BOVIN	12.4028
280855	MET	MET proto-oncogene, receptor tyrosine kinase	HGFR|c-met	MET_BOVIN	2.2649
280858	MIF	macrophage migration inhibitory factor	-	MIF_BOVIN;A0A0F7RPX0_BOVIN	3.3311
280873	MX2	MX dynamin like GTPase 2	-	MX2_BOVIN;F1MZT4_BOVIN	1.1989
280924	SCD	stearoyl-CoA desaturase (delta-9-desaturase)	SCD1	ACOD_BOVIN	1.1989
280930	RNASE1	ribonuclease, RNase A family, 1 (pancreatic)	RAC1|SRN	RNS_BOVIN;W0UV03_BOVIN	1.7319
280948	TTR	transthyretin	-	TTHY_BOVIN	3.8642
280950	TXN	thioredoxin	-	THIO_BOVIN	2.7979
280960	XDH	xanthine dehydrogenase	XOR	XDH_BOVIN	337.202
280977	ACP1	acid phosphatase 1	-	PPAC_BOVIN	1.1989
280979	ACTB	actin beta	-	ACTB_BOVIN	80.1568
280981	PLIN2	perilipin 2	ADFP	PLIN2_BOVIN;F1MHI1_BOVIN	85.5734
280987	AGRP	agouti related neuropeptide	-	AGRP_BOVIN;D2CNK1_BOVIN	1.7319
280988	AHSG	alpha 2-HS glycoprotein	-	FETUA_BOVIN;B0JYN6_BOVIN	25.238
280994	ALPL	alkaline phosphatase, liver/bone/kidney	TNS-AP	PPBT_BOVIN	16.143
281004	APOE	apolipoprotein E	-	APOE_BOVIN	3.8642
281017	ATRN	attractin	-	Q8MJ16_BOVIN	1.7319
281035	SERPING1	serpin family G member 1	C1NH	F12AI_BOVIN	1.1989
281036	CALR	calreticulin	-	CALR_BOVIN	1.1989
281048	CD14	CD14 molecule	-	CD14_BOVIN;A6QNL0_BOVIN	2.7979
281052	CD36	CD36 molecule	GPIIIB|GPIV|PAS-4	CD36_BOVIN	74.2053
281057	CD44	CD44 molecule (Indian blood group)	-	Q0VD03_BOVIN	2.2649
281061	CDK1	cyclin dependent kinase 1	CDC2	CDK1_BOVIN	1.7319
281066	CDK5	cyclin dependent kinase 5	-	CDK5_BOVIN	2.2649
281071	CHGB	chromogranin B	-	SCG1_BOVIN;A0A140T885_BOVIN	1.1989
281080	CLTC	clathrin heavy chain	-	CLH1_BOVIN	7.5981
281093	CRYZ	crystallin zeta	-	QOR_BOVIN	1.1989
281119	DNMT1	DNA methyltransferase 1	DNMT	DNMT1_BOVIN	1.1989
281122	DPP4	dipeptidyl peptidase 4	ACT3|ADCP-I|CD26|DPPIV|WC10	DPP4_BOVIN	2.7979
281131	DSG1	desmoglein 1	-	DSG1_BOVIN	3.3311
281138	EEF2	eukaryotic translation elongation factor 2	EF-2	EF2_BOVIN	40.2541
281141	ENO1	enolase 1	-	ENOA_BOVIN	11.8687
281148	ETS2	ETS proto-oncogene 2, transcription factor	-	ETS2_BOVIN	1.1989
281152	FASN	fatty acid synthase	-	FAS_BOVIN	61.7838
281173	FTH1	ferritin heavy chain 1	-	FRIH_BOVIN	1.1989
281181	GAPDH	glyceraldehyde-3-phosphate dehydrogenase	GAPD	G3P_BOVIN	11.3347
281188	GDI1	GDP dissociation inhibitor 1	-	GDIA_BOVIN	11.3347
281189	GFAP	glial fibrillary acidic protein	-	GFAP_BOVIN	5.4641
281193	GJA1	gap junction protein alpha 1	-	CXA1_BOVIN	1.1989
281196	GLG1	golgi glycoprotein 1	-	E1BDY3_BOVIN	1.1989
281199	GLUL	glutamate-ammonia ligase	-	GLNA_BOVIN	3.3311
281201	GNB1	G protein subunit beta 1	-	GBB1_BOVIN	29.5237
281202	GNB2	G protein subunit beta 2	-	GBB2_BOVIN	19.3511
281206	GOT1	glutamic-oxaloacetic transaminase 1	cAspAT|cCAT	AATC_BOVIN	2.2649
281216	GUCY1A1	guanylate cyclase 1 soluble subunit alpha 1	GUCY1A3	GCYA1_BOVIN;A0A1P8NW44_BOVIN	1.1989
281225	UBE2K	ubiquitin conjugating enzyme E2 K	E2-25K|HIP2|HYPG|LIG	UBE2K_BOVIN	1.1989
281229	HPRT1	hypoxanthine phosphoribosyltransferase 1	HGPRT|HPRT	HPRT_BOVIN	1.7319
281235	IDH1	isocitrate dehydrogenase (NADP(+)) 1, cytosolic	-	IDHC_BOVIN;A0A140T8A5_BOVIN	33.8131
281268	KRT5	keratin 5	-	K2C5_BOVIN	56.9316
281269	KRT8	keratin 8	KRT2-8	K2C8_BOVIN	9.1991
281275	LDHB	lactate dehydrogenase B	-	LDHB_BOVIN	4.3975
281278	ADGRL2	adhesion G protein-coupled receptor L2	LEC2|LPHN2	AGRL2_BOVIN	2.2649
281287	LYZ1	lysozyme 1	-	LYSM_BOVIN	3.3311
281295	MAP4	microtubule associated protein 4	-	MAP4_BOVIN;F1MAZ1_BOVIN	1.1989
281312	MSRA	methionine sulfoxide reductase A	-	MSRA_BOVIN	1.1989
281333	MUC1	mucin 1, cell surface associated	mucin	MUC1_BOVIN	22.5613
281341	MYL6	myosin light chain 6	-	MYL6_BOVIN	3.3311
281363	NT5E	5'-nucleotidase ecto	-	5NTD_BOVIN	12.4028
281370	UBB	ubiquitin B	-	UBB_BOVIN	46.7033
281373	P4HB	prolyl 4-hydroxylase subunit beta	PDI	PDIA1_BOVIN	4.3975
281377	PARG	poly(ADP-ribose) glycohydrolase	-	PARG_BOVIN	2.7979
281386	SERPINF1	serpin family F member 1	PEDF	PEDF_BOVIN	1.1989
281401	PIGR	polymeric immunoglobulin receptor	-	PIGR_BOVIN	21.491
281418	PPIA	peptidylprolyl isomerase A	-	PPIA_BOVIN;Q864S5_BOVIN	49.393
281419	PPIB	peptidylprolyl isomerase B	-	PPIB_BOVIN	1.1989
281420	PPID	peptidylprolyl isomerase D	CYP-40	PPID_BOVIN	1.7319
281427	PRNP	prion protein	AltPrP|PrP	APRIO_BOVIN;PRIO_BOVIN;A6YK35_BOVIN	3.8642
281433	PSAP	prosaposin	-	SAP_BOVIN	1.1989
281440	RAC1	Rac family small GTPase 1	-	RAC1_BOVIN	9.1991
281474	SAA3	serum amyloid A 3	-	Q8SQ28_BOVIN	10.8007
281476	SARS	seryl-tRNA synthetase	-	SYSC_BOVIN	1.7319
281482	DHRS3	dehydrogenase/reductase 3	SDR1|retSDR1	DHRS3_BOVIN	1.1989
281495	SOD1	superoxide dismutase 1	SOD1L1	SODC_BOVIN	9.1991
281499	SPP1	secreted phosphoprotein 1	OPN|OST	OSTP_BOVIN;A0A0M3T9B6_BOVIN	2.7979
281509	SVIL	supervillin	-	SVIL_BOVIN	2.2649
281529	THBD	thrombomodulin	-	F1N6M2_BOVIN	1.7319
281530	THBS1	thrombospondin 1	THBS	TSP1_BOVIN	1.1989
281534	TLR2	toll like receptor 2	-	TLR2_BOVIN;F1N720_BOVIN;A0A0P0QLR2_BOVIN	15.6085
281543	TPI1	triosephosphate isomerase 1	-	TPIS_BOVIN	4.3975
281544	TPM1	tropomyosin 1	-	TPM1_BOVIN	2.2649
281555	TUBB2B	tubulin, beta 2B class IIb	-	TBB2B_BOVIN	4.9308
281556	TUFM	Tu translation elongation factor, mitochondrial	-	EFTU_BOVIN	1.1989
281565	UGP2	UDP-glucose pyrophosphorylase 2	-	UGPA_BOVIN	10.2668
281574	EZR	ezrin	VIL2	EZRI_BOVIN	102.402
281576	WARS	tryptophanyl-tRNA synthetase	-	SYWC_BOVIN	5.9975
281581	YARS	tyrosyl-tRNA synthetase	tyrS	SYYC_BOVIN	6.531
281588	ABCC1	ATP binding cassette subfamily C member 1	-	MRP1_BOVIN	1.7319
281590	ACACA	acetyl-CoA carboxylase alpha	ACC1|ACCA	ACACA_BOVIN;E1BGH6_BOVIN	11.8687
281592	ACTA1	actin, alpha 1, skeletal muscle	-	ACTS_BOVIN	50.4692
281595	ACTG2	actin, gamma 2, smooth muscle, enteric	-	ACTH_BOVIN	44.5527
281597	ACTR3	ARP3 actin related protein 3 homolog	-	ARP3_BOVIN	3.3311
281615	ALDH1A1	aldehyde dehydrogenase 1 family member A1	ALDH1	AL1A1_BOVIN	14.0054
281625	ANXA4	annexin A4	-	ANXA4_BOVIN	6.531
281631	APOA1	apolipoprotein A1	-	APOA1_BOVIN;V6F9A2_BOVIN	7.5981
281638	ARRB2	arrestin beta 2	-	G3X811_BOVIN	1.1989
281650	BLVRB	biliverdin reductase B	-	BLVRB_BOVIN	1.1989
281661	CAPN1	calpain 1	CANP 1|CANP1	CAN1_BOVIN	2.2649
281664	CAPNS1	calpain small subunit 1	CAPN4	CPNS1_BOVIN	1.7319
281688	CHRNE	cholinergic receptor nicotinic epsilon subunit	-	ACHE_BOVIN	1.7319
281706	COPB2	coatomer protein complex subunit beta 2	-	COPB2_BOVIN	1.1989
281725	CRYL1	crystallin lambda 1	-	CRYL1_BOVIN	1.1989
281728	CSN3	casein kappa	CSN10|CSN3K|CSNK	CASK_BOVIN	37.5694
281729	SMC3	structural maintenance of chromosomes 3	CSPG6|SMC-3	SMC3_BOVIN	1.1989
281758	FABP3	fatty acid binding protein 3	FABP|FABP-3|H-FABP	FABPH_BOVIN	54.7765
281760	FABP5	fatty acid binding protein 5	-	FABP5_BOVIN	5.9975
281768	FGFR1	fibroblast growth factor receptor 1	-	A4IFL5_BOVIN	2.7979
281781	B4GALT1	beta-1,4-galactosyltransferase 1	GGTB2	B4GT1_BOVIN	1.7319
281788	GNA11	G protein subunit alpha 11	-	GNA11_BOVIN	7.0645
281789	GNA14	G protein subunit alpha 14	-	GNA14_BOVIN	3.8642
281790	GNAI1	G protein subunit alpha i1	-	GNAI1_BOVIN	38.1062
281791	GNAI2	G protein subunit alpha i2	-	A7MBH9_BOVIN	36.4959
281792	GNAO1	G protein subunit alpha o1	-	GNAO_BOVIN	11.8687
281793	GNAS	GNAS complex locus	GNAS1|NESP55|SCG6	GNAS2_BOVIN;GNAS3_BOVIN	20.956
281794	GNAT1	G protein subunit alpha transducin 1	-	GNAT1_BOVIN	11.3347
281795	GNAT2	G protein subunit alpha transducin 2	-	GNAT2_BOVIN	11.3347
281802	GRK7	G protein-coupled receptor kinase 7	GPRK7	GRK7_BOVIN	1.1989
281803	PDIA3	protein disulfide isomerase family A member 3	GRP58	A5D7E8_BOVIN	1.7319
281806	GSTP1	glutathione S-transferase pi 1	-	GSTP1_BOVIN	9.7329
281812	FGFBP1	fibroblast growth factor binding protein 1	FGFBP	FGFP1_BOVIN	1.1989
281827	HSPA2	heat shock protein family A (Hsp70) member 2	HSPA3	HSP72_BOVIN	22.5613
281831	HSPA8	heat shock protein family A (Hsp70) member 8	HSPA10|Hsc70	HSP7C_BOVIN	82.8644
281832	HSP90AA1	heat shock protein 90 alpha family class A member 1	HSPCA	HS90A_BOVIN	16.143
281856	IL12A	interleukin 12A	IL12p35|Il-12 p35	IL12A_BOVIN	1.1989
281865	IMPA1	inositol monophosphatase 1	-	IMPA1_BOVIN	1.7319
281871	ISG15	ISG15 ubiquitin-like modifier	-	ISG15_BOVIN	1.7319
281874	ITGAL	integrin subunit alpha L	-	ITAL_BOVIN	4.3975
281875	ITGAV	integrin subunit alpha V	-	ITAV_BOVIN;F1N1A9_BOVIN	7.5981
281877	ITGB2	integrin subunit beta 2	CD18	ITB2_BOVIN	13.4712
281878	ITPR2	inositol 1,4,5-trisphosphate receptor type 2	insP3R2	ITPR2_BOVIN	1.7319
281888	KRT10	keratin 10	-	K1C10_BOVIN	41.8656
281889	KRT17	keratin 17	-	K1C17_BOVIN;A0A140T867_BOVIN	24.7026
281894	LALBA	lactalbumin alpha	a-LACTA|alfaLA	LALBA_BOVIN;B6V3I5_BOVIN	17.2122
281898	RPSA	ribosomal protein SA	LAMR1	RSSA_BOVIN;F8UZU9_BOVIN	1.1989
281904	LOXL4	lysyl oxidase like 4	-	LOXL4_BOVIN	3.3311
281908	MFAP5	microfibril associated protein 5	MAGP2	MFAP5_BOVIN;A0A140T828_BOVIN	1.1989
281909	MANBA	mannosidase beta	-	MANBA_BOVIN	1.1989
281913	MFGE8	milk fat globule-EGF factor 8 protein	-	MFGM_BOVIN;F1MXX6_BOVIN	86.1154
281935	MYO10	myosin X	-	MYO10_BOVIN	1.1989
281936	MYO1A	myosin IA	-	MYO1A_BOVIN	2.2649
281937	MYO1C	myosin IC	MMIb	MYO1C_BOVIN	26.3091
281949	NR0B1	nuclear receptor subfamily 0 group B member 1	DAX-1	G5E5I7_BOVIN	1.1989
281950	NRXN1	neurexin 1	-	NRX1A_BOVIN;NRX1B_BOVIN	1.1989
281961	OSTF1	osteoclast stimulating factor 1	-	OSTF1_BOVIN	1.1989
281987	PLCG1	phospholipase C gamma 1	-	PLCG1_BOVIN	1.1989
281999	PRDX4	peroxiredoxin 4	-	PRDX4_BOVIN	2.2649
282006	PROS1	protein S	-	PROS_BOVIN	2.2649
282009	TMPRSS15	transmembrane serine protease 15	PRSS7	ENTK_BOVIN	1.1989
282010	PSEN2	presenilin 2	-	PSN2_BOVIN	2.2649
282029	RAB3A	RAB3A, member RAS oncogene family	-	RAB3A_BOVIN	11.8687
282030	RAB3B	RAB3B, member RAS oncogene family	-	RAB3B_BOVIN	10.2668
282031	RAP1A	RAP1A, member of RAS oncogene family	-	RAP1A_BOVIN	28.452
282032	RASA1	RAS p21 protein activator 1	-	RASA1_BOVIN;F1N7N8_BOVIN	1.7319
282052	RPS25	ribosomal protein S25	-	RS25_BOVIN	1.1989
282053	RPS3A	ribosomal protein S3A	RPS3AE	RS3A_BOVIN	1.1989
282083	SSTR2	somatostatin receptor 2	-	SSR2_BOVIN;F1MEN6_BOVIN	1.1989
282092	TIMP1	TIMP metallopeptidase inhibitor 1	-	TIMP1_BOVIN;A0A1L3G6H3_BOVIN	1.1989
282116	VAMP2	vesicle associated membrane protein 2	-	VAMP2_BOVIN	3.3311
282120	VDAC2	voltage dependent anion channel 2	-	VDAC2_BOVIN	1.1989
282125	YWHAE	tyrosine 3-monooxygenase/tryptophan 5-monooxygenase activation protein epsilon	-	1433E_BOVIN	13.4712
282126	YWHAH	tyrosine 3-monooxygenase/tryptophan 5-monooxygenase activation protein eta	-	1433F_BOVIN	3.8642
282132	ADAM10	ADAM metallopeptidase domain 10	ADAM 10	ADA10_BOVIN	18.2815
282142	ANXA11	annexin A11	-	ANX11_BOVIN	8.1317
282144	ATP1A1	ATPase Na+/K+ transporting subunit alpha 1	-	AT1A1_BOVIN	6.531
282146	ATP2B4	ATPase plasma membrane Ca2+ transporting 4	PMCA4	AT2B4_BOVIN	23.6318
282147	ATP6V1A	ATPase H+ transporting V1 subunit A	ATP6A1	VATA_BOVIN	1.1989
282208	CSN1S1	casein alpha s1	CSN1	CASA1_BOVIN	168.628
282209	CSN1S2	casein alpha-S2	-	CASA2_BOVIN	12.937
282216	DNAJC5	DnaJ heat shock protein family (Hsp40) member C5	-	DNJC5_BOVIN	2.2649
282220	EEF1A1	eukaryotic translation elongation factor 1 alpha 1	EF-1-alpha-1|EF-Tu|eEF1A-1	EF1A1_BOVIN	28.452
282229	FCGR2B	Fc fragment of IgG receptor IIb	CD32|FCGR2|fcRII	FCGR2_BOVIN;G3N1P1_BOVIN	1.7319
282241	GALNT1	polypeptide N-acetylgalactosaminyltransferase 1	galNAc-T1	GALT1_BOVIN	1.1989
282254	HSPA1A	heat shock 70kDa protein 1A	HSP70|HSP70-1|HSP70-2|HSPA1|HSPA1B|HSPA2	HS71A_BOVIN;HS71B_BOVIN	28.9878
282262	IGFBP4	insulin like growth factor binding protein 4	-	IBP4_BOVIN	1.7319
282305	PGLYRP1	peptidoglycan recognition protein 1	PGLYRP	PGRP1_BOVIN	1.1989
282309	PI4KA	phosphatidylinositol 4-kinase alpha	PIK4CA	PI4KA_BOVIN	4.9308
282318	PPP1CC	protein phosphatase 1 catalytic subunit gamma	-	PP1G_BOVIN	5.4641
282320	PPP2CA	protein phosphatase 2 catalytic subunit alpha	-	PP2AA_BOVIN	1.7319
282322	PRKACA	protein kinase cAMP-activated catalytic subunit alpha	-	KAPCA_BOVIN	1.1989
282323	PRKACB	protein kinase cAMP-activated catalytic subunit beta	-	KAPCB_BOVIN;E1BEN2_BOVIN	1.1989
282331	PTGER4	prostaglandin E receptor 4	ep4	PE2R4_BOVIN;F1MZJ8_BOVIN	1.1989
282335	RABGEF1	RAB guanine nucleotide exchange factor 1	RABEX5	RABX5_BOVIN	2.2649
282340	RNASE1	ribonuclease, RNase A family, 1 (pancreatic)	RNS1	RNAS1_BOVIN	1.1989
282346	SCARB1	scavenger receptor class B member 1	CD36L1	SCRB1_BOVIN;A4IFC6_BOVIN	1.7319
282353	SLC1A1	solute carrier family 1 member 1	-	EAA3_BOVIN	15.0741
282355	SLC1A5	solute carrier family 1 member 5	ASCT2	AAAT_BOVIN;A0A0A8J2N9_BOVIN	2.7979
282356	SLC2A1	solute carrier family 2 member 1	-	GTR1_BOVIN	1.1989
282358	SLC2A3	solute carrier family 2 member 3	-	A2VDL2_BOVIN	1.1989
282367	SLC6A8	solute carrier family 6 member 8	-	SC6A8_BOVIN	3.8642
282375	STAT5A	signal transducer and activator of transcription 5A	STAT5A/MGF|STATA5	STA5A_BOVIN	1.1989
282376	STAT5B	signal transducer and activator of transcription 5B	-	STA5B_BOVIN;A0A140T878_BOVIN	1.1989
282379	TAGLN2	transgelin 2	-	TAGL2_BOVIN	5.4641
282401	ADAMTS2	ADAM metallopeptidase with thrombospondin type 1 motif 2	-	ATS2_BOVIN	1.1989
282430	GLYCAM1	glycosylation-dependent cell adhesion molecule 1	PP3	GLCM1_BOVIN	4.9308
282438	PRDX6	peroxiredoxin 6	AOP2	PRDX6_BOVIN	3.8642
282466	S100A10	S100 calcium binding protein A10	p11	S10AA_BOVIN	2.2649
282483	SLC34A1	solute carrier family 34 member 1	-	A7YY70_BOVIN	4.3975
282484	SLC34A2	solute carrier family 34 member 2	-	NPT2B_BOVIN;F1N6D4_BOVIN	22.0261
282494	BOLA-DQA5	major histocompatibility complex, class II, DQ alpha 5	-	A5PJ88_BOVIN;F1N0X9_BOVIN	2.2649
282515	PAFAH1B3	platelet activating factor acetylhydrolase 1b catalytic subunit 3	-	PA1B3_BOVIN	1.7319
282535	BOLA-DQA2	major histocompatibility complex, class II, DQ alpha 2	BoLA-DQA|BoLA-DQA1	F1ML44_BOVIN;O19334_BOVIN	2.2649
282563	PROP1	PROP paired-like homeobox 1	-	PROP1_BOVIN;A0A140T870_BOVIN	1.1989
282601	ARF2	ADP-ribosylation factor 2	-	ARF2_BOVIN	14.5397
282637	CDH1	cadherin 1	-	CADH1_BOVIN	1.1989
282642	ITGB3	integrin subunit beta 3	INTB3	F1MTN1_BOVIN	1.7319
282644	ITGB6	integrin subunit beta 6	-	ITB6_BOVIN	1.7319
282646	HSP90B1	heat shock protein 90 beta family member 1	TRA1	ENPL_BOVIN	2.2649
282661	CD47	CD47 molecule	IAP	Q08DW0_BOVIN	2.2649
282684	CSNK1A1	casein kinase 1 alpha 1	-	KC1A_BOVIN;Q32LI4_BOVIN	2.7979
282689	ANXA2	annexin A2	-	ANXA2_BOVIN	20.956
282705	PSEN1	presenilin 1	-	PSN1_BOVIN;A7MBA9_BOVIN	5.4641
282707	CEP290	centrosomal protein 290	-	CE290_BOVIN	1.7319
282858	RAB27B	RAB27B, member RAS oncogene family	-	RB27B_BOVIN	3.3311
282869	UBA1	ubiquitin like modifier activating enzyme 1	UBE1|UBE1X	UBA1_BOVIN	4.3975
282885	PRDX5	peroxiredoxin 5	Prx V	PRDX5_BOVIN	1.7319
286790	RPL10	ribosomal protein L10	QM|na	RL10_BOVIN	1.1989
286793	PRDX2	peroxiredoxin 2	-	PRDX2_BOVIN	5.4641
286803	UBE2V2	ubiquitin conjugating enzyme E2 V2	DDVIT1	UB2V2_BOVIN	3.8642
286804	SERPINA3-1	serpin peptidase inhibitor, clade A (alpha-1 antiproteinase, antitrypsin), member 3	SERPINA3	SPA31_BOVIN	1.7319
286809	GPX4	glutathione peroxidase 4	PHGPx	GPX4_BOVIN	3.8642
286811	EIF6	eukaryotic translation initiation factor 6	ITGB4BP	IF6_BOVIN	1.7319
286818	PREP	prolyl endopeptidase	-	PPCE_BOVIN	1.7319
286819	EIF4A2	eukaryotic translation initiation factor 4A2	-	IF4A2_BOVIN	3.3311
286823	CLIC4	chloride intracellular channel 4	p64H1	CLIC4_BOVIN	10.8007
286839	RPS27A	ribosomal protein S27a	-	RS27A_BOVIN	46.1656
286850	GNG12	G protein subunit gamma 12	-	GBG12_BOVIN	8.1317
286858	PTGDS	prostaglandin D2 synthase	-	PTGDS_BOVIN;B1H0W7_BOVIN	1.1989
286862	YWHAG	tyrosine 3-monooxygenase/tryptophan 5-monooxygenase activation protein gamma	-	A7Z057_BOVIN	4.9308
286863	YWHAB	tyrosine 3-monooxygenase/tryptophan 5-monooxygenase activation protein beta	-	1433B_BOVIN;A0A140T894_BOVIN	7.0645
286867	RPS2	ribosomal protein S2	RPS2E	RS2_BOVIN;M5FJW2_BOVIN	3.8642
286868	RPLP0	ribosomal protein lateral stalk subunit P0	ARBP	RLA0_BOVIN	1.1989
286871	SERPINA14	serpin peptidase inhibitor, clade A (alpha-1 antiproteinase, antitrypsin), member 14	UTMP	UTMP_BOVIN	1.1989
286873	RPS4Y1	ribosomal protein S4, Y-linked 1	RPS4	A2VE06_BOVIN	2.2649
286876	CFDP2	craniofacial development protein 2	bcnt|p97	CFDP2_BOVIN	1.1989
286877	PRKCZ	protein kinase C zeta	-	A0JNH7_BOVIN	1.7319
286879	LIPE	lipase, hormone-sensitive	hsl	LIPS_BOVIN;F1MNT3_BOVIN	1.1989
286884	RPS29	ribosomal protein S29	-	RS29_BOVIN	1.7319
287016	H2AFZ	H2A histone family, member Z	-	H2AZ_BOVIN	4.3975
287018	GNG5	G protein subunit gamma 5	-	GBG5_BOVIN	1.7319
287022	YWHAZ	tyrosine 3-monooxygenase/tryptophan 5-monooxygenase activation protein zeta	-	1433Z_BOVIN	10.2668
287023	YBX1	Y-box binding protein 1	NSEP1|YB1	YBOX1_BOVIN	1.1989
317655	MYH10	myosin heavy chain 10	-	MYH10_BOVIN	1.7319
317663	CYB561	cytochrome b561	-	CY561_BOVIN;A0A140T8A6_BOVIN	18.2815
317692	ATP8A1	ATPase phospholipid transporting 8A1	-	AT8A1_BOVIN	1.1989
317696	FGFR4	fibroblast growth factor receptor 4	-	F1MN51_BOVIN	1.7319
317724	USO1	USO1 vesicle transport factor	VDP	USO1_BOVIN	1.1989
317748	AKR1B1	aldo-keto reductase family 1, member B1 (aldose reductase)	-	Q5E962_BOVIN	1.1989
326579	BZW2	basic leucine zipper and W2 domains 2	HSPC028	A6H7D7_BOVIN	1.1989
326580	VAPB	VAMP associated protein B and C	-	VAPB_BOVIN	1.1989
326581	EEF1G	eukaryotic translation elongation factor 1 gamma	-	EF1G_BOVIN	1.1989
326582	RPS12	ribosomal protein S12	-	RS12_BOVIN	2.7979
326583	UBE2D3	ubiquitin conjugating enzyme E2 D3	UBE2D3P	UB2D3_BOVIN	1.1989
326588	RPS3	ribosomal protein S3	-	RS3_BOVIN	3.3311
326597	CALM	calmodulin-like	CALM2	F1MLH6_BOVIN	1.1989
326599	TPT1	tumor protein, translationally-controlled 1	TCTP	TCTP_BOVIN;M5FK91_BOVIN	3.8642
326600	ARPC1B	actin related protein 2/3 complex subunit 1B	-	ARC1B_BOVIN	1.1989
326601	H3F3A	H3 histone, family 3A	-	H33_BOVIN	3.8642
327662	ANXA1	annexin A1	p35	ANXA1_BOVIN	15.6085
327669	IDH2	isocitrate dehydrogenase (NADP(+)) 2, mitochondrial	-	IDHP_BOVIN	2.7979
327671	RAC2	Rac family small GTPase 2	-	RAC2_BOVIN;B0JYN9_BOVIN	4.3975
327676	ARHGDIB	Rho GDP dissociation inhibitor beta	-	GDIR2_BOVIN	2.7979
327678	GLTP	glycolipid transfer protein	-	GLTP_BOVIN	2.7979
327682	RACK1	receptor for activated C kinase 1	GNB2L1	RACK1_BOVIN	1.1989
327685	ANXA6	annexin A6	-	ANXA6_BOVIN	11.8687
327693	HINT1	histidine triad nucleotide binding protein 1	-	HINT1_BOVIN	1.7319
327708	RAP1B	RAP1B, member of RAS oncogene family	-	RAP1B_BOVIN	30.5957
327709	GSTM1	glutathione S-transferase M1	-	GSTM1_BOVIN	5.4641
337888	RPS15A	ribosomal protein S15a	-	RS15A_BOVIN	2.2649
337919	MUC15	mucin 15, cell surface associated	-	MUC15_BOVIN;E1BGW1_BOVIN;G5E6S0_BOVIN	12.937
338037	MYLK	myosin light chain kinase	MLCK|smMLCK	MYLK_BOVIN	1.1989
338049	RHOA	ras homolog family member A	ARHA	RHOA_BOVIN	26.8447
338051	PAPOLA	poly(A) polymerase alpha	-	PAPOA_BOVIN;Q3T0A2_BOVIN;G3MYA2_BOVIN	1.1989
338052	CAPZB	capping actin protein of muscle Z-line beta subunit	-	CAPZB_BOVIN	7.5981
338054	ARHGDIA	Rho GDP dissociation inhibitor alpha	-	GDIR1_BOVIN	15.0741
338058	ARF1	ADP ribosylation factor 1	-	ARF1_BOVIN	17.7468
338066	ADGRE5	adhesion G protein-coupled receptor E5	CD97	CD97_BOVIN;F1MCN3_BOVIN	3.3311
338073	NDUFB3	NADH:ubiquinone oxidoreductase subunit B3	CI-B12	NDUB3_BOVIN	1.1989
338085	COPE	coatomer protein complex subunit epsilon	-	COPE_BOVIN	1.1989
338100	RAB3C	RAB3C, member RAS oncogene family	-	RAB3C_BOVIN	10.8007
352959	RHOT2	ras homolog family member T2	MIRO-2|MIRO2	MIRO2_BOVIN	1.7319
353121	CAPG	capping actin protein, gelsolin like	-	CAPG_BOVIN	4.3975
353350	SMC4	structural maintenance of chromosomes 4	SMC4L1	E1BMZ9_BOVIN	1.7319
359718	RTN4	reticulon 4	-	Q7YRW9_BOVIN;Q1RMR8_BOVIN	4.3975
360006	DNAJA2	DnaJ heat shock protein family (Hsp40) member A2	-	DNJA2_BOVIN	5.4641
360190	AIP	aryl hydrocarbon receptor interacting protein	-	Q3SZ99_BOVIN	1.1989
360192	AURKB	aurora kinase B	AIM-1|ARK-2|STK-1|STK12	Q08DN4_BOVIN	1.1989
373543	STK25	serine/threonine kinase 25	-	STK25_BOVIN	3.3311
399559	NAPRT	nicotinate phosphoribosyltransferase	NAPRT1	PNCB_BOVIN;B0JYM3_BOVIN;F1N3B0_BOVIN	3.8642
399683	PLP2	proteolipid protein 2	-	PLP2_BOVIN	1.1989
404053	TUBA1A	tubulin, alpha 1a	-	F2Z4C1_BOVIN	5.9975
404098	SND1	staphylococcal nuclease and tudor domain containing 1	-	SND1_BOVIN	8.6654
404115	KRT6B	keratin 6B	KERIV	F1MUY2_BOVIN	39.18
404122	ACTG1	actin gamma 1	-	ACTG_BOVIN	77.4507
404132	NAXE	NAD(P)HX epimerase	AIBP|APOA1BP	NNRE_BOVIN	1.7319
404133	RPL12	ribosomal protein L12	-	RL12_BOVIN	1.1989
404134	TMBIM1	transmembrane BAX inhibitor motif containing 1	RECS1	Q6QRN7_BOVIN	4.3975
404135	LAPTM4A	lysosomal protein transmembrane 4 alpha	-	LAP4A_BOVIN	1.1989
404136	TACR3	tachykinin receptor 3	-	F1N2X0_BOVIN	1.1989
404137	RPL27	ribosomal protein L27	-	RL27_BOVIN	1.7319
404140	RPS8	ribosomal protein S8	-	RS8_BOVIN	1.1989
404143	GHITM	growth hormone inducible transmembrane protein	-	Q3SZK3_BOVIN	1.7319
404144	LMNA	lamin A/C	-	Q3SZI2_BOVIN;F1MYG5_BOVIN	1.1989
404148	PGAM1	phosphoglycerate mutase 1	-	PGAM1_BOVIN	7.0645
404153	CLDN3	claudin 3	-	CLD3_BOVIN	2.2649
404156	CD63	CD63 molecule	-	CD63_BOVIN	2.2649
404159	TXNDC17	thioredoxin domain containing 17	TXNL5	F1MHF7_BOVIN	1.7319
404170	PAICS	phosphoribosylaminoimidazole carboxylase, phosphoribosylaminoimidazole succinocarboxamide synthetase	-	Q2HJ26_BOVIN	1.1989
404181	RPS6KB1	ribosomal protein S6 kinase B1	S6K1	KS6B1_BOVIN	1.1989
404190	RPL27A	ribosomal protein L27a	-	RL27A_BOVIN	1.1989
404191	ANPEP	alanyl aminopeptidase, membrane	APN|CD13|P150	AMPN_BOVIN	37.5694
404548	SEC16B	SEC16 homolog B, endoplasmic reticulum export factor	LZTR2|Rgpr	SC16B_BOVIN	1.1989
407131	CD80	CD80 molecule	-	O46405_BOVIN	1.1989
407190	CSNK1G3	casein kinase 1 gamma 3	-	KC1G3_BOVIN;G3X7B2_BOVIN;Q3MHQ2_BOVIN	3.3311
407237	TLR6	toll like receptor 6	-	TLR6_BOVIN	1.7319
407241	KLF15	Kruppel like factor 15	-	A6QL89_BOVIN;A2VE49_BOVIN	1.1989
408010	GARS	glycyl-tRNA synthetase	-	A5D7A2_BOVIN	2.2649
414921	CLDN4	claudin 4	-	CLD4_BOVIN	1.1989
415113	HSPA5	heat shock protein family A (Hsp70) member 5	BiP|grp78	GRP78_BOVIN	11.8687
431786	PEBP1	phosphatidylethanolamine binding protein 1	PBP|PEBP	PEBP1_BOVIN	7.0645
444870	TLR5	toll like receptor 5	TLR-5	Q2LDA0_BOVIN;Q6GV18_BOVIN	2.7979
444874	UBC	ubiquitin C	-	UBC_BOVIN	45.6279
444990	EIF5A	eukaryotic translation initiation factor 5A	-	IF5A1_BOVIN	5.4641
445425	TKT	transketolase	-	TKT_BOVIN	20.421
445543	JUP	junction plakoglobin	-	PLAK_BOVIN	2.2649
493638	PTGES3	prostaglandin E synthase 3	CPGES	TEBP_BOVIN	1.1989
493717	NLRP5	NLR family pyrin domain containing 5	MATER|NALP5	NALP5_BOVIN	1.1989
493728	CAPZA2	capping actin protein of muscle Z-line alpha subunit 2	-	CAZA2_BOVIN	1.7319
497013	NCL	nucleolin	-	E1B8K6_BOVIN	1.1989
497015	TPM2	tropomyosin 2	-	TPM2_BOVIN	2.2649
497019	TPM3	tropomyosin 3	-	TPM3_BOVIN	3.3311
497030	POMGNT2	protein O-linked mannose N-acetylglucosaminyltransferase 2 (beta 1,4-)	AGO61|C22H3orf39|C3orf39|GTDC2	PMGT2_BOVIN	1.1989
497200	ORM1	orosomucoid 1	AGP	A1AG_BOVIN	2.7979
497202	GPAM	glycerol-3-phosphate acyltransferase, mitochondrial	-	GPAT1_BOVIN;F1MDT6_BOVIN	3.8642
497205	LEPR	leptin receptor	Ob-R|Ob-RM	F1MPP3_BOVIN;Q5KQU5_BOVIN	2.2649
504244	TUBA1C	tubulin, alpha 1c	TUBA1|TUBA4A	TBA1C_BOVIN	5.9975
504285	SPPL2B	signal peptide peptidase like 2B	-	E1BKF8_BOVIN	2.7979
504353	ATP2B3	ATPase plasma membrane Ca2+ transporting 3	-	F1MS16_BOVIN	25.7735
504357	AXIN1	axin 1	-	E1B714_BOVIN;M5FK80_BOVIN	1.1989
504390	RIDA	reactive intermediate imine deaminase A homolog	HRSP12	RIDA_BOVIN	3.8642
504422	SEC24D	SEC24 homolog D, COPII coat complex component	-	F1MV07_BOVIN	1.7319
504463	SIRT2	sirtuin 2	-	F6QK60_BOVIN	1.1989
504464	RINL	Ras and Rab interactor like	-	F1N2I8_BOVIN	1.1989
504472	DNAJC13	DnaJ heat shock protein family (Hsp40) member C13	-	F1MDR7_BOVIN	1.7319
504482	WASF2	WAS protein family member 2	-	WASF2_BOVIN	1.7319
504499	NDRG1	N-myc downstream regulated 1	-	NDRG1_BOVIN	2.2649
504506	RNPS1	RNA binding protein with serine rich domain 1	-	RNPS1_BOVIN;M5FJW8_BOVIN	1.1989
504509	ZAP70	zeta chain of T-cell receptor associated protein kinase 70	-	E1BMP9_BOVIN	1.7319
504519	CAP1	cyclase associated actin cytoskeleton regulatory protein 1	-	CAP1_BOVIN;A6QLB7_BOVIN	8.1317
504565	STUB1	STIP1 homology and U-box containing protein 1	-	E1B7G3_BOVIN;Q32LG7_BOVIN	1.1989
504584	ALDOC	aldolase, fructose-bisphosphate C	-	Q3ZBY4_BOVIN	1.1989
504596	BLVRA	biliverdin reductase A	-	A5D7K0_BOVIN	1.1989
504599	LOC504599	histone H3.2	-	H32_BOVIN	3.8642
[truncated: 2,062 more rows]
